# Supplementary material for: Estimation of Distribution Overlap of Urn Models
Source: PLoS One. 2012 Nov 6;7(11):e42368. doi: 10.1371/journal.pone.0042368 (PMC3491072; doi:10.1371/journal.pone.0042368)
Supplement: File S1 — Summary Metadata related to Table 1 (tab-limited text file). (TXT) [file pone.0042368.s001.txt]

Column#	#SampleID	BarcodeSequence	LinkerPrimerSequence	BARCODE	BARCODE_READ_GROUP_TAG	EXPERIMENT_ACCESSION	EXPERIMENT_ALIAS	EXPERIMENT_CENTER	EXPERIMENT_DESIGN_DESCRIPTION	EXPERIMENT_TITLE	INSTRUMENT_NAME	KEY_SEQ	LIBRARY_CONSTRUCTION_PROTOCOL	LINKER	PLATFORM	POOL_MEMBER_ACCESSION	POOL_MEMBER_NAME	POOL_PROPORTION	PRIMER	PRIMER_READ_GROUP_TAG	REGION	RUN_ALIAS	RUN_CENTER	RUN_DATE	RUN_PREFIX	SAMPLE_ACCESSION	SAMPLE_CENTER	STUDY_ACCESSION	STUDY_CENTER	STUDY_REF	samp_collect_device	samp_size	sequencing_meth	target_gene	target_subfragment	Run_id	project_name	sample_name	ANONYMIZED_NAME	COMMON_NAME	TAXON_ID	TITLE	altitude	assigned_from_geo	body_site	collection_date	country	depth	elevation
1	SRS013798	TCAGACGAAGTC	CCGTCAATTCMTTTRAGT	ACGAAGTC	4ZZ_HMP.CPRO_021sA_V5V3_2010-03-19_700016958	SRX020682	Unknown	BCM	Unknown	Unknown	Unknown	Unknown	Unknown	Unknown	FLX	SRS013798	4ZZ_HMP.CPRO_021sA_V5V3_2010-03-19_700016958	Unknown	CCGTCAATTCMTTTRAGT	V3-V5	V3-V5	4ZZ_HMP.CPRO_021sA_GD752CP01_700016958_ACGAAGTC	BCM	Unknown	Unknown	SRS013798	NCBI	SRP002395	NIH Human Microbiome Consortium		swab	Unknown	pyrosequencing	16S rRNA	V3-V5	SRR048320	Human Microbiome Project 16S rRNA 454 Clinical Production Phase I	SRS013798	241819	human metagenome	646099	700016958	Unknown	Unknown	UBERON:nares	Unknown	USA	Unknown	Unknown
2	SRS015909	TCAGACTAATTC	CCGTCAATTCMTTTRAGT	ACTAATTC	F4JTZOY01_700024564_V3-V5	SRX020510	Unknown	WUGSC	Unknown	Unknown	Unknown	Unknown	Unknown	Unknown	Titanium	SRS015909	F4JTZOY01_700024564_V3-V5	Unknown	CCGTCAATTCMTTTRAGT	V3-V5	V3-V5	52246	WUGSC	Unknown	Unknown	SRS015909	NCBI	SRP002395	NIH Human Microbiome Consortium		swab	Unknown	pyrosequencing	16S rRNA	V3-V5	SRR044601	Human Microbiome Project 16S rRNA 454 Clinical Production Phase I	SRS015909	241778	human metagenome	646099	700024564	Unknown	Unknown	UBERON:nares	Unknown	USA	Unknown	Unknown
3	SRS046087	TCAGCGTGAC	CCGTCAATTCMTTTRAGT	CGTGAC	4ZZ_HMP.CPRO_029sA_V5V3_2010-04-26_700102903	SRX020690	Unknown	BCM	Unknown	Unknown	Unknown	Unknown	Unknown	Unknown	FLX	SRS046087	4ZZ_HMP.CPRO_029sA_V5V3_2010-04-26_700102903	Unknown	CCGTCAATTCMTTTRAGT	V3-V5	V3-V5	4ZZ_HMP.CPRO_029sA_GF8C9E401_700102903_CGTGAC	BCM	Unknown	Unknown	SRS046087	NCBI	SRP002395	NIH Human Microbiome Consortium		swab	Unknown	pyrosequencing	16S rRNA	V3-V5	SRR048875	Human Microbiome Project 16S rRNA 454 Clinical Production Phase I	SRS046087	241672	human metagenome	646099	700102903	Unknown	Unknown	UBERON:nares	Unknown	USA	Unknown	Unknown
4	SRS055318	TCAGACGTTCCAC	CCGTCAATTCMTTTRAGT	ACGTTCCAC	GCKVOD102_700038576_V3-V5	SRX020558	Unknown	WUGSC	Unknown	Unknown	Unknown	Unknown	Unknown	Unknown	Titanium	SRS055318	GCKVOD102_700038576_V3-V5	Unknown	CCGTCAATTCMTTTRAGT	V3-V5	V3-V5	51356	WUGSC	Unknown	Unknown	SRS055318	NCBI	SRP002395	NIH Human Microbiome Consortium		swab	Unknown	pyrosequencing	16S rRNA	V3-V5	SRR043801	Human Microbiome Project 16S rRNA 454 Clinical Production Phase I	SRS055318	241727	human metagenome	646099	700038576	Unknown	Unknown	UBERON:nares	Unknown	USA	Unknown	Unknown
5	SRS062455	TCAGTTCTCAAC	CCGTCAATTCMTTTRAGT	TTCTCAAC	GFTL5VC01_700114882_V3-V5	SRX020556	Unknown	WUGSC	Unknown	Unknown	Unknown	Unknown	Unknown	Unknown	Titanium	SRS062455	GFTL5VC01_700114882_V3-V5	Unknown	CCGTCAATTCMTTTRAGT	V3-V5	V3-V5	54566	WUGSC	Unknown	Unknown	SRS062455	NCBI	SRP002395	NIH Human Microbiome Consortium		swab	Unknown	pyrosequencing	16S rRNA	V3-V5	SRR046505	Human Microbiome Project 16S rRNA 454 Clinical Production Phase I	SRS062455	257108	human metagenome	646099	700114882	Unknown	Unknown	UBERON:nares	Unknown	USA	Unknown	Unknown
6	SRS015184	TCAGTAGGAATC	CCGTCAATTCMTTTRAGT	TAGGAATC	GCKVOD102_700023839_V3-V5	SRX020558	Unknown	WUGSC	Unknown	Unknown	Unknown	Unknown	Unknown	Unknown	Titanium	SRS015184	GCKVOD102_700023839_V3-V5	Unknown	CCGTCAATTCMTTTRAGT	V3-V5	V3-V5	51311	WUGSC	Unknown	Unknown	SRS015184	NCBI	SRP002395	NIH Human Microbiome Consortium		swab	Unknown	pyrosequencing	16S rRNA	V3-V5	SRR047401	Human Microbiome Project 16S rRNA 454 Clinical Production Phase I	SRS015184	241675	human metagenome	646099	700023839	Unknown	Unknown	UBERON:throat	Unknown	USA	Unknown	Unknown
7	SRS015718	TCAGTTGAACTC	CCGTCAATTCMTTTRAGT	TTGAACTC	GDGDDZP02_700024373_V3-V5	SRX020573	Unknown	WUGSC	Unknown	Unknown	Unknown	Unknown	Unknown	Unknown	Titanium	SRS015718	GDGDDZP02_700024373_V3-V5	Unknown	CCGTCAATTCMTTTRAGT	V3-V5	V3-V5	51905	WUGSC	Unknown	Unknown	SRS015718	NCBI	SRP002395	NIH Human Microbiome Consortium		swab	Unknown	pyrosequencing	16S rRNA	V3-V5	SRR044292	Human Microbiome Project 16S rRNA 454 Clinical Production Phase I	SRS015718	241756	human metagenome	646099	700024373	Unknown	Unknown	UBERON:throat	Unknown	USA	Unknown	Unknown
8	SRS016164	TCAGTGACGAC	CCGTCAATTCMTTTRAGT	TGACGAC	GDGDDZP02_700024821_V3-V5	SRX020573	Unknown	WUGSC	Unknown	Unknown	Unknown	Unknown	Unknown	Unknown	Titanium	SRS016164	GDGDDZP02_700024821_V3-V5	Unknown	CCGTCAATTCMTTTRAGT	V3-V5	V3-V5	51892	WUGSC	Unknown	Unknown	SRS016164	NCBI	SRP002395	NIH Human Microbiome Consortium		swab	Unknown	pyrosequencing	16S rRNA	V3-V5	SRR044280	Human Microbiome Project 16S rRNA 454 Clinical Production Phase I	SRS016164	241696	human metagenome	646099	700024821	Unknown	Unknown	UBERON:throat	Unknown	USA	Unknown	Unknown
9	SRS052430	TCAGAACGAGGC	CCGTCAATTCMTTTRAGT	AACGAGGC	GFTECRW02_700103531_V3-V5	SRX020514	Unknown	WUGSC	Unknown	Unknown	Unknown	Unknown	Unknown	Unknown	Titanium	SRS052430	GFTECRW02_700103531_V3-V5	Unknown	CCGTCAATTCMTTTRAGT	V3-V5	V3-V5	55021	WUGSC	Unknown	Unknown	SRS052430	NCBI	SRP002395	NIH Human Microbiome Consortium		swab	Unknown	pyrosequencing	16S rRNA	V3-V5	SRR046839	Human Microbiome Project 16S rRNA 454 Clinical Production Phase I	SRS052430	241883	human metagenome	646099	700103531	Unknown	Unknown	UBERON:throat	Unknown	USA	Unknown	Unknown
10	SRS014261	TCAGATACCAC	CCGTCAATTCMTTTRAGT	ATACCAC	GESH0HI01_700021850_V3-V5	SRX020530	Unknown	WUGSC	Unknown	Unknown	Unknown	Unknown	Unknown	Unknown	Titanium	SRS014261	GESH0HI01_700021850_V3-V5	Unknown	CCGTCAATTCMTTTRAGT	V3-V5	V3-V5	53608	WUGSC	Unknown	Unknown	SRS014261	NCBI	SRP002395	NIH Human Microbiome Consortium		swab	Unknown	pyrosequencing	16S rRNA	V3-V5	SRR045798	Human Microbiome Project 16S rRNA 454 Clinical Production Phase I	SRS014261	241791	human metagenome	646099	700021850	Unknown	Unknown	UBERON:throat	Unknown	USA	Unknown	Unknown
11	SRS014962	TCAGACACGGAC	CCGTCAATTCMTTTRAGT	ACACGGAC	GESH0HI01_700023617_V3-V5	SRX020530	Unknown	WUGSC	Unknown	Unknown	Unknown	Unknown	Unknown	Unknown	Titanium	SRS014962	GESH0HI01_700023617_V3-V5	Unknown	CCGTCAATTCMTTTRAGT	V3-V5	V3-V5	53603	WUGSC	Unknown	Unknown	SRS014962	NCBI	SRP002395	NIH Human Microbiome Consortium		swab	Unknown	pyrosequencing	16S rRNA	V3-V5	SRR045793	Human Microbiome Project 16S rRNA 454 Clinical Production Phase I	SRS014962	241727	human metagenome	646099	700023617	Unknown	Unknown	UBERON:throat	Unknown	USA	Unknown	Unknown
12	SRS019669	TCAGAGTCGAC	CCGTCAATTCMTTTRAGT	AGTCGAC	GESH0HI01_700038142_V3-V5	SRX020530	Unknown	WUGSC	Unknown	Unknown	Unknown	Unknown	Unknown	Unknown	Titanium	SRS019669	GESH0HI01_700038142_V3-V5	Unknown	CCGTCAATTCMTTTRAGT	V3-V5	V3-V5	53749	WUGSC	Unknown	Unknown	SRS019669	NCBI	SRP002395	NIH Human Microbiome Consortium		swab	Unknown	pyrosequencing	16S rRNA	V3-V5	SRR045916	Human Microbiome Project 16S rRNA 454 Clinical Production Phase I	SRS019669	241791	human metagenome	646099	700038142	Unknown	Unknown	UBERON:throat	Unknown	USA	Unknown	Unknown
13	SRS051295	TCAGACAAGGC	CCGTCAATTCMTTTRAGT	ACAAGGC	4ZZ_HMP.CPRO_024sA_V5V3_2010-04-13_700107587	SRX020685	Unknown	BCM	Unknown	Unknown	Unknown	Unknown	Unknown	Unknown	FLX	SRS051295	4ZZ_HMP.CPRO_024sA_V5V3_2010-04-13_700107587	Unknown	CCGTCAATTCMTTTRAGT	V3-V5	V3-V5	4ZZ_HMP.CPRO_024sA_GFKBBHC01_700107587_ACAAGGC	BCM	Unknown	Unknown	SRS051295	NCBI	SRP002395	NIH Human Microbiome Consortium		swab	Unknown	pyrosequencing	16S rRNA	V3-V5	SRR048516	Human Microbiome Project 16S rRNA 454 Clinical Production Phase I	SRS051295	241765	human metagenome	646099	700107587	Unknown	Unknown	UBERON:throat	Unknown	USA	Unknown	Unknown
14	SRS052501	TCAGTTCGAGC	CCGTCAATTCMTTTRAGT	TTCGAGC	GEZPXXX02_700038994_V3-V5	SRX020531	Unknown	WUGSC	Unknown	Unknown	Unknown	Unknown	Unknown	Unknown	Titanium	SRS052501	GEZPXXX02_700038994_V3-V5	Unknown	CCGTCAATTCMTTTRAGT	V3-V5	V3-V5	53920	WUGSC	Unknown	Unknown	SRS052501	NCBI	SRP002395	NIH Human Microbiome Consortium		swab	Unknown	pyrosequencing	16S rRNA	V3-V5	SRR046030	Human Microbiome Project 16S rRNA 454 Clinical Production Phase I	SRS052501	241853	human metagenome	646099	700038994	Unknown	Unknown	UBERON:throat	Unknown	USA	Unknown	Unknown
15	SRS053074	TCAGCCGGTCGC	CCGTCAATTCMTTTRAGT	CCGGTCGC	4ZZ_HMP.CPRO_026sA_V5V3_2010-04-08_700109214	SRX020687	Unknown	BCM	Unknown	Unknown	Unknown	Unknown	Unknown	Unknown	FLX	SRS053074	4ZZ_HMP.CPRO_026sA_V5V3_2010-04-08_700109214	Unknown	CCGTCAATTCMTTTRAGT	V3-V5	V3-V5	4ZZ_HMP.CPRO_026sA_GFBN6OR01_700109214_CCGGTCGC	BCM	Unknown	Unknown	SRS053074	NCBI	SRP002395	NIH Human Microbiome Consortium		swab	Unknown	pyrosequencing	16S rRNA	V3-V5	SRR048701	Human Microbiome Project 16S rRNA 454 Clinical Production Phase I	SRS053074	241679	human metagenome	646099	700109214	Unknown	Unknown	UBERON:throat	Unknown	USA	Unknown	Unknown
16	SRS054512	TCAGACAAGGC	CCGTCAATTCMTTTRAGT	ACAAGGC	4ZZ_HMP.CPRO_025sA_V5V3_2010-04-11_700107800	SRX020686	Unknown	BCM	Unknown	Unknown	Unknown	Unknown	Unknown	Unknown	FLX	SRS054512	4ZZ_HMP.CPRO_025sA_V5V3_2010-04-11_700107800	Unknown	CCGTCAATTCMTTTRAGT	V3-V5	V3-V5	4ZZ_HMP.CPRO_025sA_GFGLIGJ01_700107800_ACAAGGC	BCM	Unknown	Unknown	SRS054512	NCBI	SRP002395	NIH Human Microbiome Consortium		swab	Unknown	pyrosequencing	16S rRNA	V3-V5	SRR048597	Human Microbiome Project 16S rRNA 454 Clinical Production Phase I	SRS054512	241798	human metagenome	646099	700107800	Unknown	Unknown	UBERON:throat	Unknown	USA	Unknown	Unknown
17	SRS055868	TCAGTGCGTTC	CCGTCAATTCMTTTRAGT	TGCGTTC	GESH0HI02_700038610_V3-V5	SRX020544	Unknown	WUGSC	Unknown	Unknown	Unknown	Unknown	Unknown	Unknown	Titanium	SRS055868	GESH0HI02_700038610_V3-V5	Unknown	CCGTCAATTCMTTTRAGT	V3-V5	V3-V5	53763	WUGSC	Unknown	Unknown	SRS055868	NCBI	SRP002395	NIH Human Microbiome Consortium		swab	Unknown	pyrosequencing	16S rRNA	V3-V5	SRR045923	Human Microbiome Project 16S rRNA 454 Clinical Production Phase I	SRS055868	241886	human metagenome	646099	700038610	Unknown	Unknown	UBERON:throat	Unknown	USA	Unknown	Unknown
18	SRS015518	TCAGACGGCTC	CCGTCAATTCMTTTRAGT	ACGGCTC	GDGDDZP02_700024173_V3-V5	SRX020573	Unknown	WUGSC	Unknown	Unknown	Unknown	Unknown	Unknown	Unknown	Titanium	SRS015518	GDGDDZP02_700024173_V3-V5	Unknown	CCGTCAATTCMTTTRAGT	V3-V5	V3-V5	51845	WUGSC	Unknown	Unknown	SRS015518	NCBI	SRP002395	NIH Human Microbiome Consortium		stool specimen collection kit	Unknown	pyrosequencing	16S rRNA	V3-V5	SRR044243	Human Microbiome Project 16S rRNA 454 Clinical Production Phase I	SRS015518	241707	human metagenome	646099	700024173	Unknown	Unknown	UBERON:stool	Unknown	USA	Unknown	Unknown
19	SRS015599	TCAGCGGTCTTC	CCGTCAATTCMTTTRAGT	CGGTCTTC	GDGDDZP02_700024254_V3-V5	SRX020573	Unknown	WUGSC	Unknown	Unknown	Unknown	Unknown	Unknown	Unknown	Titanium	SRS015599	GDGDDZP02_700024254_V3-V5	Unknown	CCGTCAATTCMTTTRAGT	V3-V5	V3-V5	51847	WUGSC	Unknown	Unknown	SRS015599	NCBI	SRP002395	NIH Human Microbiome Consortium		stool specimen collection kit	Unknown	pyrosequencing	16S rRNA	V3-V5	SRR047411	Human Microbiome Project 16S rRNA 454 Clinical Production Phase I	SRS015599	241784	human metagenome	646099	700024254	Unknown	Unknown	UBERON:stool	Unknown	USA	Unknown	Unknown
20	SRS015724	TCAGTCGAGGAAC	CCGTCAATTCMTTTRAGT	TCGAGGAAC	GDGDDZP02_700024379_V3-V5	SRX020573	Unknown	WUGSC	Unknown	Unknown	Unknown	Unknown	Unknown	Unknown	Titanium	SRS015724	GDGDDZP02_700024379_V3-V5	Unknown	CCGTCAATTCMTTTRAGT	V3-V5	V3-V5	51825	WUGSC	Unknown	Unknown	SRS015724	NCBI	SRP002395	NIH Human Microbiome Consortium		stool specimen collection kit	Unknown	pyrosequencing	16S rRNA	V3-V5	SRR044209	Human Microbiome Project 16S rRNA 454 Clinical Production Phase I	SRS015724	241756	human metagenome	646099	700024379	Unknown	Unknown	UBERON:stool	Unknown	USA	Unknown	Unknown
21	SRS016152	TCAGAAGCCGC	CCGTCAATTCMTTTRAGT	AAGCCGC	GDGDDZP02_700024809_V3-V5	SRX020573	Unknown	WUGSC	Unknown	Unknown	Unknown	Unknown	Unknown	Unknown	Titanium	SRS016152	GDGDDZP02_700024809_V3-V5	Unknown	CCGTCAATTCMTTTRAGT	V3-V5	V3-V5	51861	WUGSC	Unknown	Unknown	SRS016152	NCBI	SRP002395	NIH Human Microbiome Consortium		stool specimen collection kit	Unknown	pyrosequencing	16S rRNA	V3-V5	SRR044258	Human Microbiome Project 16S rRNA 454 Clinical Production Phase I	SRS016152	241696	human metagenome	646099	700024809	Unknown	Unknown	UBERON:stool	Unknown	USA	Unknown	Unknown
22	SRS019846	TCAGTCTCCGTC	CCGTCAATTCMTTTRAGT	TCTCCGTC	GESH0HI01_700038322_V3-V5	SRX020530	Unknown	WUGSC	Unknown	Unknown	Unknown	Unknown	Unknown	Unknown	Titanium	SRS019846	GESH0HI01_700038322_V3-V5	Unknown	CCGTCAATTCMTTTRAGT	V3-V5	V3-V5	53787	WUGSC	Unknown	Unknown	SRS019846	NCBI	SRP002395	NIH Human Microbiome Consortium		stool specimen collection kit	Unknown	pyrosequencing	16S rRNA	V3-V5	SRR045942	Human Microbiome Project 16S rRNA 454 Clinical Production Phase I	SRS019846	241790	human metagenome	646099	700038322	Unknown	Unknown	UBERON:stool	Unknown	USA	Unknown	Unknown
23	SRS042290	TCAGTGACGAC	CCGTCAATTCMTTTRAGT	TGACGAC	4ZZ_HMP.CPRO_023sA_V5V3_2010-04-07_700109943	SRX020684	Unknown	BCM	Unknown	Unknown	Unknown	Unknown	Unknown	Unknown	FLX	SRS042290	4ZZ_HMP.CPRO_023sA_V5V3_2010-04-07_700109943	Unknown	CCGTCAATTCMTTTRAGT	V3-V5	V3-V5	4ZZ_HMP.CPRO_023sA_GE9OTGL01_700109943_TGACGAC	BCM	Unknown	Unknown	SRS042290	NCBI	SRP002395	NIH Human Microbiome Consortium		stool specimen collection kit	Unknown	pyrosequencing	16S rRNA	V3-V5	SRR048434	Human Microbiome Project 16S rRNA 454 Clinical Production Phase I	SRS042290	241673	human metagenome	646099	700109943	Unknown	Unknown	UBERON:stool	Unknown	USA	Unknown	Unknown
24	SRS050733	TCAGTTCGTTATC	CCGTCAATTCMTTTRAGT	TTCGTTATC	GFTECRW02_700105496_V3-V5	SRX020514	Unknown	WUGSC	Unknown	Unknown	Unknown	Unknown	Unknown	Unknown	Titanium	SRS050733	GFTECRW02_700105496_V3-V5	Unknown	CCGTCAATTCMTTTRAGT	V3-V5	V3-V5	54939	WUGSC	Unknown	Unknown	SRS050733	NCBI	SRP002395	NIH Human Microbiome Consortium		stool specimen collection kit	Unknown	pyrosequencing	16S rRNA	V3-V5	SRR049499	Human Microbiome Project 16S rRNA 454 Clinical Production Phase I	SRS050733	241859	human metagenome	646099	700105496	Unknown	Unknown	UBERON:stool	Unknown	USA	Unknown	Unknown
25	SRS051892	TCAGAGATACACAG	CCGTCAATTCMTTTRAGT	AGATACACAG	GGBO4VW02_2ZB85V5V3-BA-01-675_700110243_V5-V3	SRX022221	Unknown	JCVI	Unknown	Unknown	Unknown	Unknown	Unknown	Unknown	Titanium	SRS051892	GGBO4VW02_2ZB85V5V3-BA-01-675_700110243_V5-V3	Unknown	CCGTCAATTCMTTTRAGT	V5-V3	V5-V3	GGBO4VW 06-16-2010	JCVI	Unknown	Unknown	SRS051892	NCBI	SRP002395	NIH Human Microbiome Consortium		stool specimen collection kit	Unknown	pyrosequencing	16S rRNA	V5-V3	SRR058084	Human Microbiome Project 16S rRNA 454 Clinical Production Phase I	SRS051892	241849	human metagenome	646099	700110243	Unknown	Unknown	UBERON:stool	Unknown	USA	Unknown	Unknown
26	SRS052697	TCAGACCGTAATC	CCGTCAATTCMTTTRAGT	ACCGTAATC	GFTECRW02_700106170_V3-V5	SRX020514	Unknown	WUGSC	Unknown	Unknown	Unknown	Unknown	Unknown	Unknown	Titanium	SRS052697	GFTECRW02_700106170_V3-V5	Unknown	CCGTCAATTCMTTTRAGT	V3-V5	V3-V5	54917	WUGSC	Unknown	Unknown	SRS052697	NCBI	SRP002395	NIH Human Microbiome Consortium		stool specimen collection kit	Unknown	pyrosequencing	16S rRNA	V3-V5	SRR049639	Human Microbiome Project 16S rRNA 454 Clinical Production Phase I	SRS052697	241862	human metagenome	646099	700106170	Unknown	Unknown	UBERON:stool	Unknown	USA	Unknown	Unknown
27	SRS054590	TCAGTGTCCGGTC	CCGTCAATTCMTTTRAGT	TGTCCGGTC	GFTECRW02_700106465_V3-V5	SRX020514	Unknown	WUGSC	Unknown	Unknown	Unknown	Unknown	Unknown	Unknown	Titanium	SRS054590	GFTECRW02_700106465_V3-V5	Unknown	CCGTCAATTCMTTTRAGT	V3-V5	V3-V5	54827	WUGSC	Unknown	Unknown	SRS054590	NCBI	SRP002395	NIH Human Microbiome Consortium		stool specimen collection kit	Unknown	pyrosequencing	16S rRNA	V3-V5	SRR046698	Human Microbiome Project 16S rRNA 454 Clinical Production Phase I	SRS054590	241882	human metagenome	646099	700106465	Unknown	Unknown	UBERON:stool	Unknown	USA	Unknown	Unknown
28	SRS055482	TCAGACCGGAAGC	CCGTCAATTCMTTTRAGT	ACCGGAAGC	GFTECRW02_700105181_V3-V5	SRX020514	Unknown	WUGSC	Unknown	Unknown	Unknown	Unknown	Unknown	Unknown	Titanium	SRS055482	GFTECRW02_700105181_V3-V5	Unknown	CCGTCAATTCMTTTRAGT	V3-V5	V3-V5	54950	WUGSC	Unknown	Unknown	SRS055482	NCBI	SRP002395	NIH Human Microbiome Consortium		stool specimen collection kit	Unknown	pyrosequencing	16S rRNA	V3-V5	SRR049504	Human Microbiome Project 16S rRNA 454 Clinical Production Phase I	SRS055482	241878	human metagenome	646099	700105181	Unknown	Unknown	UBERON:stool	Unknown	USA	Unknown	Unknown
29	SRS056505	TCAGTCGTTGTC	CCGTCAATTCMTTTRAGT	TCGTTGTC	4ZZ_HMP.CPRO_023sA_V5V3_2010-04-07_700107397	SRX020684	Unknown	BCM	Unknown	Unknown	Unknown	Unknown	Unknown	Unknown	FLX	SRS056505	4ZZ_HMP.CPRO_023sA_V5V3_2010-04-07_700107397	Unknown	CCGTCAATTCMTTTRAGT	V3-V5	V3-V5	4ZZ_HMP.CPRO_023sA_GE9OTGL01_700107397_TCGTTGTC	BCM	Unknown	Unknown	SRS056505	NCBI	SRP002395	NIH Human Microbiome Consortium		stool specimen collection kit	Unknown	pyrosequencing	16S rRNA	V3-V5	SRR048477	Human Microbiome Project 16S rRNA 454 Clinical Production Phase I	SRS056505	241831	human metagenome	646099	700107397	Unknown	Unknown	UBERON:stool	Unknown	USA	Unknown	Unknown
30	SRS057258	TCAGCTCGTGACGT	CCGTCAATTCMTTTRAGT	CTCGTGACGT	GFPR0JW01_2ZARXV5V3-BA-01-655_700109340_V5-V3	SRX022222	Unknown	JCVI	Unknown	Unknown	Unknown	Unknown	Unknown	Unknown	Titanium	SRS057258	GFPR0JW01_2ZARXV5V3-BA-01-655_700109340_V5-V3	Unknown	CCGTCAATTCMTTTRAGT	V5-V3	V5-V3	GFPR0JW 06-16-2010	JCVI	Unknown	Unknown	SRS057258	NCBI	SRP002395	NIH Human Microbiome Consortium		stool specimen collection kit	Unknown	pyrosequencing	16S rRNA	V5-V3	SRR058085	Human Microbiome Project 16S rRNA 454 Clinical Production Phase I	SRS057258	241694	human metagenome	646099	700109340	Unknown	Unknown	UBERON:stool	Unknown	USA	Unknown	Unknown
31	SRS065500	TCAGTGTAGAGTAG	CCGTCAATTCMTTTRAGT	TGTAGAGTAG	GFPR0JW01_2ZARXV5V3-BA-01-655_700110309_V5-V3	SRX022222	Unknown	JCVI	Unknown	Unknown	Unknown	Unknown	Unknown	Unknown	Titanium	SRS065500	GFPR0JW01_2ZARXV5V3-BA-01-655_700110309_V5-V3	Unknown	CCGTCAATTCMTTTRAGT	V5-V3	V5-V3	GFPR0JW 06-16-2010	JCVI	Unknown	Unknown	SRS065500	NCBI	SRP002395	NIH Human Microbiome Consortium		stool specimen collection kit	Unknown	pyrosequencing	16S rRNA	V5-V3	SRR058085	Human Microbiome Project 16S rRNA 454 Clinical Production Phase I	SRS065500	241751	human metagenome	646099	700110309	Unknown	Unknown	UBERON:stool	Unknown	USA	Unknown	Unknown
32	SRS011410	TCAGAAGCCGC	CCGTCAATTCMTTTRAGT	AAGCCGC	F48MJBB01_700016012_V3-V5	SRX020666	Unknown	WUGSC	Unknown	Unknown	Unknown	Unknown	Unknown	Unknown	Titanium	SRS011410	F48MJBB01_700016012_V3-V5	Unknown	CCGTCAATTCMTTTRAGT	V3-V5	V3-V5	52635	WUGSC	Unknown	Unknown	SRS011410	NCBI	SRP002395	NIH Human Microbiome Consortium		stool specimen collection kit	Unknown	pyrosequencing	16S rRNA	V3-V5	SRR044946	Human Microbiome Project 16S rRNA 454 Clinical Production Phase I	SRS011410	241709	human metagenome	646099	700016012	Unknown	Unknown	UBERON:stool	Unknown	USA	Unknown	Unknown
33	SRS014885	TCAGTTCGTGGC	CCGTCAATTCMTTTRAGT	TTCGTGGC	GCKVOD102_700023539_V3-V5	SRX020558	Unknown	WUGSC	Unknown	Unknown	Unknown	Unknown	Unknown	Unknown	Titanium	SRS014885	GCKVOD102_700023539_V3-V5	Unknown	CCGTCAATTCMTTTRAGT	V3-V5	V3-V5	51338	WUGSC	Unknown	Unknown	SRS014885	NCBI	SRP002395	NIH Human Microbiome Consortium		stool specimen collection kit	Unknown	pyrosequencing	16S rRNA	V3-V5	SRR049220	Human Microbiome Project 16S rRNA 454 Clinical Production Phase I	SRS014885	241830	human metagenome	646099	700023539	Unknown	Unknown	UBERON:stool	Unknown	USA	Unknown	Unknown
34	SRS014978	TCAGTCTCGAC	CCGTCAATTCMTTTRAGT	TCTCGAC	GESH0HI01_700023633_V3-V5	SRX020530	Unknown	WUGSC	Unknown	Unknown	Unknown	Unknown	Unknown	Unknown	Titanium	SRS014978	GESH0HI01_700023633_V3-V5	Unknown	CCGTCAATTCMTTTRAGT	V3-V5	V3-V5	53606	WUGSC	Unknown	Unknown	SRS014978	NCBI	SRP002395	NIH Human Microbiome Consortium		stool specimen collection kit	Unknown	pyrosequencing	16S rRNA	V3-V5	SRR045796	Human Microbiome Project 16S rRNA 454 Clinical Production Phase I	SRS014978	241727	human metagenome	646099	700023633	Unknown	Unknown	UBERON:stool	Unknown	USA	Unknown	Unknown
35	SRS015452	TCAGCGGTATC	CCGTCAATTCMTTTRAGT	CGGTATC	F4IMAEX01_700024107_V3-V5	SRX020538	Unknown	WUGSC	Unknown	Unknown	Unknown	Unknown	Unknown	Unknown	Titanium	SRS015452	F4IMAEX01_700024107_V3-V5	Unknown	CCGTCAATTCMTTTRAGT	V3-V5	V3-V5	52293	WUGSC	Unknown	Unknown	SRS015452	NCBI	SRP002395	NIH Human Microbiome Consortium		stool specimen collection kit	Unknown	pyrosequencing	16S rRNA	V3-V5	SRR044648	Human Microbiome Project 16S rRNA 454 Clinical Production Phase I	SRS015452	241743	human metagenome	646099	700024107	Unknown	Unknown	UBERON:stool	Unknown	USA	Unknown	Unknown
36	SRS015663	TCAGAAGGCAC	CCGTCAATTCMTTTRAGT	AAGGCAC	GDGDDZP02_700024318_V3-V5	SRX020573	Unknown	WUGSC	Unknown	Unknown	Unknown	Unknown	Unknown	Unknown	Titanium	SRS015663	GDGDDZP02_700024318_V3-V5	Unknown	CCGTCAATTCMTTTRAGT	V3-V5	V3-V5	51860	WUGSC	Unknown	Unknown	SRS015663	NCBI	SRP002395	NIH Human Microbiome Consortium		stool specimen collection kit	Unknown	pyrosequencing	16S rRNA	V3-V5	SRR044257	Human Microbiome Project 16S rRNA 454 Clinical Production Phase I	SRS015663	241845	human metagenome	646099	700024318	Unknown	Unknown	UBERON:stool	Unknown	USA	Unknown	Unknown
37	SRS015782	TCAGACTCAC	CCGTCAATTCMTTTRAGT	ACTCAC	GDGDDZP02_700024437_V3-V5	SRX020573	Unknown	WUGSC	Unknown	Unknown	Unknown	Unknown	Unknown	Unknown	Titanium	SRS015782	GDGDDZP02_700024437_V3-V5	Unknown	CCGTCAATTCMTTTRAGT	V3-V5	V3-V5	51834	WUGSC	Unknown	Unknown	SRS015782	NCBI	SRP002395	NIH Human Microbiome Consortium		stool specimen collection kit	Unknown	pyrosequencing	16S rRNA	V3-V5	SRR044216	Human Microbiome Project 16S rRNA 454 Clinical Production Phase I	SRS015782	241685	human metagenome	646099	700024437	Unknown	Unknown	UBERON:stool	Unknown	USA	Unknown	Unknown
38	SRS015854	TCAGCGGTCTTC	CCGTCAATTCMTTTRAGT	CGGTCTTC	GCKVOD102_700024509_V3-V5	SRX020558	Unknown	WUGSC	Unknown	Unknown	Unknown	Unknown	Unknown	Unknown	Titanium	SRS015854	GCKVOD102_700024509_V3-V5	Unknown	CCGTCAATTCMTTTRAGT	V3-V5	V3-V5	51306	WUGSC	Unknown	Unknown	SRS015854	NCBI	SRP002395	NIH Human Microbiome Consortium		stool specimen collection kit	Unknown	pyrosequencing	16S rRNA	V3-V5	SRR043760	Human Microbiome Project 16S rRNA 454 Clinical Production Phase I	SRS015854	241830	human metagenome	646099	700024509	Unknown	Unknown	UBERON:stool	Unknown	USA	Unknown	Unknown
39	SRS016335	TCAGTCCAGAAC	CCGTCAATTCMTTTRAGT	TCCAGAAC	GDIBMGA02_700024998_V3-V5	SRX020522	Unknown	WUGSC	Unknown	Unknown	Unknown	Unknown	Unknown	Unknown	Titanium	SRS016335	GDIBMGA02_700024998_V3-V5	Unknown	CCGTCAATTCMTTTRAGT	V3-V5	V3-V5	52055	WUGSC	Unknown	Unknown	SRS016335	NCBI	SRP002395	NIH Human Microbiome Consortium		stool specimen collection kit	Unknown	pyrosequencing	16S rRNA	V3-V5	SRR044424	Human Microbiome Project 16S rRNA 454 Clinical Production Phase I	SRS016335	241813	human metagenome	646099	700024998	Unknown	Unknown	UBERON:stool	Unknown	USA	Unknown	Unknown
40	SRS019685	TCAGAACCAGC	CCGTCAATTCMTTTRAGT	AACCAGC	GESH0HI01_700038158_V3-V5	SRX020530	Unknown	WUGSC	Unknown	Unknown	Unknown	Unknown	Unknown	Unknown	Titanium	SRS019685	GESH0HI01_700038158_V3-V5	Unknown	CCGTCAATTCMTTTRAGT	V3-V5	V3-V5	53791	WUGSC	Unknown	Unknown	SRS019685	NCBI	SRP002395	NIH Human Microbiome Consortium		stool specimen collection kit	Unknown	pyrosequencing	16S rRNA	V3-V5	SRR045945	Human Microbiome Project 16S rRNA 454 Clinical Production Phase I	SRS019685	241791	human metagenome	646099	700038158	Unknown	Unknown	UBERON:stool	Unknown	USA	Unknown	Unknown
41	SRS042436	TCAGTTCGCGAC	CCGTCAATTCMTTTRAGT	TTCGCGAC	4ZZ_HMP.CPRO_024sA_V5V3_2010-04-13_700108915	SRX020685	Unknown	BCM	Unknown	Unknown	Unknown	Unknown	Unknown	Unknown	FLX	SRS042436	4ZZ_HMP.CPRO_024sA_V5V3_2010-04-13_700108915	Unknown	CCGTCAATTCMTTTRAGT	V3-V5	V3-V5	4ZZ_HMP.CPRO_024sA_GFKBBHC01_700108915_TTCGCGAC	BCM	Unknown	Unknown	SRS042436	NCBI	SRP002395	NIH Human Microbiome Consortium		stool specimen collection kit	Unknown	pyrosequencing	16S rRNA	V3-V5	SRR048545	Human Microbiome Project 16S rRNA 454 Clinical Production Phase I	SRS042436	241826	human metagenome	646099	700108915	Unknown	Unknown	UBERON:stool	Unknown	USA	Unknown	Unknown
42	SRS043804	TCAGTTCCTGC	CCGTCAATTCMTTTRAGT	TTCCTGC	GESH0HI02_700038626_V3-V5	SRX020544	Unknown	WUGSC	Unknown	Unknown	Unknown	Unknown	Unknown	Unknown	Titanium	SRS043804	GESH0HI02_700038626_V3-V5	Unknown	CCGTCAATTCMTTTRAGT	V3-V5	V3-V5	53758	WUGSC	Unknown	Unknown	SRS043804	NCBI	SRP002395	NIH Human Microbiome Consortium		stool specimen collection kit	Unknown	pyrosequencing	16S rRNA	V3-V5	SRR045921	Human Microbiome Project 16S rRNA 454 Clinical Production Phase I	SRS043804	241886	human metagenome	646099	700038626	Unknown	Unknown	UBERON:stool	Unknown	USA	Unknown	Unknown
43	SRS047967	TCAGTCTCCGTC	CCGTCAATTCMTTTRAGT	TCTCCGTC	4ZZ_HMP.CPRO_026sA_V5V3_2010-04-08_700109192	SRX020687	Unknown	BCM	Unknown	Unknown	Unknown	Unknown	Unknown	Unknown	FLX	SRS047967	4ZZ_HMP.CPRO_026sA_V5V3_2010-04-08_700109192	Unknown	CCGTCAATTCMTTTRAGT	V3-V5	V3-V5	4ZZ_HMP.CPRO_026sA_GFBN6OR01_700109192_TCTCCGTC	BCM	Unknown	Unknown	SRS047967	NCBI	SRP002395	NIH Human Microbiome Consortium		stool specimen collection kit	Unknown	pyrosequencing	16S rRNA	V3-V5	SRR048693	Human Microbiome Project 16S rRNA 454 Clinical Production Phase I	SRS047967	241679	human metagenome	646099	700109192	Unknown	Unknown	UBERON:stool	Unknown	USA	Unknown	Unknown
44	SRS049620	TCAGTAGGAATC	CCGTCAATTCMTTTRAGT	TAGGAATC	GESH0HI01_700038578_V3-V5	SRX020530	Unknown	WUGSC	Unknown	Unknown	Unknown	Unknown	Unknown	Unknown	Titanium	SRS049620	GESH0HI01_700038578_V3-V5	Unknown	CCGTCAATTCMTTTRAGT	V3-V5	V3-V5	53675	WUGSC	Unknown	Unknown	SRS049620	NCBI	SRP002395	NIH Human Microbiome Consortium		stool specimen collection kit	Unknown	pyrosequencing	16S rRNA	V3-V5	SRR045854	Human Microbiome Project 16S rRNA 454 Clinical Production Phase I	SRS049620	241727	human metagenome	646099	700038578	Unknown	Unknown	UBERON:stool	Unknown	USA	Unknown	Unknown
45	SRS052471	TCAGTTGTGTTC	CCGTCAATTCMTTTRAGT	TTGTGTTC	GESH0HI01_700038902_V3-V5	SRX020530	Unknown	WUGSC	Unknown	Unknown	Unknown	Unknown	Unknown	Unknown	Titanium	SRS052471	GESH0HI01_700038902_V3-V5	Unknown	CCGTCAATTCMTTTRAGT	V3-V5	V3-V5	53783	WUGSC	Unknown	Unknown	SRS052471	NCBI	SRP002395	NIH Human Microbiome Consortium		stool specimen collection kit	Unknown	pyrosequencing	16S rRNA	V3-V5	SRR045938	Human Microbiome Project 16S rRNA 454 Clinical Production Phase I	SRS052471	241852	human metagenome	646099	700038902	Unknown	Unknown	UBERON:stool	Unknown	USA	Unknown	Unknown
46	SRS053301	TCAGACGGCTC	CCGTCAATTCMTTTRAGT	ACGGCTC	4ZZ_HMP.CPRO_026sA_V5V3_2010-04-08_700109525	SRX020687	Unknown	BCM	Unknown	Unknown	Unknown	Unknown	Unknown	Unknown	FLX	SRS053301	4ZZ_HMP.CPRO_026sA_V5V3_2010-04-08_700109525	Unknown	CCGTCAATTCMTTTRAGT	V3-V5	V3-V5	4ZZ_HMP.CPRO_026sA_GFBN6OR01_700109525_ACGGCTC	BCM	Unknown	Unknown	SRS053301	NCBI	SRP002395	NIH Human Microbiome Consortium		stool specimen collection kit	Unknown	pyrosequencing	16S rRNA	V3-V5	SRR048681	Human Microbiome Project 16S rRNA 454 Clinical Production Phase I	SRS053301	241821	human metagenome	646099	700109525	Unknown	Unknown	UBERON:stool	Unknown	USA	Unknown	Unknown
47	SRS065725	TCAGAACTGTTC	CCGTCAATTCMTTTRAGT	AACTGTTC	GFTL5VC01_700114872_V3-V5	SRX020556	Unknown	WUGSC	Unknown	Unknown	Unknown	Unknown	Unknown	Unknown	Titanium	SRS065725	GFTL5VC01_700114872_V3-V5	Unknown	CCGTCAATTCMTTTRAGT	V3-V5	V3-V5	54609	WUGSC	Unknown	Unknown	SRS065725	NCBI	SRP002395	NIH Human Microbiome Consortium		stool specimen collection kit	Unknown	pyrosequencing	16S rRNA	V3-V5	SRR046537	Human Microbiome Project 16S rRNA 454 Clinical Production Phase I	SRS065725	257108	human metagenome	646099	700114872	Unknown	Unknown	UBERON:stool	Unknown	USA	Unknown	Unknown
48	SRS048463	TCAGTTCATAC	CCGTCAATTCMTTTRAGT	TTCATAC	GFTECRW02_700105077_V3-V5	SRX020514	Unknown	WUGSC	Unknown	Unknown	Unknown	Unknown	Unknown	Unknown	Titanium	SRS048463	GFTECRW02_700105077_V3-V5	Unknown	CCGTCAATTCMTTTRAGT	V3-V5	V3-V5	54855	WUGSC	Unknown	Unknown	SRS048463	NCBI	SRP002395	NIH Human Microbiome Consortium		Attached/Keratinized gingiva FIX!!!	Unknown	pyrosequencing	16S rRNA	V3-V5	SRR046719	Human Microbiome Project 16S rRNA 454 Clinical Production Phase I	SRS048463	241893	human metagenome	646099	700105077	Unknown	Unknown	UBERON:gingival epithelium	Unknown	USA	Unknown	Unknown
49	SRS049406	TCAGACCTGAAC	CCGTCAATTCMTTTRAGT	ACCTGAAC	GFTECRW02_700105136_V3-V5	SRX020514	Unknown	WUGSC	Unknown	Unknown	Unknown	Unknown	Unknown	Unknown	Titanium	SRS049406	GFTECRW02_700105136_V3-V5	Unknown	CCGTCAATTCMTTTRAGT	V3-V5	V3-V5	54952	WUGSC	Unknown	Unknown	SRS049406	NCBI	SRP002395	NIH Human Microbiome Consortium		Attached/Keratinized gingiva FIX!!!	Unknown	pyrosequencing	16S rRNA	V3-V5	SRR046788	Human Microbiome Project 16S rRNA 454 Clinical Production Phase I	SRS049406	241856	human metagenome	646099	700105136	Unknown	Unknown	UBERON:gingival epithelium	Unknown	USA	Unknown	Unknown
50	SRS051881	TCAGTGACGAC	CCGTCAATTCMTTTRAGT	TGACGAC	4ZZ_HMP.CPRO_026sA_V5V3_2010-04-08_700108258	SRX020687	Unknown	BCM	Unknown	Unknown	Unknown	Unknown	Unknown	Unknown	FLX	SRS051881	4ZZ_HMP.CPRO_026sA_V5V3_2010-04-08_700108258	Unknown	CCGTCAATTCMTTTRAGT	V3-V5	V3-V5	4ZZ_HMP.CPRO_026sA_GFBN6OR01_700108258_TGACGAC	BCM	Unknown	Unknown	SRS051881	NCBI	SRP002395	NIH Human Microbiome Consortium		Attached/Keratinized gingiva FIX!!!	Unknown	pyrosequencing	16S rRNA	V3-V5	SRR048670	Human Microbiome Project 16S rRNA 454 Clinical Production Phase I	SRS051881	241726	human metagenome	646099	700108258	Unknown	Unknown	UBERON:gingival epithelium	Unknown	USA	Unknown	Unknown
51	SRS015675	TCAGTAGGAATC	CCGTCAATTCMTTTRAGT	TAGGAATC	GDGDDZP02_700024330_V3-V5	SRX020573	Unknown	WUGSC	Unknown	Unknown	Unknown	Unknown	Unknown	Unknown	Titanium	SRS015675	GDGDDZP02_700024330_V3-V5	Unknown	CCGTCAATTCMTTTRAGT	V3-V5	V3-V5	51853	WUGSC	Unknown	Unknown	SRS015675	NCBI	SRP002395	NIH Human Microbiome Consortium		Attached/Keratinized gingiva FIX!!!	Unknown	pyrosequencing	16S rRNA	V3-V5	SRR044250	Human Microbiome Project 16S rRNA 454 Clinical Production Phase I	SRS015675	241845	human metagenome	646099	700024330	Unknown	Unknown	UBERON:gingival epithelium	Unknown	USA	Unknown	Unknown
52	SRS015768	TCAGCGTGAC	CCGTCAATTCMTTTRAGT	CGTGAC	GDGDDZP02_700024423_V3-V5	SRX020573	Unknown	WUGSC	Unknown	Unknown	Unknown	Unknown	Unknown	Unknown	Titanium	SRS015768	GDGDDZP02_700024423_V3-V5	Unknown	CCGTCAATTCMTTTRAGT	V3-V5	V3-V5	51852	WUGSC	Unknown	Unknown	SRS015768	NCBI	SRP002395	NIH Human Microbiome Consortium		Attached/Keratinized gingiva FIX!!!	Unknown	pyrosequencing	16S rRNA	V3-V5	SRR044249	Human Microbiome Project 16S rRNA 454 Clinical Production Phase I	SRS015768	241685	human metagenome	646099	700024423	Unknown	Unknown	UBERON:gingival epithelium	Unknown	USA	Unknown	Unknown
53	SRS015923	TCAGTCGTTGTC	CCGTCAATTCMTTTRAGT	TCGTTGTC	F4JTZOY01_700024578_V3-V5	SRX020510	Unknown	WUGSC	Unknown	Unknown	Unknown	Unknown	Unknown	Unknown	Titanium	SRS015923	F4JTZOY01_700024578_V3-V5	Unknown	CCGTCAATTCMTTTRAGT	V3-V5	V3-V5	52248	WUGSC	Unknown	Unknown	SRS015923	NCBI	SRP002395	NIH Human Microbiome Consortium		Attached/Keratinized gingiva FIX!!!	Unknown	pyrosequencing	16S rRNA	V3-V5	SRR044603	Human Microbiome Project 16S rRNA 454 Clinical Production Phase I	SRS015923	241778	human metagenome	646099	700024578	Unknown	Unknown	UBERON:gingival epithelium	Unknown	USA	Unknown	Unknown
54	SRS019667	TCAGTCTTGGC	CCGTCAATTCMTTTRAGT	TCTTGGC	GESH0HI01_700038138_V3-V5	SRX020530	Unknown	WUGSC	Unknown	Unknown	Unknown	Unknown	Unknown	Unknown	Titanium	SRS019667	GESH0HI01_700038138_V3-V5	Unknown	CCGTCAATTCMTTTRAGT	V3-V5	V3-V5	53670	WUGSC	Unknown	Unknown	SRS019667	NCBI	SRP002395	NIH Human Microbiome Consortium		Attached/Keratinized gingiva FIX!!!	Unknown	pyrosequencing	16S rRNA	V3-V5	SRR045849	Human Microbiome Project 16S rRNA 454 Clinical Production Phase I	SRS019667	241791	human metagenome	646099	700038138	Unknown	Unknown	UBERON:gingival epithelium	Unknown	USA	Unknown	Unknown
55	SRS043392	TCAGCCTCTC	CCGTCAATTCMTTTRAGT	CCTCTC	GFTECRW02_700105948_V3-V5	SRX020514	Unknown	WUGSC	Unknown	Unknown	Unknown	Unknown	Unknown	Unknown	Titanium	SRS043392	GFTECRW02_700105948_V3-V5	Unknown	CCGTCAATTCMTTTRAGT	V3-V5	V3-V5	54805	WUGSC	Unknown	Unknown	SRS043392	NCBI	SRP002395	NIH Human Microbiome Consortium		Attached/Keratinized gingiva FIX!!!	Unknown	pyrosequencing	16S rRNA	V3-V5	SRR049464	Human Microbiome Project 16S rRNA 454 Clinical Production Phase I	SRS043392	241880	human metagenome	646099	700105948	Unknown	Unknown	UBERON:gingival epithelium	Unknown	USA	Unknown	Unknown
56	SRS044214	TCAGTTCGTGGC	CCGTCAATTCMTTTRAGT	TTCGTGGC	4ZZ_HMP.CPRO_026sA_V5V3_2010-04-08_700109210	SRX020687	Unknown	BCM	Unknown	Unknown	Unknown	Unknown	Unknown	Unknown	FLX	SRS044214	4ZZ_HMP.CPRO_026sA_V5V3_2010-04-08_700109210	Unknown	CCGTCAATTCMTTTRAGT	V3-V5	V3-V5	4ZZ_HMP.CPRO_026sA_GFBN6OR01_700109210_TTCGTGGC	BCM	Unknown	Unknown	SRS044214	NCBI	SRP002395	NIH Human Microbiome Consortium		Attached/Keratinized gingiva FIX!!!	Unknown	pyrosequencing	16S rRNA	V3-V5	SRR048696	Human Microbiome Project 16S rRNA 454 Clinical Production Phase I	SRS044214	241679	human metagenome	646099	700109210	Unknown	Unknown	UBERON:gingival epithelium	Unknown	USA	Unknown	Unknown
57	SRS045614	TCAGCCAGGAC	CCGTCAATTCMTTTRAGT	CCAGGAC	4ZZ_HMP.CPRO_026sA_V5V3_2010-04-08_700109543	SRX020687	Unknown	BCM	Unknown	Unknown	Unknown	Unknown	Unknown	Unknown	FLX	SRS045614	4ZZ_HMP.CPRO_026sA_V5V3_2010-04-08_700109543	Unknown	CCGTCAATTCMTTTRAGT	V3-V5	V3-V5	4ZZ_HMP.CPRO_026sA_GFBN6OR01_700109543_CCAGGAC	BCM	Unknown	Unknown	SRS045614	NCBI	SRP002395	NIH Human Microbiome Consortium		Attached/Keratinized gingiva FIX!!!	Unknown	pyrosequencing	16S rRNA	V3-V5	SRR048684	Human Microbiome Project 16S rRNA 454 Clinical Production Phase I	SRS045614	241821	human metagenome	646099	700109543	Unknown	Unknown	UBERON:gingival epithelium	Unknown	USA	Unknown	Unknown
58	SRS047414	TCAGTTCGCGAC	CCGTCAATTCMTTTRAGT	TTCGCGAC	GESH0HI01_700038426_V3-V5	SRX020530	Unknown	WUGSC	Unknown	Unknown	Unknown	Unknown	Unknown	Unknown	Titanium	SRS047414	GESH0HI01_700038426_V3-V5	Unknown	CCGTCAATTCMTTTRAGT	V3-V5	V3-V5	53786	WUGSC	Unknown	Unknown	SRS047414	NCBI	SRP002395	NIH Human Microbiome Consortium		Attached/Keratinized gingiva FIX!!!	Unknown	pyrosequencing	16S rRNA	V3-V5	SRR045941	Human Microbiome Project 16S rRNA 454 Clinical Production Phase I	SRS047414	241884	human metagenome	646099	700038426	Unknown	Unknown	UBERON:gingival epithelium	Unknown	USA	Unknown	Unknown
59	SRS056751	TCAGAGTCGAC	CCGTCAATTCMTTTRAGT	AGTCGAC	GESH0HI02_700038606_V3-V5	SRX020544	Unknown	WUGSC	Unknown	Unknown	Unknown	Unknown	Unknown	Unknown	Titanium	SRS056751	GESH0HI02_700038606_V3-V5	Unknown	CCGTCAATTCMTTTRAGT	V3-V5	V3-V5	53689	WUGSC	Unknown	Unknown	SRS056751	NCBI	SRP002395	NIH Human Microbiome Consortium		Attached/Keratinized gingiva FIX!!!	Unknown	pyrosequencing	16S rRNA	V3-V5	SRR045865	Human Microbiome Project 16S rRNA 454 Clinical Production Phase I	SRS056751	241886	human metagenome	646099	700038606	Unknown	Unknown	UBERON:gingival epithelium	Unknown	USA	Unknown	Unknown
60	SRS015178	TCAGTTCATAC	CCGTCAATTCMTTTRAGT	TTCATAC	GCKVOD102_700023833_V3-V5	SRX020558	Unknown	WUGSC	Unknown	Unknown	Unknown	Unknown	Unknown	Unknown	Titanium	SRS015178	GCKVOD102_700023833_V3-V5	Unknown	CCGTCAATTCMTTTRAGT	V3-V5	V3-V5	51301	WUGSC	Unknown	Unknown	SRS015178	NCBI	SRP002395	NIH Human Microbiome Consortium		swab	Unknown	pyrosequencing	16S rRNA	V3-V5	SRR043755	Human Microbiome Project 16S rRNA 454 Clinical Production Phase I	SRS015178	241675	human metagenome	646099	700023833	Unknown	Unknown	UBERON:buccal mucosa	Unknown	USA	Unknown	Unknown
61	SRS016158	TCAGTATCAAC	CCGTCAATTCMTTTRAGT	TATCAAC	GDGDDZP02_700024815_V3-V5	SRX020573	Unknown	WUGSC	Unknown	Unknown	Unknown	Unknown	Unknown	Unknown	Titanium	SRS016158	GDGDDZP02_700024815_V3-V5	Unknown	CCGTCAATTCMTTTRAGT	V3-V5	V3-V5	51878	WUGSC	Unknown	Unknown	SRS016158	NCBI	SRP002395	NIH Human Microbiome Consortium		swab	Unknown	pyrosequencing	16S rRNA	V3-V5	SRR047414	Human Microbiome Project 16S rRNA 454 Clinical Production Phase I	SRS016158	241696	human metagenome	646099	700024815	Unknown	Unknown	UBERON:buccal mucosa	Unknown	USA	Unknown	Unknown
62	SRS023003	TCAGTCACAC	CCGTCAATTCMTTTRAGT	TCACAC	4ZZ_HMP.CPRO_021sA_V5V3_2010-03-19_700099037	SRX020682	Unknown	BCM	Unknown	Unknown	Unknown	Unknown	Unknown	Unknown	FLX	SRS023003	4ZZ_HMP.CPRO_021sA_V5V3_2010-03-19_700099037	Unknown	CCGTCAATTCMTTTRAGT	V3-V5	V3-V5	4ZZ_HMP.CPRO_021sA_GD752CP01_700099037_TCACAC	BCM	Unknown	Unknown	SRS023003	NCBI	SRP002395	NIH Human Microbiome Consortium		swab	Unknown	pyrosequencing	16S rRNA	V3-V5	SRR048298	Human Microbiome Project 16S rRNA 454 Clinical Production Phase I	SRS023003	241700	human metagenome	646099	700099037	Unknown	Unknown	UBERON:buccal mucosa	Unknown	USA	Unknown	Unknown
63	SRS043219	TCAGACTCCTC	CCGTCAATTCMTTTRAGT	ACTCCTC	GFTECRW02_700105075_V3-V5	SRX020514	Unknown	WUGSC	Unknown	Unknown	Unknown	Unknown	Unknown	Unknown	Titanium	SRS043219	GFTECRW02_700105075_V3-V5	Unknown	CCGTCAATTCMTTTRAGT	V3-V5	V3-V5	54973	WUGSC	Unknown	Unknown	SRS043219	NCBI	SRP002395	NIH Human Microbiome Consortium		swab	Unknown	pyrosequencing	16S rRNA	V3-V5	SRR049511	Human Microbiome Project 16S rRNA 454 Clinical Production Phase I	SRS043219	241893	human metagenome	646099	700105075	Unknown	Unknown	UBERON:buccal mucosa	Unknown	USA	Unknown	Unknown
64	SRS044286	TCAGAACACAAC	CCGTCAATTCMTTTRAGT	AACACAAC	4ZZ_HMP.CPRO_027sA_V5V3_2010-04-14_700108256	SRX020688	Unknown	BCM	Unknown	Unknown	Unknown	Unknown	Unknown	Unknown	FLX	SRS044286	4ZZ_HMP.CPRO_027sA_V5V3_2010-04-14_700108256	Unknown	CCGTCAATTCMTTTRAGT	V3-V5	V3-V5	4ZZ_HMP.CPRO_027sA_GFL1J5S01_700108256_AACACAAC	BCM	Unknown	Unknown	SRS044286	NCBI	SRP002395	NIH Human Microbiome Consortium		swab	Unknown	pyrosequencing	16S rRNA	V3-V5	SRR048761	Human Microbiome Project 16S rRNA 454 Clinical Production Phase I	SRS044286	241726	human metagenome	646099	700108256	Unknown	Unknown	UBERON:buccal mucosa	Unknown	USA	Unknown	Unknown
65	SRS045353	TCAGACAAGGC	CCGTCAATTCMTTTRAGT	ACAAGGC	4ZZ_HMP.CPRO_023sA_V5V3_2010-04-07_700109959	SRX020684	Unknown	BCM	Unknown	Unknown	Unknown	Unknown	Unknown	Unknown	FLX	SRS045353	4ZZ_HMP.CPRO_023sA_V5V3_2010-04-07_700109959	Unknown	CCGTCAATTCMTTTRAGT	V3-V5	V3-V5	4ZZ_HMP.CPRO_023sA_GE9OTGL01_700109959_ACAAGGC	BCM	Unknown	Unknown	SRS045353	NCBI	SRP002395	NIH Human Microbiome Consortium		swab	Unknown	pyrosequencing	16S rRNA	V3-V5	SRR048435	Human Microbiome Project 16S rRNA 454 Clinical Production Phase I	SRS045353	241673	human metagenome	646099	700109959	Unknown	Unknown	UBERON:buccal mucosa	Unknown	USA	Unknown	Unknown
66	SRS047411	TCAGAACAACTC	CCGTCAATTCMTTTRAGT	AACAACTC	4ZZ_HMP.CPRO_025sA_V5V3_2010-04-11_700108133	SRX020686	Unknown	BCM	Unknown	Unknown	Unknown	Unknown	Unknown	Unknown	FLX	SRS047411	4ZZ_HMP.CPRO_025sA_V5V3_2010-04-11_700108133	Unknown	CCGTCAATTCMTTTRAGT	V3-V5	V3-V5	4ZZ_HMP.CPRO_025sA_GFGLIGJ01_700108133_AACAACTC	BCM	Unknown	Unknown	SRS047411	NCBI	SRP002395	NIH Human Microbiome Consortium		swab	Unknown	pyrosequencing	16S rRNA	V3-V5	SRR048612	Human Microbiome Project 16S rRNA 454 Clinical Production Phase I	SRS047411	241691	human metagenome	646099	700108133	Unknown	Unknown	UBERON:buccal mucosa	Unknown	USA	Unknown	Unknown
67	SRS048807	TCAGTTCGTTATC	CCGTCAATTCMTTTRAGT	TTCGTTATC	4ZZ_HMP.CPRO_023sA_V5V3_2010-04-07_700108634	SRX020684	Unknown	BCM	Unknown	Unknown	Unknown	Unknown	Unknown	Unknown	FLX	SRS048807	4ZZ_HMP.CPRO_023sA_V5V3_2010-04-07_700108634	Unknown	CCGTCAATTCMTTTRAGT	V3-V5	V3-V5	4ZZ_HMP.CPRO_023sA_GE9OTGL01_700108634_TTCGTTATC	BCM	Unknown	Unknown	SRS048807	NCBI	SRP002395	NIH Human Microbiome Consortium		swab	Unknown	pyrosequencing	16S rRNA	V3-V5	SRR048493	Human Microbiome Project 16S rRNA 454 Clinical Production Phase I	SRS048807	241690	human metagenome	646099	700108634	Unknown	Unknown	UBERON:buccal mucosa	Unknown	USA	Unknown	Unknown
68	SRS052921	TCAGCCGGTCGC	CCGTCAATTCMTTTRAGT	CCGGTCGC	GFTECRW02_700105134_V3-V5	SRX020514	Unknown	WUGSC	Unknown	Unknown	Unknown	Unknown	Unknown	Unknown	Titanium	SRS052921	GFTECRW02_700105134_V3-V5	Unknown	CCGTCAATTCMTTTRAGT	V3-V5	V3-V5	55017	WUGSC	Unknown	Unknown	SRS052921	NCBI	SRP002395	NIH Human Microbiome Consortium		swab	Unknown	pyrosequencing	16S rRNA	V3-V5	SRR046835	Human Microbiome Project 16S rRNA 454 Clinical Production Phase I	SRS052921	241856	human metagenome	646099	700105134	Unknown	Unknown	UBERON:buccal mucosa	Unknown	USA	Unknown	Unknown
69	SRS058695	TCAGACAAGGC	CCGTCAATTCMTTTRAGT	ACAAGGC	GFTECRW02_700105502_V3-V5	SRX020514	Unknown	WUGSC	Unknown	Unknown	Unknown	Unknown	Unknown	Unknown	Titanium	SRS058695	GFTECRW02_700105502_V3-V5	Unknown	CCGTCAATTCMTTTRAGT	V3-V5	V3-V5	54798	WUGSC	Unknown	Unknown	SRS058695	NCBI	SRP002395	NIH Human Microbiome Consortium		swab	Unknown	pyrosequencing	16S rRNA	V3-V5	SRR046679	Human Microbiome Project 16S rRNA 454 Clinical Production Phase I	SRS058695	241859	human metagenome	646099	700105502	Unknown	Unknown	UBERON:buccal mucosa	Unknown	USA	Unknown	Unknown
70	SRS063727	TCAGCGCAAC	CCGTCAATTCMTTTRAGT	CGCAAC	4ZZ_HMP.CPRO_023sA_V5V3_2010-04-07_700110784	SRX020684	Unknown	BCM	Unknown	Unknown	Unknown	Unknown	Unknown	Unknown	FLX	SRS063727	4ZZ_HMP.CPRO_023sA_V5V3_2010-04-07_700110784	Unknown	CCGTCAATTCMTTTRAGT	V3-V5	V3-V5	4ZZ_HMP.CPRO_023sA_GE9OTGL01_700110784_CGCAAC	BCM	Unknown	Unknown	SRS063727	NCBI	SRP002395	NIH Human Microbiome Consortium		swab	Unknown	pyrosequencing	16S rRNA	V3-V5	SRR048420	Human Microbiome Project 16S rRNA 454 Clinical Production Phase I	SRS063727	241804	human metagenome	646099	700110784	Unknown	Unknown	UBERON:buccal mucosa	Unknown	USA	Unknown	Unknown
71	SRS015301	TCAGTTATCGGC	CCGTCAATTCMTTTRAGT	TTATCGGC	GCKVOD102_700023956_V3-V5	SRX020558	Unknown	WUGSC	Unknown	Unknown	Unknown	Unknown	Unknown	Unknown	Titanium	SRS015301	GCKVOD102_700023956_V3-V5	Unknown	CCGTCAATTCMTTTRAGT	V3-V5	V3-V5	51302	WUGSC	Unknown	Unknown	SRS015301	NCBI	SRP002395	NIH Human Microbiome Consortium		swab	Unknown	pyrosequencing	16S rRNA	V3-V5	SRR043756	Human Microbiome Project 16S rRNA 454 Clinical Production Phase I	SRS015301	241787	human metagenome	646099	700023956	Unknown	Unknown	UBERON:buccal mucosa	Unknown	USA	Unknown	Unknown
72	SRS015921	TCAGTGGTGAAC	CCGTCAATTCMTTTRAGT	TGGTGAAC	F4JTZOY01_700024576_V3-V5	SRX020510	Unknown	WUGSC	Unknown	Unknown	Unknown	Unknown	Unknown	Unknown	Titanium	SRS015921	F4JTZOY01_700024576_V3-V5	Unknown	CCGTCAATTCMTTTRAGT	V3-V5	V3-V5	52256	WUGSC	Unknown	Unknown	SRS015921	NCBI	SRP002395	NIH Human Microbiome Consortium		swab	Unknown	pyrosequencing	16S rRNA	V3-V5	SRR044611	Human Microbiome Project 16S rRNA 454 Clinical Production Phase I	SRS015921	241778	human metagenome	646099	700024576	Unknown	Unknown	UBERON:buccal mucosa	Unknown	USA	Unknown	Unknown
73	SRS043428	TCAGTTCGCGAC	CCGTCAATTCMTTTRAGT	TTCGCGAC	4ZZ_HMP.CPRO_023sA_V5V3_2010-04-07_700107524	SRX020684	Unknown	BCM	Unknown	Unknown	Unknown	Unknown	Unknown	Unknown	FLX	SRS043428	4ZZ_HMP.CPRO_023sA_V5V3_2010-04-07_700107524	Unknown	CCGTCAATTCMTTTRAGT	V3-V5	V3-V5	4ZZ_HMP.CPRO_023sA_GE9OTGL01_700107524_TTCGCGAC	BCM	Unknown	Unknown	SRS043428	NCBI	SRP002395	NIH Human Microbiome Consortium		swab	Unknown	pyrosequencing	16S rRNA	V3-V5	SRR048465	Human Microbiome Project 16S rRNA 454 Clinical Production Phase I	SRS043428	241839	human metagenome	646099	700107524	Unknown	Unknown	UBERON:buccal mucosa	Unknown	USA	Unknown	Unknown
74	SRS048671	TCAGTATTGAC	CCGTCAATTCMTTTRAGT	TATTGAC	GESH0HI02_700038604_V3-V5	SRX020544	Unknown	WUGSC	Unknown	Unknown	Unknown	Unknown	Unknown	Unknown	Titanium	SRS048671	GESH0HI02_700038604_V3-V5	Unknown	CCGTCAATTCMTTTRAGT	V3-V5	V3-V5	53703	WUGSC	Unknown	Unknown	SRS048671	NCBI	SRP002395	NIH Human Microbiome Consortium		swab	Unknown	pyrosequencing	16S rRNA	V3-V5	SRR045877	Human Microbiome Project 16S rRNA 454 Clinical Production Phase I	SRS048671	241886	human metagenome	646099	700038604	Unknown	Unknown	UBERON:buccal mucosa	Unknown	USA	Unknown	Unknown
75	SRS050243	TCAGAACCTGGC	CCGTCAATTCMTTTRAGT	AACCTGGC	4ZZ_HMP.CPRO_026sA_V5V3_2010-04-08_700109208	SRX020687	Unknown	BCM	Unknown	Unknown	Unknown	Unknown	Unknown	Unknown	FLX	SRS050243	4ZZ_HMP.CPRO_026sA_V5V3_2010-04-08_700109208	Unknown	CCGTCAATTCMTTTRAGT	V3-V5	V3-V5	4ZZ_HMP.CPRO_026sA_GFBN6OR01_700109208_AACCTGGC	BCM	Unknown	Unknown	SRS050243	NCBI	SRP002395	NIH Human Microbiome Consortium		swab	Unknown	pyrosequencing	16S rRNA	V3-V5	SRR048694	Human Microbiome Project 16S rRNA 454 Clinical Production Phase I	SRS050243	241679	human metagenome	646099	700109208	Unknown	Unknown	UBERON:buccal mucosa	Unknown	USA	Unknown	Unknown
76	SRS056841	TCAGTGCGTTC	CCGTCAATTCMTTTRAGT	TGCGTTC	4ZZ_HMP.CPRO_026sA_V5V3_2010-04-08_700109541	SRX020687	Unknown	BCM	Unknown	Unknown	Unknown	Unknown	Unknown	Unknown	FLX	SRS056841	4ZZ_HMP.CPRO_026sA_V5V3_2010-04-08_700109541	Unknown	CCGTCAATTCMTTTRAGT	V3-V5	V3-V5	4ZZ_HMP.CPRO_026sA_GFBN6OR01_700109541_TGCGTTC	BCM	Unknown	Unknown	SRS056841	NCBI	SRP002395	NIH Human Microbiome Consortium		swab	Unknown	pyrosequencing	16S rRNA	V3-V5	SRR048682	Human Microbiome Project 16S rRNA 454 Clinical Production Phase I	SRS056841	241821	human metagenome	646099	700109541	Unknown	Unknown	UBERON:buccal mucosa	Unknown	USA	Unknown	Unknown
77	SRS051645	TCAGACACGGAC	CCGTCAATTCMTTTRAGT	ACACGGAC	4ZZ_HMP.CPRO_025sA_V5V3_2010-04-11_700108131	SRX020686	Unknown	BCM	Unknown	Unknown	Unknown	Unknown	Unknown	Unknown	FLX	SRS051645	4ZZ_HMP.CPRO_025sA_V5V3_2010-04-11_700108131	Unknown	CCGTCAATTCMTTTRAGT	V3-V5	V3-V5	4ZZ_HMP.CPRO_025sA_GFGLIGJ01_700108131_ACACGGAC	BCM	Unknown	Unknown	SRS051645	NCBI	SRP002395	NIH Human Microbiome Consortium		swab	Unknown	pyrosequencing	16S rRNA	V3-V5	SRR048613	Human Microbiome Project 16S rRNA 454 Clinical Production Phase I	SRS051645	241691	human metagenome	646099	700108131	Unknown	Unknown	UBERON:hard palate	Unknown	USA	Unknown	Unknown
78	SRS055875	TCAGACCGTAATC	CCGTCAATTCMTTTRAGT	ACCGTAATC	4ZZ_HMP.CPRO_023sA_V5V3_2010-04-07_700108632	SRX020684	Unknown	BCM	Unknown	Unknown	Unknown	Unknown	Unknown	Unknown	FLX	SRS055875	4ZZ_HMP.CPRO_023sA_V5V3_2010-04-07_700108632	Unknown	CCGTCAATTCMTTTRAGT	V3-V5	V3-V5	4ZZ_HMP.CPRO_023sA_GE9OTGL01_700108632_ACCGTAATC	BCM	Unknown	Unknown	SRS055875	NCBI	SRP002395	NIH Human Microbiome Consortium		swab	Unknown	pyrosequencing	16S rRNA	V3-V5	SRR048494	Human Microbiome Project 16S rRNA 454 Clinical Production Phase I	SRS055875	241690	human metagenome	646099	700108632	Unknown	Unknown	UBERON:hard palate	Unknown	USA	Unknown	Unknown
79	SRS057361	TCAGTTCGCGAC	CCGTCAATTCMTTTRAGT	TTCGCGAC	GFTECRW02_700105132_V3-V5	SRX020514	Unknown	WUGSC	Unknown	Unknown	Unknown	Unknown	Unknown	Unknown	Titanium	SRS057361	GFTECRW02_700105132_V3-V5	Unknown	CCGTCAATTCMTTTRAGT	V3-V5	V3-V5	54980	WUGSC	Unknown	Unknown	SRS057361	NCBI	SRP002395	NIH Human Microbiome Consortium		swab	Unknown	pyrosequencing	16S rRNA	V3-V5	SRR046808	Human Microbiome Project 16S rRNA 454 Clinical Production Phase I	SRS057361	241856	human metagenome	646099	700105132	Unknown	Unknown	UBERON:hard palate	Unknown	USA	Unknown	Unknown
80	SRS064445	TCAGTGAAGC	CCGTCAATTCMTTTRAGT	TGAAGC	4ZZ_HMP.CPRO_023sA_V5V3_2010-04-07_700110782	SRX020684	Unknown	BCM	Unknown	Unknown	Unknown	Unknown	Unknown	Unknown	FLX	SRS064445	4ZZ_HMP.CPRO_023sA_V5V3_2010-04-07_700110782	Unknown	CCGTCAATTCMTTTRAGT	V3-V5	V3-V5	4ZZ_HMP.CPRO_023sA_GE9OTGL01_700110782_TGAAGC	BCM	Unknown	Unknown	SRS064445	NCBI	SRP002395	NIH Human Microbiome Consortium		swab	Unknown	pyrosequencing	16S rRNA	V3-V5	SRR048421	Human Microbiome Project 16S rRNA 454 Clinical Production Phase I	SRS064445	241804	human metagenome	646099	700110782	Unknown	Unknown	UBERON:hard palate	Unknown	USA	Unknown	Unknown
81	SRS011163	TCAGACGCGC	CCGTCAATTCMTTTRAGT	ACGCGC	F5K51YR02_700014976_V3-V5	SRX020515	Unknown	WUGSC	Unknown	Unknown	Unknown	Unknown	Unknown	Unknown	Titanium	SRS011163	F5K51YR02_700014976_V3-V5	Unknown	CCGTCAATTCMTTTRAGT	V3-V5	V3-V5	53104	WUGSC	Unknown	Unknown	SRS011163	NCBI	SRP002395	NIH Human Microbiome Consortium		swab	Unknown	pyrosequencing	16S rRNA	V3-V5	SRR045361	Human Microbiome Project 16S rRNA 454 Clinical Production Phase I	SRS011163	241686	human metagenome	646099	700014976	Unknown	Unknown	UBERON:hard palate	Unknown	USA	Unknown	Unknown
82	SRS014863	TCAGTTCTTGAC	CCGTCAATTCMTTTRAGT	TTCTTGAC	GCKVOD102_700023517_V3-V5	SRX020558	Unknown	WUGSC	Unknown	Unknown	Unknown	Unknown	Unknown	Unknown	Titanium	SRS014863	GCKVOD102_700023517_V3-V5	Unknown	CCGTCAATTCMTTTRAGT	V3-V5	V3-V5	51334	WUGSC	Unknown	Unknown	SRS014863	NCBI	SRP002395	NIH Human Microbiome Consortium		swab	Unknown	pyrosequencing	16S rRNA	V3-V5	SRR043776	Human Microbiome Project 16S rRNA 454 Clinical Production Phase I	SRS014863	241830	human metagenome	646099	700023517	Unknown	Unknown	UBERON:hard palate	Unknown	USA	Unknown	Unknown
83	SRS016062	TCAGTGGTTGGTC	CCGTCAATTCMTTTRAGT	TGGTTGGTC	GDGDDZP02_700024719_V3-V5	SRX020573	Unknown	WUGSC	Unknown	Unknown	Unknown	Unknown	Unknown	Unknown	Titanium	SRS016062	GDGDDZP02_700024719_V3-V5	Unknown	CCGTCAATTCMTTTRAGT	V3-V5	V3-V5	51856	WUGSC	Unknown	Unknown	SRS016062	NCBI	SRP002395	NIH Human Microbiome Consortium		swab	Unknown	pyrosequencing	16S rRNA	V3-V5	SRR044253	Human Microbiome Project 16S rRNA 454 Clinical Production Phase I	SRS016062	241741	human metagenome	646099	700024719	Unknown	Unknown	UBERON:hard palate	Unknown	USA	Unknown	Unknown
84	SRS019663	TCAGAAGGTGC	CCGTCAATTCMTTTRAGT	AAGGTGC	GESH0HI01_700038134_V3-V5	SRX020530	Unknown	WUGSC	Unknown	Unknown	Unknown	Unknown	Unknown	Unknown	Titanium	SRS019663	GESH0HI01_700038134_V3-V5	Unknown	CCGTCAATTCMTTTRAGT	V3-V5	V3-V5	53677	WUGSC	Unknown	Unknown	SRS019663	NCBI	SRP002395	NIH Human Microbiome Consortium		swab	Unknown	pyrosequencing	16S rRNA	V3-V5	SRR045856	Human Microbiome Project 16S rRNA 454 Clinical Production Phase I	SRS019663	241791	human metagenome	646099	700038134	Unknown	Unknown	UBERON:hard palate	Unknown	USA	Unknown	Unknown
85	SRS024525	TCAGTTCGTGGC	CCGTCAATTCMTTTRAGT	TTCGTGGC	4ZZ_HMP.CPRO_021sA_V5V3_2010-03-19_700101671	SRX020682	Unknown	BCM	Unknown	Unknown	Unknown	Unknown	Unknown	Unknown	FLX	SRS024525	4ZZ_HMP.CPRO_021sA_V5V3_2010-03-19_700101671	Unknown	CCGTCAATTCMTTTRAGT	V3-V5	V3-V5	4ZZ_HMP.CPRO_021sA_GD752CP01_700101671_TTCGTGGC	BCM	Unknown	Unknown	SRS024525	NCBI	SRP002395	NIH Human Microbiome Consortium		swab	Unknown	pyrosequencing	16S rRNA	V3-V5	SRR048321	Human Microbiome Project 16S rRNA 454 Clinical Production Phase I	SRS024525	241819	human metagenome	646099	700101671	Unknown	Unknown	UBERON:hard palate	Unknown	USA	Unknown	Unknown
86	SRS043594	TCAGTTCATAC	CCGTCAATTCMTTTRAGT	TTCATAC	4ZZ_HMP.CPRO_023sA_V5V3_2010-04-07_700102881	SRX020684	Unknown	BCM	Unknown	Unknown	Unknown	Unknown	Unknown	Unknown	FLX	SRS043594	4ZZ_HMP.CPRO_023sA_V5V3_2010-04-07_700102881	Unknown	CCGTCAATTCMTTTRAGT	V3-V5	V3-V5	4ZZ_HMP.CPRO_023sA_GE9OTGL01_700102881_TTCATAC	BCM	Unknown	Unknown	SRS043594	NCBI	SRP002395	NIH Human Microbiome Consortium		swab	Unknown	pyrosequencing	16S rRNA	V3-V5	SRR048450	Human Microbiome Project 16S rRNA 454 Clinical Production Phase I	SRS043594	241672	human metagenome	646099	700102881	Unknown	Unknown	UBERON:hard palate	Unknown	USA	Unknown	Unknown
87	SRS044395	TCAGTCTCGAC	CCGTCAATTCMTTTRAGT	TCTCGAC	4ZZ_HMP.CPRO_026sA_V5V3_2010-04-08_700109539	SRX020687	Unknown	BCM	Unknown	Unknown	Unknown	Unknown	Unknown	Unknown	FLX	SRS044395	4ZZ_HMP.CPRO_026sA_V5V3_2010-04-08_700109539	Unknown	CCGTCAATTCMTTTRAGT	V3-V5	V3-V5	4ZZ_HMP.CPRO_026sA_GFBN6OR01_700109539_TCTCGAC	BCM	Unknown	Unknown	SRS044395	NCBI	SRP002395	NIH Human Microbiome Consortium		swab	Unknown	pyrosequencing	16S rRNA	V3-V5	SRR048683	Human Microbiome Project 16S rRNA 454 Clinical Production Phase I	SRS044395	241821	human metagenome	646099	700109539	Unknown	Unknown	UBERON:hard palate	Unknown	USA	Unknown	Unknown
88	SRS051886	TCAGTCCGCTC	CCGTCAATTCMTTTRAGT	TCCGCTC	GESH0HI02_700038602_V3-V5	SRX020544	Unknown	WUGSC	Unknown	Unknown	Unknown	Unknown	Unknown	Unknown	Titanium	SRS051886	GESH0HI02_700038602_V3-V5	Unknown	CCGTCAATTCMTTTRAGT	V3-V5	V3-V5	53672	WUGSC	Unknown	Unknown	SRS051886	NCBI	SRP002395	NIH Human Microbiome Consortium		swab	Unknown	pyrosequencing	16S rRNA	V3-V5	SRR045851	Human Microbiome Project 16S rRNA 454 Clinical Production Phase I	SRS051886	241886	human metagenome	646099	700038602	Unknown	Unknown	UBERON:hard palate	Unknown	USA	Unknown	Unknown
89	SRS054108	TCAGTAGGAATC	CCGTCAATTCMTTTRAGT	TAGGAATC	4ZZ_HMP.CPRO_021sA_V5V3_2010-03-19_700102275	SRX020682	Unknown	BCM	Unknown	Unknown	Unknown	Unknown	Unknown	Unknown	FLX	SRS054108	4ZZ_HMP.CPRO_021sA_V5V3_2010-03-19_700102275	Unknown	CCGTCAATTCMTTTRAGT	V3-V5	V3-V5	4ZZ_HMP.CPRO_021sA_GD752CP01_700102275_TAGGAATC	BCM	Unknown	Unknown	SRS054108	NCBI	SRP002395	NIH Human Microbiome Consortium		swab	Unknown	pyrosequencing	16S rRNA	V3-V5	SRR048317	Human Microbiome Project 16S rRNA 454 Clinical Production Phase I	SRS054108	241837	human metagenome	646099	700102275	Unknown	Unknown	UBERON:hard palate	Unknown	USA	Unknown	Unknown
90	SRS055342	TCAGACGAAGTC	CCGTCAATTCMTTTRAGT	ACGAAGTC	4ZZ_HMP.CPRO_026sA_V5V3_2010-04-08_700109206	SRX020687	Unknown	BCM	Unknown	Unknown	Unknown	Unknown	Unknown	Unknown	FLX	SRS055342	4ZZ_HMP.CPRO_026sA_V5V3_2010-04-08_700109206	Unknown	CCGTCAATTCMTTTRAGT	V3-V5	V3-V5	4ZZ_HMP.CPRO_026sA_GFBN6OR01_700109206_ACGAAGTC	BCM	Unknown	Unknown	SRS055342	NCBI	SRP002395	NIH Human Microbiome Consortium		swab	Unknown	pyrosequencing	16S rRNA	V3-V5	SRR048695	Human Microbiome Project 16S rRNA 454 Clinical Production Phase I	SRS055342	241679	human metagenome	646099	700109206	Unknown	Unknown	UBERON:hard palate	Unknown	USA	Unknown	Unknown
91	SRS015524	TCAGCCAGGAC	CCGTCAATTCMTTTRAGT	CCAGGAC	GDGDDZP02_700024179_V3-V5	SRX020573	Unknown	WUGSC	Unknown	Unknown	Unknown	Unknown	Unknown	Unknown	Titanium	SRS015524	GDGDDZP02_700024179_V3-V5	Unknown	CCGTCAATTCMTTTRAGT	V3-V5	V3-V5	51846	WUGSC	Unknown	Unknown	SRS015524	NCBI	SRP002395	NIH Human Microbiome Consortium		swab	Unknown	pyrosequencing	16S rRNA	V3-V5	SRR044244	Human Microbiome Project 16S rRNA 454 Clinical Production Phase I	SRS015524	241707	human metagenome	646099	700024179	Unknown	Unknown	UBERON:palatine tonsil	Unknown	USA	Unknown	Unknown
92	SRS016162	TCAGCGGTATC	CCGTCAATTCMTTTRAGT	CGGTATC	GDGDDZP02_700024819_V3-V5	SRX020573	Unknown	WUGSC	Unknown	Unknown	Unknown	Unknown	Unknown	Unknown	Titanium	SRS016162	GDGDDZP02_700024819_V3-V5	Unknown	CCGTCAATTCMTTTRAGT	V3-V5	V3-V5	51889	WUGSC	Unknown	Unknown	SRS016162	NCBI	SRP002395	NIH Human Microbiome Consortium		swab	Unknown	pyrosequencing	16S rRNA	V3-V5	SRR044279	Human Microbiome Project 16S rRNA 454 Clinical Production Phase I	SRS016162	241696	human metagenome	646099	700024819	Unknown	Unknown	UBERON:palatine tonsil	Unknown	USA	Unknown	Unknown
93	SRS045945	TCAGCGACTACGAG	CCGTCAATTCMTTTRAGT	CGACTACGAG	GFNV2OR02_2ZARWV5V3-BA-01-653_700110263_V5-V3	SRX022227	Unknown	JCVI	Unknown	Unknown	Unknown	Unknown	Unknown	Unknown	Titanium	SRS045945	GFNV2OR02_2ZARWV5V3-BA-01-653_700110263_V5-V3	Unknown	CCGTCAATTCMTTTRAGT	V5-V3	V5-V3	GFNV2OR 06-16-2010	JCVI	Unknown	Unknown	SRS045945	NCBI	SRP002395	NIH Human Microbiome Consortium		swab	Unknown	pyrosequencing	16S rRNA	V5-V3	SRR058090	Human Microbiome Project 16S rRNA 454 Clinical Production Phase I	SRS045945	241849	human metagenome	646099	700110263	Unknown	Unknown	UBERON:palatine tonsil	Unknown	USA	Unknown	Unknown
94	SRS045963	TCAGCGTCGTC	CCGTCAATTCMTTTRAGT	CGTCGTC	GFTECRW02_700105079_V3-V5	SRX020514	Unknown	WUGSC	Unknown	Unknown	Unknown	Unknown	Unknown	Unknown	Titanium	SRS045963	GFTECRW02_700105079_V3-V5	Unknown	CCGTCAATTCMTTTRAGT	V3-V5	V3-V5	54850	WUGSC	Unknown	Unknown	SRS045963	NCBI	SRP002395	NIH Human Microbiome Consortium		swab	Unknown	pyrosequencing	16S rRNA	V3-V5	SRR046715	Human Microbiome Project 16S rRNA 454 Clinical Production Phase I	SRS045963	241893	human metagenome	646099	700105079	Unknown	Unknown	UBERON:palatine tonsil	Unknown	USA	Unknown	Unknown
95	SRS047341	TCAGTCGCGGC	CCGTCAATTCMTTTRAGT	TCGCGGC	4ZZ_HMP.CPRO_023sA_V5V3_2010-04-07_700109963	SRX020684	Unknown	BCM	Unknown	Unknown	Unknown	Unknown	Unknown	Unknown	FLX	SRS047341	4ZZ_HMP.CPRO_023sA_V5V3_2010-04-07_700109963	Unknown	CCGTCAATTCMTTTRAGT	V3-V5	V3-V5	4ZZ_HMP.CPRO_023sA_GE9OTGL01_700109963_TCGCGGC	BCM	Unknown	Unknown	SRS047341	NCBI	SRP002395	NIH Human Microbiome Consortium		swab	Unknown	pyrosequencing	16S rRNA	V3-V5	SRR048437	Human Microbiome Project 16S rRNA 454 Clinical Production Phase I	SRS047341	241673	human metagenome	646099	700109963	Unknown	Unknown	UBERON:palatine tonsil	Unknown	USA	Unknown	Unknown
96	SRS056736	TCAGCGCAAC	CCGTCAATTCMTTTRAGT	CGCAAC	4ZZ_HMP.CPRO_026sA_V5V3_2010-04-08_700110131	SRX020687	Unknown	BCM	Unknown	Unknown	Unknown	Unknown	Unknown	Unknown	FLX	SRS056736	4ZZ_HMP.CPRO_026sA_V5V3_2010-04-08_700110131	Unknown	CCGTCAATTCMTTTRAGT	V3-V5	V3-V5	4ZZ_HMP.CPRO_026sA_GFBN6OR01_700110131_CGCAAC	BCM	Unknown	Unknown	SRS056736	NCBI	SRP002395	NIH Human Microbiome Consortium		swab	Unknown	pyrosequencing	16S rRNA	V3-V5	SRR048660	Human Microbiome Project 16S rRNA 454 Clinical Production Phase I	SRS056736	241847	human metagenome	646099	700110131	Unknown	Unknown	UBERON:palatine tonsil	Unknown	USA	Unknown	Unknown
97	SRS063157	TCAGATACCAC	CCGTCAATTCMTTTRAGT	ATACCAC	GFU6RAN01_700114317_V3-V5	SRX020528	Unknown	WUGSC	Unknown	Unknown	Unknown	Unknown	Unknown	Unknown	Titanium	SRS063157	GFU6RAN01_700114317_V3-V5	Unknown	CCGTCAATTCMTTTRAGT	V3-V5	V3-V5	54881	WUGSC	Unknown	Unknown	SRS063157	NCBI	SRP002395	NIH Human Microbiome Consortium		swab	Unknown	pyrosequencing	16S rRNA	V3-V5	SRR046738	Human Microbiome Project 16S rRNA 454 Clinical Production Phase I	SRS063157	241730	human metagenome	646099	700114317	Unknown	Unknown	UBERON:palatine tonsil	Unknown	USA	Unknown	Unknown
98	SRS014869	TCAGTTCGCGAC	CCGTCAATTCMTTTRAGT	TTCGCGAC	GCKVOD102_700023523_V3-V5	SRX020558	Unknown	WUGSC	Unknown	Unknown	Unknown	Unknown	Unknown	Unknown	Titanium	SRS014869	GCKVOD102_700023523_V3-V5	Unknown	CCGTCAATTCMTTTRAGT	V3-V5	V3-V5	51351	WUGSC	Unknown	Unknown	SRS014869	NCBI	SRP002395	NIH Human Microbiome Consortium		swab	Unknown	pyrosequencing	16S rRNA	V3-V5	SRR043797	Human Microbiome Project 16S rRNA 454 Clinical Production Phase I	SRS014869	241830	human metagenome	646099	700023523	Unknown	Unknown	UBERON:palatine tonsil	Unknown	USA	Unknown	Unknown
99	SRS015305	TCAGTTCTCAAC	CCGTCAATTCMTTTRAGT	TTCTCAAC	GCKVOD102_700023960_V3-V5	SRX020558	Unknown	WUGSC	Unknown	Unknown	Unknown	Unknown	Unknown	Unknown	Titanium	SRS015305	GCKVOD102_700023960_V3-V5	Unknown	CCGTCAATTCMTTTRAGT	V3-V5	V3-V5	51309	WUGSC	Unknown	Unknown	SRS015305	NCBI	SRP002395	NIH Human Microbiome Consortium		swab	Unknown	pyrosequencing	16S rRNA	V3-V5	SRR048946	Human Microbiome Project 16S rRNA 454 Clinical Production Phase I	SRS015305	241787	human metagenome	646099	700023960	Unknown	Unknown	UBERON:palatine tonsil	Unknown	USA	Unknown	Unknown
100	SRS015677	TCAGCCGGCCAC	CCGTCAATTCMTTTRAGT	CCGGCCAC	GDGDDZP02_700024332_V3-V5	SRX020573	Unknown	WUGSC	Unknown	Unknown	Unknown	Unknown	Unknown	Unknown	Titanium	SRS015677	GDGDDZP02_700024332_V3-V5	Unknown	CCGTCAATTCMTTTRAGT	V3-V5	V3-V5	51874	WUGSC	Unknown	Unknown	SRS015677	NCBI	SRP002395	NIH Human Microbiome Consortium		swab	Unknown	pyrosequencing	16S rRNA	V3-V5	SRR044270	Human Microbiome Project 16S rRNA 454 Clinical Production Phase I	SRS015677	241845	human metagenome	646099	700024332	Unknown	Unknown	UBERON:palatine tonsil	Unknown	USA	Unknown	Unknown
101	SRS015772	TCAGACGCGC	CCGTCAATTCMTTTRAGT	ACGCGC	GDGDDZP02_700024427_V3-V5	SRX020573	Unknown	WUGSC	Unknown	Unknown	Unknown	Unknown	Unknown	Unknown	Titanium	SRS015772	GDGDDZP02_700024427_V3-V5	Unknown	CCGTCAATTCMTTTRAGT	V3-V5	V3-V5	51887	WUGSC	Unknown	Unknown	SRS015772	NCBI	SRP002395	NIH Human Microbiome Consortium		swab	Unknown	pyrosequencing	16S rRNA	V3-V5	SRR044277	Human Microbiome Project 16S rRNA 454 Clinical Production Phase I	SRS015772	241685	human metagenome	646099	700024427	Unknown	Unknown	UBERON:palatine tonsil	Unknown	USA	Unknown	Unknown
102	SRS015925	TCAGTTGTGTTC	CCGTCAATTCMTTTRAGT	TTGTGTTC	F4JTZOY01_700024580_V3-V5	SRX020510	Unknown	WUGSC	Unknown	Unknown	Unknown	Unknown	Unknown	Unknown	Titanium	SRS015925	F4JTZOY01_700024580_V3-V5	Unknown	CCGTCAATTCMTTTRAGT	V3-V5	V3-V5	52240	WUGSC	Unknown	Unknown	SRS015925	NCBI	SRP002395	NIH Human Microbiome Consortium		swab	Unknown	pyrosequencing	16S rRNA	V3-V5	SRR044595	Human Microbiome Project 16S rRNA 454 Clinical Production Phase I	SRS015925	241778	human metagenome	646099	700024580	Unknown	Unknown	UBERON:palatine tonsil	Unknown	USA	Unknown	Unknown
103	SRS016327	TCAGCCGGTCGC	CCGTCAATTCMTTTRAGT	CCGGTCGC	GDIBMGA02_700024990_V3-V5	SRX020522	Unknown	WUGSC	Unknown	Unknown	Unknown	Unknown	Unknown	Unknown	Titanium	SRS016327	GDIBMGA02_700024990_V3-V5	Unknown	CCGTCAATTCMTTTRAGT	V3-V5	V3-V5	52082	WUGSC	Unknown	Unknown	SRS016327	NCBI	SRP002395	NIH Human Microbiome Consortium		swab	Unknown	pyrosequencing	16S rRNA	V3-V5	SRR044448	Human Microbiome Project 16S rRNA 454 Clinical Production Phase I	SRS016327	241813	human metagenome	646099	700024990	Unknown	Unknown	UBERON:palatine tonsil	Unknown	USA	Unknown	Unknown
104	SRS018799	TCAGCCTCTC	CCGTCAATTCMTTTRAGT	CCTCTC	GESH0HI01_700037266_V3-V5	SRX020530	Unknown	WUGSC	Unknown	Unknown	Unknown	Unknown	Unknown	Unknown	Titanium	SRS018799	GESH0HI01_700037266_V3-V5	Unknown	CCGTCAATTCMTTTRAGT	V3-V5	V3-V5	53607	WUGSC	Unknown	Unknown	SRS018799	NCBI	SRP002395	NIH Human Microbiome Consortium		swab	Unknown	pyrosequencing	16S rRNA	V3-V5	SRR045797	Human Microbiome Project 16S rRNA 454 Clinical Production Phase I	SRS018799	241731	human metagenome	646099	700037266	Unknown	Unknown	UBERON:palatine tonsil	Unknown	USA	Unknown	Unknown
105	SRS043721	TCAGAAGAGTTC	CCGTCAATTCMTTTRAGT	AAGAGTTC	4ZZ_HMP.CPRO_023sA_V5V3_2010-04-07_700107528	SRX020684	Unknown	BCM	Unknown	Unknown	Unknown	Unknown	Unknown	Unknown	FLX	SRS043721	4ZZ_HMP.CPRO_023sA_V5V3_2010-04-07_700107528	Unknown	CCGTCAATTCMTTTRAGT	V3-V5	V3-V5	4ZZ_HMP.CPRO_023sA_GE9OTGL01_700107528_AAGAGTTC	BCM	Unknown	Unknown	SRS043721	NCBI	SRP002395	NIH Human Microbiome Consortium		swab	Unknown	pyrosequencing	16S rRNA	V3-V5	SRR048468	Human Microbiome Project 16S rRNA 454 Clinical Production Phase I	SRS043721	241839	human metagenome	646099	700107528	Unknown	Unknown	UBERON:palatine tonsil	Unknown	USA	Unknown	Unknown
106	SRS045908	TCAGCCGGTCGC	CCGTCAATTCMTTTRAGT	CCGGTCGC	GESH0HI01_700038428_V3-V5	SRX020530	Unknown	WUGSC	Unknown	Unknown	Unknown	Unknown	Unknown	Unknown	Titanium	SRS045908	GESH0HI01_700038428_V3-V5	Unknown	CCGTCAATTCMTTTRAGT	V3-V5	V3-V5	53790	WUGSC	Unknown	Unknown	SRS045908	NCBI	SRP002395	NIH Human Microbiome Consortium		swab	Unknown	pyrosequencing	16S rRNA	V3-V5	SRR045944	Human Microbiome Project 16S rRNA 454 Clinical Production Phase I	SRS045908	241884	human metagenome	646099	700038428	Unknown	Unknown	UBERON:palatine tonsil	Unknown	USA	Unknown	Unknown
107	SRS045980	TCAGAACCAGC	CCGTCAATTCMTTTRAGT	AACCAGC	GEZPXXX02_700038992_V3-V5	SRX020531	Unknown	WUGSC	Unknown	Unknown	Unknown	Unknown	Unknown	Unknown	Titanium	SRS045980	GEZPXXX02_700038992_V3-V5	Unknown	CCGTCAATTCMTTTRAGT	V3-V5	V3-V5	53955	WUGSC	Unknown	Unknown	SRS045980	NCBI	SRP002395	NIH Human Microbiome Consortium		swab	Unknown	pyrosequencing	16S rRNA	V3-V5	SRR046058	Human Microbiome Project 16S rRNA 454 Clinical Production Phase I	SRS045980	241853	human metagenome	646099	700038992	Unknown	Unknown	UBERON:palatine tonsil	Unknown	USA	Unknown	Unknown
108	SRS048074	TCAGTGAGACGAGA	CCGTCAATTCMTTTRAGT	TGAGACGAGA	GGBO4VW02_2ZB85V5V3-BA-01-675_700110458_V5-V3	SRX022221	Unknown	JCVI	Unknown	Unknown	Unknown	Unknown	Unknown	Unknown	Titanium	SRS048074	GGBO4VW02_2ZB85V5V3-BA-01-675_700110458_V5-V3	Unknown	CCGTCAATTCMTTTRAGT	V5-V3	V5-V3	GGBO4VW 06-16-2010	JCVI	Unknown	Unknown	SRS048074	NCBI	SRP002395	NIH Human Microbiome Consortium		swab	Unknown	pyrosequencing	16S rRNA	V5-V3	SRR058084	Human Microbiome Project 16S rRNA 454 Clinical Production Phase I	SRS048074	257120	human metagenome	646099	700110458	Unknown	Unknown	UBERON:palatine tonsil	Unknown	USA	Unknown	Unknown
109	SRS048822	TCAGAACACAAC	CCGTCAATTCMTTTRAGT	AACACAAC	4ZZ_HMP.CPRO_026sA_V5V3_2010-04-08_700109212	SRX020687	Unknown	BCM	Unknown	Unknown	Unknown	Unknown	Unknown	Unknown	FLX	SRS048822	4ZZ_HMP.CPRO_026sA_V5V3_2010-04-08_700109212	Unknown	CCGTCAATTCMTTTRAGT	V3-V5	V3-V5	4ZZ_HMP.CPRO_026sA_GFBN6OR01_700109212_AACACAAC	BCM	Unknown	Unknown	SRS048822	NCBI	SRP002395	NIH Human Microbiome Consortium		swab	Unknown	pyrosequencing	16S rRNA	V3-V5	SRR048697	Human Microbiome Project 16S rRNA 454 Clinical Production Phase I	SRS048822	241679	human metagenome	646099	700109212	Unknown	Unknown	UBERON:palatine tonsil	Unknown	USA	Unknown	Unknown
110	SRS054824	TCAGTGGTGAAC	CCGTCAATTCMTTTRAGT	TGGTGAAC	GFTECRW02_700105025_V3-V5	SRX020514	Unknown	WUGSC	Unknown	Unknown	Unknown	Unknown	Unknown	Unknown	Titanium	SRS054824	GFTECRW02_700105025_V3-V5	Unknown	CCGTCAATTCMTTTRAGT	V3-V5	V3-V5	54844	WUGSC	Unknown	Unknown	SRS054824	NCBI	SRP002395	NIH Human Microbiome Consortium		swab	Unknown	pyrosequencing	16S rRNA	V3-V5	SRR046710	Human Microbiome Project 16S rRNA 454 Clinical Production Phase I	SRS054824	241863	human metagenome	646099	700105025	Unknown	Unknown	UBERON:palatine tonsil	Unknown	USA	Unknown	Unknown
111	SRS056170	TCAGCACGC	CCGTCAATTCMTTTRAGT	CACGC	GFTECRW02_700106737_V3-V5	SRX020514	Unknown	WUGSC	Unknown	Unknown	Unknown	Unknown	Unknown	Unknown	Titanium	SRS056170	GFTECRW02_700106737_V3-V5	Unknown	CCGTCAATTCMTTTRAGT	V3-V5	V3-V5	54971	WUGSC	Unknown	Unknown	SRS056170	NCBI	SRP002395	NIH Human Microbiome Consortium		swab	Unknown	pyrosequencing	16S rRNA	V3-V5	SRR046801	Human Microbiome Project 16S rRNA 454 Clinical Production Phase I	SRS056170	241861	human metagenome	646099	700106737	Unknown	Unknown	UBERON:palatine tonsil	Unknown	USA	Unknown	Unknown
112	SRS058527	TCAGACGGCTC	CCGTCAATTCMTTTRAGT	ACGGCTC	GESH0HI02_700038608_V3-V5	SRX020544	Unknown	WUGSC	Unknown	Unknown	Unknown	Unknown	Unknown	Unknown	Titanium	SRS058527	GESH0HI02_700038608_V3-V5	Unknown	CCGTCAATTCMTTTRAGT	V3-V5	V3-V5	53747	WUGSC	Unknown	Unknown	SRS058527	NCBI	SRP002395	NIH Human Microbiome Consortium		swab	Unknown	pyrosequencing	16S rRNA	V3-V5	SRR045914	Human Microbiome Project 16S rRNA 454 Clinical Production Phase I	SRS058527	241886	human metagenome	646099	700038608	Unknown	Unknown	UBERON:palatine tonsil	Unknown	USA	Unknown	Unknown
113	SRS046051	TCAGTGTACGCACG	CCGTCAATTCMTTTRAGT	TGTACGCACG	GGBO4VW02_2ZB85V5V3-BA-01-675_700110383_V5-V3	SRX022221	Unknown	JCVI	Unknown	Unknown	Unknown	Unknown	Unknown	Unknown	Titanium	SRS046051	GGBO4VW02_2ZB85V5V3-BA-01-675_700110383_V5-V3	Unknown	CCGTCAATTCMTTTRAGT	V5-V3	V5-V3	GGBO4VW 06-16-2010	JCVI	Unknown	Unknown	SRS046051	NCBI	SRP002395	NIH Human Microbiome Consortium		Falcon tube	Unknown	pyrosequencing	16S rRNA	V5-V3	SRR058084	Human Microbiome Project 16S rRNA 454 Clinical Production Phase I	SRS046051	241698	human metagenome	646099	700110383	Unknown	Unknown	UBERON:saliva	Unknown	USA	Unknown	Unknown
114	SRS047001	TCAGAGACCTC	CCGTCAATTCMTTTRAGT	AGACCTC	4ZZ_HMP.CPRO_026sA_V5V3_2010-04-08_700108248	SRX020687	Unknown	BCM	Unknown	Unknown	Unknown	Unknown	Unknown	Unknown	FLX	SRS047001	4ZZ_HMP.CPRO_026sA_V5V3_2010-04-08_700108248	Unknown	CCGTCAATTCMTTTRAGT	V3-V5	V3-V5	4ZZ_HMP.CPRO_026sA_GFBN6OR01_700108248_AGACCTC	BCM	Unknown	Unknown	SRS047001	NCBI	SRP002395	NIH Human Microbiome Consortium		Falcon tube	Unknown	pyrosequencing	16S rRNA	V3-V5	SRR048672	Human Microbiome Project 16S rRNA 454 Clinical Production Phase I	SRS047001	241726	human metagenome	646099	700108248	Unknown	Unknown	UBERON:saliva	Unknown	USA	Unknown	Unknown
115	SRS050640	TCAGTTCTCAAC	CCGTCAATTCMTTTRAGT	TTCTCAAC	GFTECRW02_700103517_V3-V5	SRX020514	Unknown	WUGSC	Unknown	Unknown	Unknown	Unknown	Unknown	Unknown	Titanium	SRS050640	GFTECRW02_700103517_V3-V5	Unknown	CCGTCAATTCMTTTRAGT	V3-V5	V3-V5	54867	WUGSC	Unknown	Unknown	SRS050640	NCBI	SRP002395	NIH Human Microbiome Consortium		Falcon tube	Unknown	pyrosequencing	16S rRNA	V3-V5	SRR049482	Human Microbiome Project 16S rRNA 454 Clinical Production Phase I	SRS050640	241883	human metagenome	646099	700103517	Unknown	Unknown	UBERON:saliva	Unknown	USA	Unknown	Unknown
116	SRS051219	TCAGTCGCTACGCG	CCGTCAATTCMTTTRAGT	TCGCTACGCG	GGBO4VW02_2ZB85V5V3-BA-01-675_700109260_V5-V3	SRX022221	Unknown	JCVI	Unknown	Unknown	Unknown	Unknown	Unknown	Unknown	Titanium	SRS051219	GGBO4VW02_2ZB85V5V3-BA-01-675_700109260_V5-V3	Unknown	CCGTCAATTCMTTTRAGT	V5-V3	V5-V3	GGBO4VW 06-16-2010	JCVI	Unknown	Unknown	SRS051219	NCBI	SRP002395	NIH Human Microbiome Consortium		Falcon tube	Unknown	pyrosequencing	16S rRNA	V5-V3	SRR058084	Human Microbiome Project 16S rRNA 454 Clinical Production Phase I	SRS051219	241683	human metagenome	646099	700109260	Unknown	Unknown	UBERON:saliva	Unknown	USA	Unknown	Unknown
117	SRS062600	TCAGCGTGAC	CCGTCAATTCMTTTRAGT	CGTGAC	4ZZ_HMP.CPRO_023sA_V5V3_2010-04-07_700110776	SRX020684	Unknown	BCM	Unknown	Unknown	Unknown	Unknown	Unknown	Unknown	FLX	SRS062600	4ZZ_HMP.CPRO_023sA_V5V3_2010-04-07_700110776	Unknown	CCGTCAATTCMTTTRAGT	V3-V5	V3-V5	4ZZ_HMP.CPRO_023sA_GE9OTGL01_700110776_CGTGAC	BCM	Unknown	Unknown	SRS062600	NCBI	SRP002395	NIH Human Microbiome Consortium		Falcon tube	Unknown	pyrosequencing	16S rRNA	V3-V5	SRR048424	Human Microbiome Project 16S rRNA 454 Clinical Production Phase I	SRS062600	241804	human metagenome	646099	700110776	Unknown	Unknown	UBERON:saliva	Unknown	USA	Unknown	Unknown
118	SRS014857	TCAGCCGGTCGC	CCGTCAATTCMTTTRAGT	CCGGTCGC	GCKVOD102_700023511_V3-V5	SRX020558	Unknown	WUGSC	Unknown	Unknown	Unknown	Unknown	Unknown	Unknown	Titanium	SRS014857	GCKVOD102_700023511_V3-V5	Unknown	CCGTCAATTCMTTTRAGT	V3-V5	V3-V5	51355	WUGSC	Unknown	Unknown	SRS014857	NCBI	SRP002395	NIH Human Microbiome Consortium		Falcon tube	Unknown	pyrosequencing	16S rRNA	V3-V5	SRR049815	Human Microbiome Project 16S rRNA 454 Clinical Production Phase I	SRS014857	241830	human metagenome	646099	700023511	Unknown	Unknown	UBERON:saliva	Unknown	USA	Unknown	Unknown
119	SRS015293	TCAGCTTCCTTC	CCGTCAATTCMTTTRAGT	CTTCCTTC	GCKVOD102_700023948_V3-V5	SRX020558	Unknown	WUGSC	Unknown	Unknown	Unknown	Unknown	Unknown	Unknown	Titanium	SRS015293	GCKVOD102_700023948_V3-V5	Unknown	CCGTCAATTCMTTTRAGT	V3-V5	V3-V5	51298	WUGSC	Unknown	Unknown	SRS015293	NCBI	SRP002395	NIH Human Microbiome Consortium		Falcon tube	Unknown	pyrosequencing	16S rRNA	V3-V5	SRR043753	Human Microbiome Project 16S rRNA 454 Clinical Production Phase I	SRS015293	241787	human metagenome	646099	700023948	Unknown	Unknown	UBERON:saliva	Unknown	USA	Unknown	Unknown
120	SRS054576	TCAGTAATCTC	CCGTCAATTCMTTTRAGT	TAATCTC	GESH0HI02_700038596_V3-V5	SRX020544	Unknown	WUGSC	Unknown	Unknown	Unknown	Unknown	Unknown	Unknown	Titanium	SRS054576	GESH0HI02_700038596_V3-V5	Unknown	CCGTCAATTCMTTTRAGT	V3-V5	V3-V5	53700	WUGSC	Unknown	Unknown	SRS054576	NCBI	SRP002395	NIH Human Microbiome Consortium		Falcon tube	Unknown	pyrosequencing	16S rRNA	V3-V5	SRR045874	Human Microbiome Project 16S rRNA 454 Clinical Production Phase I	SRS054576	241886	human metagenome	646099	700038596	Unknown	Unknown	UBERON:saliva	Unknown	USA	Unknown	Unknown
121	SRS055295	TCAGTTCTTGAC	CCGTCAATTCMTTTRAGT	TTCTTGAC	4ZZ_HMP.CPRO_026sA_V5V3_2010-04-08_700109200	SRX020687	Unknown	BCM	Unknown	Unknown	Unknown	Unknown	Unknown	Unknown	FLX	SRS055295	4ZZ_HMP.CPRO_026sA_V5V3_2010-04-08_700109200	Unknown	CCGTCAATTCMTTTRAGT	V3-V5	V3-V5	4ZZ_HMP.CPRO_026sA_GFBN6OR01_700109200_TTCTTGAC	BCM	Unknown	Unknown	SRS055295	NCBI	SRP002395	NIH Human Microbiome Consortium		Falcon tube	Unknown	pyrosequencing	16S rRNA	V3-V5	SRR048698	Human Microbiome Project 16S rRNA 454 Clinical Production Phase I	SRS055295	241679	human metagenome	646099	700109200	Unknown	Unknown	UBERON:saliva	Unknown	USA	Unknown	Unknown
122	SRS055847	TCAGTTCCTGC	CCGTCAATTCMTTTRAGT	TTCCTGC	4ZZ_HMP.CPRO_026sA_V5V3_2010-04-08_700109533	SRX020687	Unknown	BCM	Unknown	Unknown	Unknown	Unknown	Unknown	Unknown	FLX	SRS055847	4ZZ_HMP.CPRO_026sA_V5V3_2010-04-08_700109533	Unknown	CCGTCAATTCMTTTRAGT	V3-V5	V3-V5	4ZZ_HMP.CPRO_026sA_GFBN6OR01_700109533_TTCCTGC	BCM	Unknown	Unknown	SRS055847	NCBI	SRP002395	NIH Human Microbiome Consortium		Falcon tube	Unknown	pyrosequencing	16S rRNA	V3-V5	SRR048686	Human Microbiome Project 16S rRNA 454 Clinical Production Phase I	SRS055847	241821	human metagenome	646099	700109533	Unknown	Unknown	UBERON:saliva	Unknown	USA	Unknown	Unknown
123	SRS018753	TCAGTTGTGTTC	CCGTCAATTCMTTTRAGT	TTGTGTTC	GDIBMGA02_700037220_V3-V5	SRX020522	Unknown	WUGSC	Unknown	Unknown	Unknown	Unknown	Unknown	Unknown	Titanium	SRS018753	GDIBMGA02_700037220_V3-V5	Unknown	CCGTCAATTCMTTTRAGT	V3-V5	V3-V5	52076	WUGSC	Unknown	Unknown	SRS018753	NCBI	SRP002395	NIH Human Microbiome Consortium		curette	Unknown	pyrosequencing	16S rRNA	V3-V5	SRR044442	Human Microbiome Project 16S rRNA 454 Clinical Production Phase I	SRS018753	241832	human metagenome	646099	700037220	Unknown	Unknown	UBERON:gingiva	Unknown	USA	Unknown	Unknown
124	SRS042857	TCAGTCGAGGAAC	CCGTCAATTCMTTTRAGT	TCGAGGAAC	GFTECRW02_700103535_V3-V5	SRX020514	Unknown	WUGSC	Unknown	Unknown	Unknown	Unknown	Unknown	Unknown	Titanium	SRS042857	GFTECRW02_700103535_V3-V5	Unknown	CCGTCAATTCMTTTRAGT	V3-V5	V3-V5	54815	WUGSC	Unknown	Unknown	SRS042857	NCBI	SRP002395	NIH Human Microbiome Consortium		curette	Unknown	pyrosequencing	16S rRNA	V3-V5	SRR046688	Human Microbiome Project 16S rRNA 454 Clinical Production Phase I	SRS042857	241883	human metagenome	646099	700103535	Unknown	Unknown	UBERON:gingiva	Unknown	USA	Unknown	Unknown
125	SRS046703	TCAGTGTCCGGTC	CCGTCAATTCMTTTRAGT	TGTCCGGTC	4ZZ_HMP.CPRO_023sA_V5V3_2010-04-07_700108644	SRX020684	Unknown	BCM	Unknown	Unknown	Unknown	Unknown	Unknown	Unknown	FLX	SRS046703	4ZZ_HMP.CPRO_023sA_V5V3_2010-04-07_700108644	Unknown	CCGTCAATTCMTTTRAGT	V3-V5	V3-V5	4ZZ_HMP.CPRO_023sA_GE9OTGL01_700108644_TGTCCGGTC	BCM	Unknown	Unknown	SRS046703	NCBI	SRP002395	NIH Human Microbiome Consortium		curette	Unknown	pyrosequencing	16S rRNA	V3-V5	SRR048497	Human Microbiome Project 16S rRNA 454 Clinical Production Phase I	SRS046703	241690	human metagenome	646099	700108644	Unknown	Unknown	UBERON:gingiva	Unknown	USA	Unknown	Unknown
126	SRS049323	TCAGACTTGC	CCGTCAATTCMTTTRAGT	ACTTGC	4ZZ_HMP.CPRO_026sA_V5V3_2010-04-08_700110137	SRX020687	Unknown	BCM	Unknown	Unknown	Unknown	Unknown	Unknown	Unknown	FLX	SRS049323	4ZZ_HMP.CPRO_026sA_V5V3_2010-04-08_700110137	Unknown	CCGTCAATTCMTTTRAGT	V3-V5	V3-V5	4ZZ_HMP.CPRO_026sA_GFBN6OR01_700110137_ACTTGC	BCM	Unknown	Unknown	SRS049323	NCBI	SRP002395	NIH Human Microbiome Consortium		curette	Unknown	pyrosequencing	16S rRNA	V3-V5	SRR048662	Human Microbiome Project 16S rRNA 454 Clinical Production Phase I	SRS049323	241847	human metagenome	646099	700110137	Unknown	Unknown	UBERON:gingiva	Unknown	USA	Unknown	Unknown
127	SRS051849	TCAGAACCAGC	CCGTCAATTCMTTTRAGT	AACCAGC	GFTECRW02_700105512_V3-V5	SRX020514	Unknown	WUGSC	Unknown	Unknown	Unknown	Unknown	Unknown	Unknown	Titanium	SRS051849	GFTECRW02_700105512_V3-V5	Unknown	CCGTCAATTCMTTTRAGT	V3-V5	V3-V5	55023	WUGSC	Unknown	Unknown	SRS051849	NCBI	SRP002395	NIH Human Microbiome Consortium		curette	Unknown	pyrosequencing	16S rRNA	V3-V5	SRR046840	Human Microbiome Project 16S rRNA 454 Clinical Production Phase I	SRS051849	241859	human metagenome	646099	700105512	Unknown	Unknown	UBERON:gingiva	Unknown	USA	Unknown	Unknown
128	SRS052681	TCAGAGATACACAG	CCGTCAATTCMTTTRAGT	AGATACACAG	GEUA0UL02_2ZAL9V5V3-BA-01-657_700102567_V5-V3	SRX022242	Unknown	JCVI	Unknown	Unknown	Unknown	Unknown	Unknown	Unknown	Titanium	SRS052681	GEUA0UL02_2ZAL9V5V3-BA-01-657_700102567_V5-V3	Unknown	CCGTCAATTCMTTTRAGT	V5-V3	V5-V3	GEUA0UL 06-16-2010	JCVI	Unknown	Unknown	SRS052681	NCBI	SRP002395	NIH Human Microbiome Consortium		curette	Unknown	pyrosequencing	16S rRNA	V5-V3	SRR058098	Human Microbiome Project 16S rRNA 454 Clinical Production Phase I	SRS052681	257133	human metagenome	646099	700102567	Unknown	Unknown	UBERON:gingiva	Unknown	USA	Unknown	Unknown
129	SRS053288	TCAGCTAGCTCGTA	CCGTCAATTCMTTTRAGT	CTAGCTCGTA	GGBO4VW02_2ZB85V5V3-BA-01-675_700110401_V5-V3	SRX022221	Unknown	JCVI	Unknown	Unknown	Unknown	Unknown	Unknown	Unknown	Titanium	SRS053288	GGBO4VW02_2ZB85V5V3-BA-01-675_700110401_V5-V3	Unknown	CCGTCAATTCMTTTRAGT	V5-V3	V5-V3	GGBO4VW 06-16-2010	JCVI	Unknown	Unknown	SRS053288	NCBI	SRP002395	NIH Human Microbiome Consortium		curette	Unknown	pyrosequencing	16S rRNA	V5-V3	SRR058084	Human Microbiome Project 16S rRNA 454 Clinical Production Phase I	SRS053288	241698	human metagenome	646099	700110401	Unknown	Unknown	UBERON:gingiva	Unknown	USA	Unknown	Unknown
130	SRS056396	TCAGCGGTCTTC	CCGTCAATTCMTTTRAGT	CGGTCTTC	GFTECRW02_700105144_V3-V5	SRX020514	Unknown	WUGSC	Unknown	Unknown	Unknown	Unknown	Unknown	Unknown	Titanium	SRS056396	GFTECRW02_700105144_V3-V5	Unknown	CCGTCAATTCMTTTRAGT	V3-V5	V3-V5	54860	WUGSC	Unknown	Unknown	SRS056396	NCBI	SRP002395	NIH Human Microbiome Consortium		curette	Unknown	pyrosequencing	16S rRNA	V3-V5	SRR046722	Human Microbiome Project 16S rRNA 454 Clinical Production Phase I	SRS056396	241856	human metagenome	646099	700105144	Unknown	Unknown	UBERON:gingiva	Unknown	USA	Unknown	Unknown
131	SRS065634	TCAGACGCGC	CCGTCAATTCMTTTRAGT	ACGCGC	4ZZ_HMP.CPRO_023sA_V5V3_2010-04-07_700110794	SRX020684	Unknown	BCM	Unknown	Unknown	Unknown	Unknown	Unknown	Unknown	FLX	SRS065634	4ZZ_HMP.CPRO_023sA_V5V3_2010-04-07_700110794	Unknown	CCGTCAATTCMTTTRAGT	V3-V5	V3-V5	4ZZ_HMP.CPRO_023sA_GE9OTGL01_700110794_ACGCGC	BCM	Unknown	Unknown	SRS065634	NCBI	SRP002395	NIH Human Microbiome Consortium		curette	Unknown	pyrosequencing	16S rRNA	V3-V5	SRR048425	Human Microbiome Project 16S rRNA 454 Clinical Production Phase I	SRS065634	241804	human metagenome	646099	700110794	Unknown	Unknown	UBERON:gingiva	Unknown	USA	Unknown	Unknown
132	SRS015472	TCAGTTCGAGC	CCGTCAATTCMTTTRAGT	TTCGAGC	F4IMAEX01_700024127_V3-V5	SRX020538	Unknown	WUGSC	Unknown	Unknown	Unknown	Unknown	Unknown	Unknown	Titanium	SRS015472	F4IMAEX01_700024127_V3-V5	Unknown	CCGTCAATTCMTTTRAGT	V3-V5	V3-V5	52289	WUGSC	Unknown	Unknown	SRS015472	NCBI	SRP002395	NIH Human Microbiome Consortium		curette	Unknown	pyrosequencing	16S rRNA	V3-V5	SRR044644	Human Microbiome Project 16S rRNA 454 Clinical Production Phase I	SRS015472	241743	human metagenome	646099	700024127	Unknown	Unknown	UBERON:gingiva	Unknown	USA	Unknown	Unknown
133	SRS015884	TCAGACGAGAAC	CCGTCAATTCMTTTRAGT	ACGAGAAC	GCKVOD102_700024539_V3-V5	SRX020558	Unknown	WUGSC	Unknown	Unknown	Unknown	Unknown	Unknown	Unknown	Titanium	SRS015884	GCKVOD102_700024539_V3-V5	Unknown	CCGTCAATTCMTTTRAGT	V3-V5	V3-V5	51292	WUGSC	Unknown	Unknown	SRS015884	NCBI	SRP002395	NIH Human Microbiome Consortium		curette	Unknown	pyrosequencing	16S rRNA	V3-V5	SRR043748	Human Microbiome Project 16S rRNA 454 Clinical Production Phase I	SRS015884	241830	human metagenome	646099	700024539	Unknown	Unknown	UBERON:gingiva	Unknown	USA	Unknown	Unknown
134	SRS015931	TCAGTTATCGGC	CCGTCAATTCMTTTRAGT	TTATCGGC	F4JTZOY01_700024586_V3-V5	SRX020510	Unknown	WUGSC	Unknown	Unknown	Unknown	Unknown	Unknown	Unknown	Titanium	SRS015931	F4JTZOY01_700024586_V3-V5	Unknown	CCGTCAATTCMTTTRAGT	V3-V5	V3-V5	52228	WUGSC	Unknown	Unknown	SRS015931	NCBI	SRP002395	NIH Human Microbiome Consortium		curette	Unknown	pyrosequencing	16S rRNA	V3-V5	SRR044583	Human Microbiome Project 16S rRNA 454 Clinical Production Phase I	SRS015931	241778	human metagenome	646099	700024586	Unknown	Unknown	UBERON:gingiva	Unknown	USA	Unknown	Unknown
135	SRS015980	TCAGCACGC	CCGTCAATTCMTTTRAGT	CACGC	GDGDDZP02_700024635_V3-V5	SRX020573	Unknown	WUGSC	Unknown	Unknown	Unknown	Unknown	Unknown	Unknown	Titanium	SRS015980	GDGDDZP02_700024635_V3-V5	Unknown	CCGTCAATTCMTTTRAGT	V3-V5	V3-V5	51890	WUGSC	Unknown	Unknown	SRS015980	NCBI	SRP002395	NIH Human Microbiome Consortium		curette	Unknown	pyrosequencing	16S rRNA	V3-V5	SRR047419	Human Microbiome Project 16S rRNA 454 Clinical Production Phase I	SRS015980	241769	human metagenome	646099	700024635	Unknown	Unknown	UBERON:gingiva	Unknown	USA	Unknown	Unknown
136	SRS018805	TCAGCGACTC	CCGTCAATTCMTTTRAGT	CGACTC	GESH0HI01_700037272_V3-V5	SRX020530	Unknown	WUGSC	Unknown	Unknown	Unknown	Unknown	Unknown	Unknown	Titanium	SRS018805	GESH0HI01_700037272_V3-V5	Unknown	CCGTCAATTCMTTTRAGT	V3-V5	V3-V5	53610	WUGSC	Unknown	Unknown	SRS018805	NCBI	SRP002395	NIH Human Microbiome Consortium		curette	Unknown	pyrosequencing	16S rRNA	V3-V5	SRR045800	Human Microbiome Project 16S rRNA 454 Clinical Production Phase I	SRS018805	241731	human metagenome	646099	700037272	Unknown	Unknown	UBERON:gingiva	Unknown	USA	Unknown	Unknown
137	SRS019673	TCAGTCCGCTC	CCGTCAATTCMTTTRAGT	TCCGCTC	GESH0HI01_700038146_V3-V5	SRX020530	Unknown	WUGSC	Unknown	Unknown	Unknown	Unknown	Unknown	Unknown	Titanium	SRS019673	GESH0HI01_700038146_V3-V5	Unknown	CCGTCAATTCMTTTRAGT	V3-V5	V3-V5	53704	WUGSC	Unknown	Unknown	SRS019673	NCBI	SRP002395	NIH Human Microbiome Consortium		curette	Unknown	pyrosequencing	16S rRNA	V3-V5	SRR045878	Human Microbiome Project 16S rRNA 454 Clinical Production Phase I	SRS019673	241791	human metagenome	646099	700038146	Unknown	Unknown	UBERON:gingiva	Unknown	USA	Unknown	Unknown
138	SRS044702	TCAGTGGTTGGTC	CCGTCAATTCMTTTRAGT	TGGTTGGTC	GFPRP3V02_700103641_V3-V5	SRX020518	Unknown	WUGSC	Unknown	Unknown	Unknown	Unknown	Unknown	Unknown	Titanium	SRS044702	GFPRP3V02_700103641_V3-V5	Unknown	CCGTCAATTCMTTTRAGT	V3-V5	V3-V5	55501	WUGSC	Unknown	Unknown	SRS044702	NCBI	SRP002395	NIH Human Microbiome Consortium		curette	Unknown	pyrosequencing	16S rRNA	V3-V5	SRR047221	Human Microbiome Project 16S rRNA 454 Clinical Production Phase I	SRS044702	241758	human metagenome	646099	700103641	Unknown	Unknown	UBERON:gingiva	Unknown	USA	Unknown	Unknown
139	SRS048195	TCAGTCCAAGTC	CCGTCAATTCMTTTRAGT	TCCAAGTC	4ZZ_HMP.CPRO_026sA_V5V3_2010-04-08_700109218	SRX020687	Unknown	BCM	Unknown	Unknown	Unknown	Unknown	Unknown	Unknown	FLX	SRS048195	4ZZ_HMP.CPRO_026sA_V5V3_2010-04-08_700109218	Unknown	CCGTCAATTCMTTTRAGT	V3-V5	V3-V5	4ZZ_HMP.CPRO_026sA_GFBN6OR01_700109218_TCCAAGTC	BCM	Unknown	Unknown	SRS048195	NCBI	SRP002395	NIH Human Microbiome Consortium		curette	Unknown	pyrosequencing	16S rRNA	V3-V5	SRR048699	Human Microbiome Project 16S rRNA 454 Clinical Production Phase I	SRS048195	241679	human metagenome	646099	700109218	Unknown	Unknown	UBERON:gingiva	Unknown	USA	Unknown	Unknown
140	SRS050408	TCAGTCCAGAAC	CCGTCAATTCMTTTRAGT	TCCAGAAC	4ZZ_HMP.CPRO_023sA_V5V3_2010-04-07_700107534	SRX020684	Unknown	BCM	Unknown	Unknown	Unknown	Unknown	Unknown	Unknown	FLX	SRS050408	4ZZ_HMP.CPRO_023sA_V5V3_2010-04-07_700107534	Unknown	CCGTCAATTCMTTTRAGT	V3-V5	V3-V5	4ZZ_HMP.CPRO_023sA_GE9OTGL01_700107534_TCCAGAAC	BCM	Unknown	Unknown	SRS050408	NCBI	SRP002395	NIH Human Microbiome Consortium		curette	Unknown	pyrosequencing	16S rRNA	V3-V5	SRR048469	Human Microbiome Project 16S rRNA 454 Clinical Production Phase I	SRS050408	241839	human metagenome	646099	700107534	Unknown	Unknown	UBERON:gingiva	Unknown	USA	Unknown	Unknown
141	SRS052060	TCAGTAGCGTGATG	CCGTCAATTCMTTTRAGT	TAGCGTGATG	GGBO4VW02_2ZB85V5V3-BA-01-675_700110464_V5-V3	SRX022221	Unknown	JCVI	Unknown	Unknown	Unknown	Unknown	Unknown	Unknown	Titanium	SRS052060	GGBO4VW02_2ZB85V5V3-BA-01-675_700110464_V5-V3	Unknown	CCGTCAATTCMTTTRAGT	V5-V3	V5-V3	GGBO4VW 06-16-2010	JCVI	Unknown	Unknown	SRS052060	NCBI	SRP002395	NIH Human Microbiome Consortium		curette	Unknown	pyrosequencing	16S rRNA	V5-V3	SRR058084	Human Microbiome Project 16S rRNA 454 Clinical Production Phase I	SRS052060	257120	human metagenome	646099	700110464	Unknown	Unknown	UBERON:gingiva	Unknown	USA	Unknown	Unknown
142	SRS053216	TCAGTCTTGGC	CCGTCAATTCMTTTRAGT	TCTTGGC	GESH0HI02_700038998_V3-V5	SRX020544	Unknown	WUGSC	Unknown	Unknown	Unknown	Unknown	Unknown	Unknown	Titanium	SRS053216	GESH0HI02_700038998_V3-V5	Unknown	CCGTCAATTCMTTTRAGT	V3-V5	V3-V5	53757	WUGSC	Unknown	Unknown	SRS053216	NCBI	SRP002395	NIH Human Microbiome Consortium		curette	Unknown	pyrosequencing	16S rRNA	V3-V5	SRR045920	Human Microbiome Project 16S rRNA 454 Clinical Production Phase I	SRS053216	241853	human metagenome	646099	700038998	Unknown	Unknown	UBERON:gingiva	Unknown	USA	Unknown	Unknown
143	SRS055278	TCAGTATCACTACG	CCGTCAATTCMTTTRAGT	TATCACTACG	GGBO4VW02_2ZB85V5V3-BA-01-675_700110032_V5-V3	SRX022221	Unknown	JCVI	Unknown	Unknown	Unknown	Unknown	Unknown	Unknown	Titanium	SRS055278	GGBO4VW02_2ZB85V5V3-BA-01-675_700110032_V5-V3	Unknown	CCGTCAATTCMTTTRAGT	V5-V3	V5-V3	GGBO4VW 06-16-2010	JCVI	Unknown	Unknown	SRS055278	NCBI	SRP002395	NIH Human Microbiome Consortium		curette	Unknown	pyrosequencing	16S rRNA	V5-V3	SRR058084	Human Microbiome Project 16S rRNA 454 Clinical Production Phase I	SRS055278	241780	human metagenome	646099	700110032	Unknown	Unknown	UBERON:gingiva	Unknown	USA	Unknown	Unknown
144	SRS058495	TCAGTTCATAC	CCGTCAATTCMTTTRAGT	TTCATAC	4ZZ_HMP.CPRO_026sA_V5V3_2010-04-08_700109551	SRX020687	Unknown	BCM	Unknown	Unknown	Unknown	Unknown	Unknown	Unknown	FLX	SRS058495	4ZZ_HMP.CPRO_026sA_V5V3_2010-04-08_700109551	Unknown	CCGTCAATTCMTTTRAGT	V3-V5	V3-V5	4ZZ_HMP.CPRO_026sA_GFBN6OR01_700109551_TTCATAC	BCM	Unknown	Unknown	SRS058495	NCBI	SRP002395	NIH Human Microbiome Consortium		curette	Unknown	pyrosequencing	16S rRNA	V3-V5	SRR048687	Human Microbiome Project 16S rRNA 454 Clinical Production Phase I	SRS058495	241821	human metagenome	646099	700109551	Unknown	Unknown	UBERON:gingiva	Unknown	USA	Unknown	Unknown
145	SRS043306	TCAGTCACAC	CCGTCAATTCMTTTRAGT	TCACAC	4ZZ_HMP.CPRO_026sA_V5V3_2010-04-08_700110135	SRX020687	Unknown	BCM	Unknown	Unknown	Unknown	Unknown	Unknown	Unknown	FLX	SRS043306	4ZZ_HMP.CPRO_026sA_V5V3_2010-04-08_700110135	Unknown	CCGTCAATTCMTTTRAGT	V3-V5	V3-V5	4ZZ_HMP.CPRO_026sA_GFBN6OR01_700110135_TCACAC	BCM	Unknown	Unknown	SRS043306	NCBI	SRP002395	NIH Human Microbiome Consortium		curette	Unknown	pyrosequencing	16S rRNA	V3-V5	SRR048663	Human Microbiome Project 16S rRNA 454 Clinical Production Phase I	SRS043306	241847	human metagenome	646099	700110135	Unknown	Unknown	UBERON:gingiva	Unknown	USA	Unknown	Unknown
146	SRS044272	TCAGATCTTAC	CCGTCAATTCMTTTRAGT	ATCTTAC	GFTECRW02_700105510_V3-V5	SRX020514	Unknown	WUGSC	Unknown	Unknown	Unknown	Unknown	Unknown	Unknown	Titanium	SRS044272	GFTECRW02_700105510_V3-V5	Unknown	CCGTCAATTCMTTTRAGT	V3-V5	V3-V5	54858	WUGSC	Unknown	Unknown	SRS044272	NCBI	SRP002395	NIH Human Microbiome Consortium		curette	Unknown	pyrosequencing	16S rRNA	V3-V5	SRR049479	Human Microbiome Project 16S rRNA 454 Clinical Production Phase I	SRS044272	241859	human metagenome	646099	700105510	Unknown	Unknown	UBERON:gingiva	Unknown	USA	Unknown	Unknown
147	SRS044351	TCAGATACGCACGT	CCGTCAATTCMTTTRAGT	ATACGCACGT	GGBO4VW02_2ZB85V5V3-BA-01-675_700110399_V5-V3	SRX022221	Unknown	JCVI	Unknown	Unknown	Unknown	Unknown	Unknown	Unknown	Titanium	SRS044351	GGBO4VW02_2ZB85V5V3-BA-01-675_700110399_V5-V3	Unknown	CCGTCAATTCMTTTRAGT	V5-V3	V5-V3	GGBO4VW 06-16-2010	JCVI	Unknown	Unknown	SRS044351	NCBI	SRP002395	NIH Human Microbiome Consortium		curette	Unknown	pyrosequencing	16S rRNA	V5-V3	SRR058084	Human Microbiome Project 16S rRNA 454 Clinical Production Phase I	SRS044351	241698	human metagenome	646099	700110399	Unknown	Unknown	UBERON:gingiva	Unknown	USA	Unknown	Unknown
148	SRS048589	TCAGACTCTAGTCT	CCGTCAATTCMTTTRAGT	ACTCTAGTCT	GEUA0UL02_2ZAL9V5V3-BA-01-657_700102565_V5-V3	SRX022242	Unknown	JCVI	Unknown	Unknown	Unknown	Unknown	Unknown	Unknown	Titanium	SRS048589	GEUA0UL02_2ZAL9V5V3-BA-01-657_700102565_V5-V3	Unknown	CCGTCAATTCMTTTRAGT	V5-V3	V5-V3	GEUA0UL 06-16-2010	JCVI	Unknown	Unknown	SRS048589	NCBI	SRP002395	NIH Human Microbiome Consortium		curette	Unknown	pyrosequencing	16S rRNA	V5-V3	SRR058098	Human Microbiome Project 16S rRNA 454 Clinical Production Phase I	SRS048589	257133	human metagenome	646099	700102565	Unknown	Unknown	UBERON:gingiva	Unknown	USA	Unknown	Unknown
149	SRS051359	TCAGACACGGAC	CCGTCAATTCMTTTRAGT	ACACGGAC	GFTECRW02_700105083_V3-V5	SRX020514	Unknown	WUGSC	Unknown	Unknown	Unknown	Unknown	Unknown	Unknown	Titanium	SRS051359	GFTECRW02_700105083_V3-V5	Unknown	CCGTCAATTCMTTTRAGT	V3-V5	V3-V5	54745	WUGSC	Unknown	Unknown	SRS051359	NCBI	SRP002395	NIH Human Microbiome Consortium		curette	Unknown	pyrosequencing	16S rRNA	V3-V5	SRR049450	Human Microbiome Project 16S rRNA 454 Clinical Production Phase I	SRS051359	241893	human metagenome	646099	700105083	Unknown	Unknown	UBERON:gingiva	Unknown	USA	Unknown	Unknown
150	SRS055088	TCAGTCGCGGC	CCGTCAATTCMTTTRAGT	TCGCGGC	4ZZ_HMP.CPRO_026sA_V5V3_2010-04-08_700108264	SRX020687	Unknown	BCM	Unknown	Unknown	Unknown	Unknown	Unknown	Unknown	FLX	SRS055088	4ZZ_HMP.CPRO_026sA_V5V3_2010-04-08_700108264	Unknown	CCGTCAATTCMTTTRAGT	V3-V5	V3-V5	4ZZ_HMP.CPRO_026sA_GFBN6OR01_700108264_TCGCGGC	BCM	Unknown	Unknown	SRS055088	NCBI	SRP002395	NIH Human Microbiome Consortium		curette	Unknown	pyrosequencing	16S rRNA	V3-V5	SRR048673	Human Microbiome Project 16S rRNA 454 Clinical Production Phase I	SRS055088	241726	human metagenome	646099	700108264	Unknown	Unknown	UBERON:gingiva	Unknown	USA	Unknown	Unknown
151	SRS055740	TCAGAACCGTGTC	CCGTCAATTCMTTTRAGT	AACCGTGTC	4ZZ_HMP.CPRO_023sA_V5V3_2010-04-07_700108642	SRX020684	Unknown	BCM	Unknown	Unknown	Unknown	Unknown	Unknown	Unknown	FLX	SRS055740	4ZZ_HMP.CPRO_023sA_V5V3_2010-04-07_700108642	Unknown	CCGTCAATTCMTTTRAGT	V3-V5	V3-V5	4ZZ_HMP.CPRO_023sA_GE9OTGL01_700108642_AACCGTGTC	BCM	Unknown	Unknown	SRS055740	NCBI	SRP002395	NIH Human Microbiome Consortium		curette	Unknown	pyrosequencing	16S rRNA	V3-V5	SRR048498	Human Microbiome Project 16S rRNA 454 Clinical Production Phase I	SRS055740	241690	human metagenome	646099	700108642	Unknown	Unknown	UBERON:gingiva	Unknown	USA	Unknown	Unknown
152	SRS064185	TCAGCCTCTC	CCGTCAATTCMTTTRAGT	CCTCTC	4ZZ_HMP.CPRO_023sA_V5V3_2010-04-07_700110792	SRX020684	Unknown	BCM	Unknown	Unknown	Unknown	Unknown	Unknown	Unknown	FLX	SRS064185	4ZZ_HMP.CPRO_023sA_V5V3_2010-04-07_700110792	Unknown	CCGTCAATTCMTTTRAGT	V3-V5	V3-V5	4ZZ_HMP.CPRO_023sA_GE9OTGL01_700110792_CCTCTC	BCM	Unknown	Unknown	SRS064185	NCBI	SRP002395	NIH Human Microbiome Consortium		curette	Unknown	pyrosequencing	16S rRNA	V3-V5	SRR048426	Human Microbiome Project 16S rRNA 454 Clinical Production Phase I	SRS064185	241804	human metagenome	646099	700110792	Unknown	Unknown	UBERON:gingiva	Unknown	USA	Unknown	Unknown
153	SRS014267	TCAGTCGCGGC	CCGTCAATTCMTTTRAGT	TCGCGGC	GCKVOD102_700021856_V3-V5	SRX020558	Unknown	WUGSC	Unknown	Unknown	Unknown	Unknown	Unknown	Unknown	Titanium	SRS014267	GCKVOD102_700021856_V3-V5	Unknown	CCGTCAATTCMTTTRAGT	V3-V5	V3-V5	51335	WUGSC	Unknown	Unknown	SRS014267	NCBI	SRP002395	NIH Human Microbiome Consortium		curette	Unknown	pyrosequencing	16S rRNA	V3-V5	SRR043777	Human Microbiome Project 16S rRNA 454 Clinical Production Phase I	SRS014267	241825	human metagenome	646099	700021856	Unknown	Unknown	UBERON:gingiva	Unknown	USA	Unknown	Unknown
154	SRS015309	TCAGCCTTCCGC	CCGTCAATTCMTTTRAGT	CCTTCCGC	GCKVOD102_700023964_V3-V5	SRX020558	Unknown	WUGSC	Unknown	Unknown	Unknown	Unknown	Unknown	Unknown	Titanium	SRS015309	GCKVOD102_700023964_V3-V5	Unknown	CCGTCAATTCMTTTRAGT	V3-V5	V3-V5	51289	WUGSC	Unknown	Unknown	SRS015309	NCBI	SRP002395	NIH Human Microbiome Consortium		curette	Unknown	pyrosequencing	16S rRNA	V3-V5	SRR043745	Human Microbiome Project 16S rRNA 454 Clinical Production Phase I	SRS015309	241787	human metagenome	646099	700023964	Unknown	Unknown	UBERON:gingiva	Unknown	USA	Unknown	Unknown
155	SRS015882	TCAGTGGTGAAC	CCGTCAATTCMTTTRAGT	TGGTGAAC	GCKVOD102_700024537_V3-V5	SRX020558	Unknown	WUGSC	Unknown	Unknown	Unknown	Unknown	Unknown	Unknown	Titanium	SRS015882	GCKVOD102_700024537_V3-V5	Unknown	CCGTCAATTCMTTTRAGT	V3-V5	V3-V5	51297	WUGSC	Unknown	Unknown	SRS015882	NCBI	SRP002395	NIH Human Microbiome Consortium		curette	Unknown	pyrosequencing	16S rRNA	V3-V5	SRR043752	Human Microbiome Project 16S rRNA 454 Clinical Production Phase I	SRS015882	241830	human metagenome	646099	700024537	Unknown	Unknown	UBERON:gingiva	Unknown	USA	Unknown	Unknown
156	SRS042619	TCAGAAGAGTTC	CCGTCAATTCMTTTRAGT	AAGAGTTC	GEZPXXX01_700038432_V3-V5	SRX020576	Unknown	WUGSC	Unknown	Unknown	Unknown	Unknown	Unknown	Unknown	Titanium	SRS042619	GEZPXXX01_700038432_V3-V5	Unknown	CCGTCAATTCMTTTRAGT	V3-V5	V3-V5	54065	WUGSC	Unknown	Unknown	SRS042619	NCBI	SRP002395	NIH Human Microbiome Consortium		curette	Unknown	pyrosequencing	16S rRNA	V3-V5	SRR046137	Human Microbiome Project 16S rRNA 454 Clinical Production Phase I	SRS042619	241884	human metagenome	646099	700038432	Unknown	Unknown	UBERON:gingiva	Unknown	USA	Unknown	Unknown
157	SRS043201	TCAGTTCGCGAC	CCGTCAATTCMTTTRAGT	TTCGCGAC	4ZZ_HMP.CPRO_026sA_V5V3_2010-04-08_700109216	SRX020687	Unknown	BCM	Unknown	Unknown	Unknown	Unknown	Unknown	Unknown	FLX	SRS043201	4ZZ_HMP.CPRO_026sA_V5V3_2010-04-08_700109216	Unknown	CCGTCAATTCMTTTRAGT	V3-V5	V3-V5	4ZZ_HMP.CPRO_026sA_GFBN6OR01_700109216_TTCGCGAC	BCM	Unknown	Unknown	SRS043201	NCBI	SRP002395	NIH Human Microbiome Consortium		curette	Unknown	pyrosequencing	16S rRNA	V3-V5	SRR048700	Human Microbiome Project 16S rRNA 454 Clinical Production Phase I	SRS043201	241679	human metagenome	646099	700109216	Unknown	Unknown	UBERON:gingiva	Unknown	USA	Unknown	Unknown
158	SRS044027	TCAGTGAAGC	CCGTCAATTCMTTTRAGT	TGAAGC	GFTECRW02_700106741_V3-V5	SRX020514	Unknown	WUGSC	Unknown	Unknown	Unknown	Unknown	Unknown	Unknown	Titanium	SRS044027	GFTECRW02_700106741_V3-V5	Unknown	CCGTCAATTCMTTTRAGT	V3-V5	V3-V5	54813	WUGSC	Unknown	Unknown	SRS044027	NCBI	SRP002395	NIH Human Microbiome Consortium		curette	Unknown	pyrosequencing	16S rRNA	V3-V5	SRR049469	Human Microbiome Project 16S rRNA 454 Clinical Production Phase I	SRS044027	241861	human metagenome	646099	700106741	Unknown	Unknown	UBERON:gingiva	Unknown	USA	Unknown	Unknown
159	SRS044830	TCAGCGTCGTC	CCGTCAATTCMTTTRAGT	CGTCGTC	4ZZ_HMP.CPRO_026sA_V5V3_2010-04-08_700109549	SRX020687	Unknown	BCM	Unknown	Unknown	Unknown	Unknown	Unknown	Unknown	FLX	SRS044830	4ZZ_HMP.CPRO_026sA_V5V3_2010-04-08_700109549	Unknown	CCGTCAATTCMTTTRAGT	V3-V5	V3-V5	4ZZ_HMP.CPRO_026sA_GFBN6OR01_700109549_CGTCGTC	BCM	Unknown	Unknown	SRS044830	NCBI	SRP002395	NIH Human Microbiome Consortium		curette	Unknown	pyrosequencing	16S rRNA	V3-V5	SRR048688	Human Microbiome Project 16S rRNA 454 Clinical Production Phase I	SRS044830	241821	human metagenome	646099	700109549	Unknown	Unknown	UBERON:gingiva	Unknown	USA	Unknown	Unknown
160	SRS046752	TCAGCGACTC	CCGTCAATTCMTTTRAGT	CGACTC	GFTECRW02_700105954_V3-V5	SRX020514	Unknown	WUGSC	Unknown	Unknown	Unknown	Unknown	Unknown	Unknown	Titanium	SRS046752	GFTECRW02_700105954_V3-V5	Unknown	CCGTCAATTCMTTTRAGT	V3-V5	V3-V5	54818	WUGSC	Unknown	Unknown	SRS046752	NCBI	SRP002395	NIH Human Microbiome Consortium		curette	Unknown	pyrosequencing	16S rRNA	V3-V5	SRR046691	Human Microbiome Project 16S rRNA 454 Clinical Production Phase I	SRS046752	241880	human metagenome	646099	700105954	Unknown	Unknown	UBERON:gingiva	Unknown	USA	Unknown	Unknown
161	SRS046986	TCAGTCTCGAC	CCGTCAATTCMTTTRAGT	TCTCGAC	GESH0HI02_700038612_V3-V5	SRX020544	Unknown	WUGSC	Unknown	Unknown	Unknown	Unknown	Unknown	Unknown	Titanium	SRS046986	GESH0HI02_700038612_V3-V5	Unknown	CCGTCAATTCMTTTRAGT	V3-V5	V3-V5	53684	WUGSC	Unknown	Unknown	SRS046986	NCBI	SRP002395	NIH Human Microbiome Consortium		curette	Unknown	pyrosequencing	16S rRNA	V3-V5	SRR045860	Human Microbiome Project 16S rRNA 454 Clinical Production Phase I	SRS046986	241886	human metagenome	646099	700038612	Unknown	Unknown	UBERON:gingiva	Unknown	USA	Unknown	Unknown
162	SRS047667	TCAGAAGGTGC	CCGTCAATTCMTTTRAGT	AAGGTGC	GEZPXXX02_700038996_V3-V5	SRX020531	Unknown	WUGSC	Unknown	Unknown	Unknown	Unknown	Unknown	Unknown	Titanium	SRS047667	GEZPXXX02_700038996_V3-V5	Unknown	CCGTCAATTCMTTTRAGT	V3-V5	V3-V5	53951	WUGSC	Unknown	Unknown	SRS047667	NCBI	SRP002395	NIH Human Microbiome Consortium		curette	Unknown	pyrosequencing	16S rRNA	V3-V5	SRR046055	Human Microbiome Project 16S rRNA 454 Clinical Production Phase I	SRS047667	241853	human metagenome	646099	700038996	Unknown	Unknown	UBERON:gingiva	Unknown	USA	Unknown	Unknown
163	SRS048103	TCAGACTGTATATG	CCGTCAATTCMTTTRAGT	ACTGTATATG	GGBO4VW02_2ZB85V5V3-BA-01-675_700110462_V5-V3	SRX022221	Unknown	JCVI	Unknown	Unknown	Unknown	Unknown	Unknown	Unknown	Titanium	SRS048103	GGBO4VW02_2ZB85V5V3-BA-01-675_700110462_V5-V3	Unknown	CCGTCAATTCMTTTRAGT	V5-V3	V5-V3	GGBO4VW 06-16-2010	JCVI	Unknown	Unknown	SRS048103	NCBI	SRP002395	NIH Human Microbiome Consortium		curette	Unknown	pyrosequencing	16S rRNA	V5-V3	SRR058084	Human Microbiome Project 16S rRNA 454 Clinical Production Phase I	SRS048103	257120	human metagenome	646099	700110462	Unknown	Unknown	UBERON:gingiva	Unknown	USA	Unknown	Unknown
164	SRS048480	TCAGCCGTTCAC	CCGTCAATTCMTTTRAGT	CCGTTCAC	GCKVOD102_700038564_V3-V5	SRX020558	Unknown	WUGSC	Unknown	Unknown	Unknown	Unknown	Unknown	Unknown	Titanium	SRS048480	GCKVOD102_700038564_V3-V5	Unknown	CCGTCAATTCMTTTRAGT	V3-V5	V3-V5	51285	WUGSC	Unknown	Unknown	SRS048480	NCBI	SRP002395	NIH Human Microbiome Consortium		curette	Unknown	pyrosequencing	16S rRNA	V3-V5	SRR043741	Human Microbiome Project 16S rRNA 454 Clinical Production Phase I	SRS048480	241727	human metagenome	646099	700038564	Unknown	Unknown	UBERON:gingiva	Unknown	USA	Unknown	Unknown
165	SRS050838	TCAGACGAGAAC	CCGTCAATTCMTTTRAGT	ACGAGAAC	GEZPXXX01_700038888_V3-V5	SRX020576	Unknown	WUGSC	Unknown	Unknown	Unknown	Unknown	Unknown	Unknown	Titanium	SRS050838	GEZPXXX01_700038888_V3-V5	Unknown	CCGTCAATTCMTTTRAGT	V3-V5	V3-V5	54066	WUGSC	Unknown	Unknown	SRS050838	NCBI	SRP002395	NIH Human Microbiome Consortium		curette	Unknown	pyrosequencing	16S rRNA	V3-V5	SRR046138	Human Microbiome Project 16S rRNA 454 Clinical Production Phase I	SRS050838	241852	human metagenome	646099	700038888	Unknown	Unknown	UBERON:gingiva	Unknown	USA	Unknown	Unknown
166	SRS055136	TCAGACGGCTC	CCGTCAATTCMTTTRAGT	ACGGCTC	4ZZ_HMP.CPRO_025sA_V5V3_2010-04-11_700108204	SRX020686	Unknown	BCM	Unknown	Unknown	Unknown	Unknown	Unknown	Unknown	FLX	SRS055136	4ZZ_HMP.CPRO_025sA_V5V3_2010-04-11_700108204	Unknown	CCGTCAATTCMTTTRAGT	V3-V5	V3-V5	4ZZ_HMP.CPRO_025sA_GFGLIGJ01_700108204_ACGGCTC	BCM	Unknown	Unknown	SRS055136	NCBI	SRP002395	NIH Human Microbiome Consortium		curette	Unknown	pyrosequencing	16S rRNA	V3-V5	SRR048606	Human Microbiome Project 16S rRNA 454 Clinical Production Phase I	SRS055136	241715	human metagenome	646099	700108204	Unknown	Unknown	UBERON:gingiva	Unknown	USA	Unknown	Unknown
167	SRS057689	TCAGTTGTGTTC	CCGTCAATTCMTTTRAGT	TTGTGTTC	GFTECRW02_700106997_V3-V5	SRX020514	Unknown	WUGSC	Unknown	Unknown	Unknown	Unknown	Unknown	Unknown	Titanium	SRS057689	GFTECRW02_700106997_V3-V5	Unknown	CCGTCAATTCMTTTRAGT	V3-V5	V3-V5	54976	WUGSC	Unknown	Unknown	SRS057689	NCBI	SRP002395	NIH Human Microbiome Consortium		curette	Unknown	pyrosequencing	16S rRNA	V3-V5	SRR046804	Human Microbiome Project 16S rRNA 454 Clinical Production Phase I	SRS057689	241863	human metagenome	646099	700106997	Unknown	Unknown	UBERON:gingiva	Unknown	USA	Unknown	Unknown
168	SRS016154	TCAGCAAGAAC	CCGTCAATTCMTTTRAGT	CAAGAAC	GDGDDZP02_700024811_V3-V5	SRX020573	Unknown	WUGSC	Unknown	Unknown	Unknown	Unknown	Unknown	Unknown	Titanium	SRS016154	GDGDDZP02_700024811_V3-V5	Unknown	CCGTCAATTCMTTTRAGT	V3-V5	V3-V5	51872	WUGSC	Unknown	Unknown	SRS016154	NCBI	SRP002395	NIH Human Microbiome Consortium		swab	Unknown	pyrosequencing	16S rRNA	V3-V5	SRR044268	Human Microbiome Project 16S rRNA 454 Clinical Production Phase I	SRS016154	241696	human metagenome	646099	700024811	Unknown	Unknown	UBERON:mucosa of tongue	Unknown	USA	Unknown	Unknown
169	SRS042606	TCAGCTACGTCTGT	CCGTCAATTCMTTTRAGT	CTACGTCTGT	GEUA0UL02_2ZAL9V5V3-BA-01-657_700102553_V5-V3	SRX022242	Unknown	JCVI	Unknown	Unknown	Unknown	Unknown	Unknown	Unknown	Titanium	SRS042606	GEUA0UL02_2ZAL9V5V3-BA-01-657_700102553_V5-V3	Unknown	CCGTCAATTCMTTTRAGT	V5-V3	V5-V3	GEUA0UL 06-16-2010	JCVI	Unknown	Unknown	SRS042606	NCBI	SRP002395	NIH Human Microbiome Consortium		swab	Unknown	pyrosequencing	16S rRNA	V5-V3	SRR058098	Human Microbiome Project 16S rRNA 454 Clinical Production Phase I	SRS042606	257133	human metagenome	646099	700102553	Unknown	Unknown	UBERON:mucosa of tongue	Unknown	USA	Unknown	Unknown
170	SRS042888	TCAGAACCAGC	CCGTCAATTCMTTTRAGT	AACCAGC	4ZZ_HMP.CPRO_026sA_V5V3_2010-04-08_700108252	SRX020687	Unknown	BCM	Unknown	Unknown	Unknown	Unknown	Unknown	Unknown	FLX	SRS042888	4ZZ_HMP.CPRO_026sA_V5V3_2010-04-08_700108252	Unknown	CCGTCAATTCMTTTRAGT	V3-V5	V3-V5	4ZZ_HMP.CPRO_026sA_GFBN6OR01_700108252_AACCAGC	BCM	Unknown	Unknown	SRS042888	NCBI	SRP002395	NIH Human Microbiome Consortium		swab	Unknown	pyrosequencing	16S rRNA	V3-V5	SRR048674	Human Microbiome Project 16S rRNA 454 Clinical Production Phase I	SRS042888	241726	human metagenome	646099	700108252	Unknown	Unknown	UBERON:mucosa of tongue	Unknown	USA	Unknown	Unknown
171	SRS044879	TCAGAAGGTGC	CCGTCAATTCMTTTRAGT	AAGGTGC	GFTECRW02_700105498_V3-V5	SRX020514	Unknown	WUGSC	Unknown	Unknown	Unknown	Unknown	Unknown	Unknown	Titanium	SRS044879	GFTECRW02_700105498_V3-V5	Unknown	CCGTCAATTCMTTTRAGT	V3-V5	V3-V5	54914	WUGSC	Unknown	Unknown	SRS044879	NCBI	SRP002395	NIH Human Microbiome Consortium		swab	Unknown	pyrosequencing	16S rRNA	V3-V5	SRR049491	Human Microbiome Project 16S rRNA 454 Clinical Production Phase I	SRS044879	241859	human metagenome	646099	700105498	Unknown	Unknown	UBERON:mucosa of tongue	Unknown	USA	Unknown	Unknown
172	SRS047494	TCAGACGCGC	CCGTCAATTCMTTTRAGT	ACGCGC	4ZZ_HMP.CPRO_026sA_V5V3_2010-04-08_700110123	SRX020687	Unknown	BCM	Unknown	Unknown	Unknown	Unknown	Unknown	Unknown	FLX	SRS047494	4ZZ_HMP.CPRO_026sA_V5V3_2010-04-08_700110123	Unknown	CCGTCAATTCMTTTRAGT	V3-V5	V3-V5	4ZZ_HMP.CPRO_026sA_GFBN6OR01_700110123_ACGCGC	BCM	Unknown	Unknown	SRS047494	NCBI	SRP002395	NIH Human Microbiome Consortium		swab	Unknown	pyrosequencing	16S rRNA	V3-V5	SRR048665	Human Microbiome Project 16S rRNA 454 Clinical Production Phase I	SRS047494	241847	human metagenome	646099	700110123	Unknown	Unknown	UBERON:mucosa of tongue	Unknown	USA	Unknown	Unknown
173	SRS051778	TCAGTCCAAGTC	CCGTCAATTCMTTTRAGT	TCCAAGTC	GFTECRW02_700105130_V3-V5	SRX020514	Unknown	WUGSC	Unknown	Unknown	Unknown	Unknown	Unknown	Unknown	Titanium	SRS051778	GFTECRW02_700105130_V3-V5	Unknown	CCGTCAATTCMTTTRAGT	V3-V5	V3-V5	54932	WUGSC	Unknown	Unknown	SRS051778	NCBI	SRP002395	NIH Human Microbiome Consortium		swab	Unknown	pyrosequencing	16S rRNA	V3-V5	SRR046778	Human Microbiome Project 16S rRNA 454 Clinical Production Phase I	SRS051778	241856	human metagenome	646099	700105130	Unknown	Unknown	UBERON:mucosa of tongue	Unknown	USA	Unknown	Unknown
174	SRS052128	TCAGATTCGTAC	CCGTCAATTCMTTTRAGT	ATTCGTAC	4ZZ_HMP.CPRO_023sA_V5V3_2010-04-07_700107409	SRX020684	Unknown	BCM	Unknown	Unknown	Unknown	Unknown	Unknown	Unknown	FLX	SRS052128	4ZZ_HMP.CPRO_023sA_V5V3_2010-04-07_700107409	Unknown	CCGTCAATTCMTTTRAGT	V3-V5	V3-V5	4ZZ_HMP.CPRO_023sA_GE9OTGL01_700107409_ATTCGTAC	BCM	Unknown	Unknown	SRS052128	NCBI	SRP002395	NIH Human Microbiome Consortium		swab	Unknown	pyrosequencing	16S rRNA	V3-V5	SRR048486	Human Microbiome Project 16S rRNA 454 Clinical Production Phase I	SRS052128	241831	human metagenome	646099	700107409	Unknown	Unknown	UBERON:mucosa of tongue	Unknown	USA	Unknown	Unknown
175	SRS056511	TCAGCTTCCTTC	CCGTCAATTCMTTTRAGT	CTTCCTTC	GFTECRW02_700103521_V3-V5	SRX020514	Unknown	WUGSC	Unknown	Unknown	Unknown	Unknown	Unknown	Unknown	Titanium	SRS056511	GFTECRW02_700103521_V3-V5	Unknown	CCGTCAATTCMTTTRAGT	V3-V5	V3-V5	54847	WUGSC	Unknown	Unknown	SRS056511	NCBI	SRP002395	NIH Human Microbiome Consortium		swab	Unknown	pyrosequencing	16S rRNA	V3-V5	SRR046712	Human Microbiome Project 16S rRNA 454 Clinical Production Phase I	SRS056511	241883	human metagenome	646099	700103521	Unknown	Unknown	UBERON:mucosa of tongue	Unknown	USA	Unknown	Unknown
176	SRS062479	TCAGAGACAC	CCGTCAATTCMTTTRAGT	AGACAC	4ZZ_HMP.CPRO_023sA_V5V3_2010-04-07_700110780	SRX020684	Unknown	BCM	Unknown	Unknown	Unknown	Unknown	Unknown	Unknown	FLX	SRS062479	4ZZ_HMP.CPRO_023sA_V5V3_2010-04-07_700110780	Unknown	CCGTCAATTCMTTTRAGT	V3-V5	V3-V5	4ZZ_HMP.CPRO_023sA_GE9OTGL01_700110780_AGACAC	BCM	Unknown	Unknown	SRS062479	NCBI	SRP002395	NIH Human Microbiome Consortium		swab	Unknown	pyrosequencing	16S rRNA	V3-V5	SRR048428	Human Microbiome Project 16S rRNA 454 Clinical Production Phase I	SRS062479	241804	human metagenome	646099	700110780	Unknown	Unknown	UBERON:mucosa of tongue	Unknown	USA	Unknown	Unknown
177	SRS011359	TCAGAAGGTGC	CCGTCAATTCMTTTRAGT	AAGGTGC	F5K51YR02_700015641_V3-V5	SRX020515	Unknown	WUGSC	Unknown	Unknown	Unknown	Unknown	Unknown	Unknown	Titanium	SRS011359	F5K51YR02_700015641_V3-V5	Unknown	CCGTCAATTCMTTTRAGT	V3-V5	V3-V5	53116	WUGSC	Unknown	Unknown	SRS011359	NCBI	SRP002395	NIH Human Microbiome Consortium		swab	Unknown	pyrosequencing	16S rRNA	V3-V5	SRR049320	Human Microbiome Project 16S rRNA 454 Clinical Production Phase I	SRS011359	241767	human metagenome	646099	700015641	Unknown	Unknown	UBERON:mucosa of tongue	Unknown	USA	Unknown	Unknown
178	SRS013460	TCAGTTCGTTATC	CCGTCAATTCMTTTRAGT	TTCGTTATC	Madrid_0092013948	SRX019696	Unknown	BI	Unknown	Unknown	Unknown	Unknown	Unknown	Unknown	Titanium	SRS013460	Madrid_0092013948	Unknown	CCGTCAATTCMTTTRAGT	V5-V3	V5-V3	729488100330.1.TCAG_Madrid	BI	Unknown	Unknown	SRS013460	NCBI	SRP002395	NIH Human Microbiome Consortium		swab	Unknown	pyrosequencing	16S rRNA	V5-V3	SRR041714	Human Microbiome Project 16S rRNA 454 Clinical Production Phase I	SRS013460	241666	human metagenome	646099	700016391	Unknown	Unknown	UBERON:mucosa of tongue	Unknown	USA	Unknown	Unknown
179	SRS014861	TCAGTCCAGAAC	CCGTCAATTCMTTTRAGT	TCCAGAAC	GCKVOD102_700023515_V3-V5	SRX020558	Unknown	WUGSC	Unknown	Unknown	Unknown	Unknown	Unknown	Unknown	Titanium	SRS014861	GCKVOD102_700023515_V3-V5	Unknown	CCGTCAATTCMTTTRAGT	V3-V5	V3-V5	51326	WUGSC	Unknown	Unknown	SRS014861	NCBI	SRP002395	NIH Human Microbiome Consortium		swab	Unknown	pyrosequencing	16S rRNA	V3-V5	SRR043772	Human Microbiome Project 16S rRNA 454 Clinical Production Phase I	SRS014861	241830	human metagenome	646099	700023515	Unknown	Unknown	UBERON:mucosa of tongue	Unknown	USA	Unknown	Unknown
180	SRS014952	TCAGTGCCGAAC	CCGTCAATTCMTTTRAGT	TGCCGAAC	GEZPXXX01_700023607_V3-V5	SRX020576	Unknown	WUGSC	Unknown	Unknown	Unknown	Unknown	Unknown	Unknown	Titanium	SRS014952	GEZPXXX01_700023607_V3-V5	Unknown	CCGTCAATTCMTTTRAGT	V3-V5	V3-V5	54164	WUGSC	Unknown	Unknown	SRS014952	NCBI	SRP002395	NIH Human Microbiome Consortium		swab	Unknown	pyrosequencing	16S rRNA	V3-V5	SRR046216	Human Microbiome Project 16S rRNA 454 Clinical Production Phase I	SRS014952	241727	human metagenome	646099	700023607	Unknown	Unknown	UBERON:mucosa of tongue	Unknown	USA	Unknown	Unknown
181	SRS015297	TCAGTTGAACTC	CCGTCAATTCMTTTRAGT	TTGAACTC	GCKVOD102_700023952_V3-V5	SRX020558	Unknown	WUGSC	Unknown	Unknown	Unknown	Unknown	Unknown	Unknown	Titanium	SRS015297	GCKVOD102_700023952_V3-V5	Unknown	CCGTCAATTCMTTTRAGT	V3-V5	V3-V5	51358	WUGSC	Unknown	Unknown	SRS015297	NCBI	SRP002395	NIH Human Microbiome Consortium		swab	Unknown	pyrosequencing	16S rRNA	V3-V5	SRR043803	Human Microbiome Project 16S rRNA 454 Clinical Production Phase I	SRS015297	241787	human metagenome	646099	700023952	Unknown	Unknown	UBERON:mucosa of tongue	Unknown	USA	Unknown	Unknown
182	SRS015669	TCAGACACGGAC	CCGTCAATTCMTTTRAGT	ACACGGAC	GDGDDZP02_700024324_V3-V5	SRX020573	Unknown	WUGSC	Unknown	Unknown	Unknown	Unknown	Unknown	Unknown	Titanium	SRS015669	GDGDDZP02_700024324_V3-V5	Unknown	CCGTCAATTCMTTTRAGT	V3-V5	V3-V5	51817	WUGSC	Unknown	Unknown	SRS015669	NCBI	SRP002395	NIH Human Microbiome Consortium		swab	Unknown	pyrosequencing	16S rRNA	V3-V5	SRR044202	Human Microbiome Project 16S rRNA 454 Clinical Production Phase I	SRS015669	241845	human metagenome	646099	700024324	Unknown	Unknown	UBERON:mucosa of tongue	Unknown	USA	Unknown	Unknown
183	SRS015762	TCAGTGAAGC	CCGTCAATTCMTTTRAGT	TGAAGC	GDGDDZP02_700024417_V3-V5	SRX020573	Unknown	WUGSC	Unknown	Unknown	Unknown	Unknown	Unknown	Unknown	Titanium	SRS015762	GDGDDZP02_700024417_V3-V5	Unknown	CCGTCAATTCMTTTRAGT	V3-V5	V3-V5	51824	WUGSC	Unknown	Unknown	SRS015762	NCBI	SRP002395	NIH Human Microbiome Consortium		swab	Unknown	pyrosequencing	16S rRNA	V3-V5	SRR049863	Human Microbiome Project 16S rRNA 454 Clinical Production Phase I	SRS015762	241685	human metagenome	646099	700024417	Unknown	Unknown	UBERON:mucosa of tongue	Unknown	USA	Unknown	Unknown
184	SRS015870	TCAGTTGTGTTC	CCGTCAATTCMTTTRAGT	TTGTGTTC	GCKVOD102_700024525_V3-V5	SRX020558	Unknown	WUGSC	Unknown	Unknown	Unknown	Unknown	Unknown	Unknown	Titanium	SRS015870	GCKVOD102_700024525_V3-V5	Unknown	CCGTCAATTCMTTTRAGT	V3-V5	V3-V5	51349	WUGSC	Unknown	Unknown	SRS015870	NCBI	SRP002395	NIH Human Microbiome Consortium		swab	Unknown	pyrosequencing	16S rRNA	V3-V5	SRR043795	Human Microbiome Project 16S rRNA 454 Clinical Production Phase I	SRS015870	241830	human metagenome	646099	700024525	Unknown	Unknown	UBERON:mucosa of tongue	Unknown	USA	Unknown	Unknown
185	SRS016002	TCAGTTCGTGGC	CCGTCAATTCMTTTRAGT	TTCGTGGC	GDGDDZP02_700024657_V3-V5	SRX020573	Unknown	WUGSC	Unknown	Unknown	Unknown	Unknown	Unknown	Unknown	Titanium	SRS016002	GDGDDZP02_700024657_V3-V5	Unknown	CCGTCAATTCMTTTRAGT	V3-V5	V3-V5	51882	WUGSC	Unknown	Unknown	SRS016002	NCBI	SRP002395	NIH Human Microbiome Consortium		swab	Unknown	pyrosequencing	16S rRNA	V3-V5	SRR044274	Human Microbiome Project 16S rRNA 454 Clinical Production Phase I	SRS016002	241708	human metagenome	646099	700024657	Unknown	Unknown	UBERON:mucosa of tongue	Unknown	USA	Unknown	Unknown
186	SRS042643	TCAGTCACCTC	CCGTCAATTCMTTTRAGT	TCACCTC	GEZPXXX02_700038600_V3-V5	SRX020531	Unknown	WUGSC	Unknown	Unknown	Unknown	Unknown	Unknown	Unknown	Titanium	SRS042643	GEZPXXX02_700038600_V3-V5	Unknown	CCGTCAATTCMTTTRAGT	V3-V5	V3-V5	53929	WUGSC	Unknown	Unknown	SRS042643	NCBI	SRP002395	NIH Human Microbiome Consortium		swab	Unknown	pyrosequencing	16S rRNA	V3-V5	SRR046038	Human Microbiome Project 16S rRNA 454 Clinical Production Phase I	SRS042643	241886	human metagenome	646099	700038600	Unknown	Unknown	UBERON:mucosa of tongue	Unknown	USA	Unknown	Unknown
187	SRS042698	TCAGCGGTCTTC	CCGTCAATTCMTTTRAGT	CGGTCTTC	GESH0HI01_700038876_V3-V5	SRX020530	Unknown	WUGSC	Unknown	Unknown	Unknown	Unknown	Unknown	Unknown	Titanium	SRS042698	GESH0HI01_700038876_V3-V5	Unknown	CCGTCAATTCMTTTRAGT	V3-V5	V3-V5	53668	WUGSC	Unknown	Unknown	SRS042698	NCBI	SRP002395	NIH Human Microbiome Consortium		swab	Unknown	pyrosequencing	16S rRNA	V3-V5	SRR045847	Human Microbiome Project 16S rRNA 454 Clinical Production Phase I	SRS042698	241852	human metagenome	646099	700038876	Unknown	Unknown	UBERON:mucosa of tongue	Unknown	USA	Unknown	Unknown
188	SRS045214	TCAGAACAACTC	CCGTCAATTCMTTTRAGT	AACAACTC	4ZZ_HMP.CPRO_026sA_V5V3_2010-04-08_700109537	SRX020687	Unknown	BCM	Unknown	Unknown	Unknown	Unknown	Unknown	Unknown	FLX	SRS045214	4ZZ_HMP.CPRO_026sA_V5V3_2010-04-08_700109537	Unknown	CCGTCAATTCMTTTRAGT	V3-V5	V3-V5	4ZZ_HMP.CPRO_026sA_GFBN6OR01_700109537_AACAACTC	BCM	Unknown	Unknown	SRS045214	NCBI	SRP002395	NIH Human Microbiome Consortium		swab	Unknown	pyrosequencing	16S rRNA	V3-V5	SRR048689	Human Microbiome Project 16S rRNA 454 Clinical Production Phase I	SRS045214	241821	human metagenome	646099	700109537	Unknown	Unknown	UBERON:mucosa of tongue	Unknown	USA	Unknown	Unknown
189	SRS051657	TCAGTCTCGAC	CCGTCAATTCMTTTRAGT	TCTCGAC	GFTECRW02_700105340_V3-V5	SRX020514	Unknown	WUGSC	Unknown	Unknown	Unknown	Unknown	Unknown	Unknown	Titanium	SRS051657	GFTECRW02_700105340_V3-V5	Unknown	CCGTCAATTCMTTTRAGT	V3-V5	V3-V5	54803	WUGSC	Unknown	Unknown	SRS051657	NCBI	SRP002395	NIH Human Microbiome Consortium		swab	Unknown	pyrosequencing	16S rRNA	V3-V5	SRR046682	Human Microbiome Project 16S rRNA 454 Clinical Production Phase I	SRS051657	241891	human metagenome	646099	700105340	Unknown	Unknown	UBERON:mucosa of tongue	Unknown	USA	Unknown	Unknown
190	SRS052245	TCAGTGACCGTC	CCGTCAATTCMTTTRAGT	TGACCGTC	GFTECRW02_700105017_V3-V5	SRX020514	Unknown	WUGSC	Unknown	Unknown	Unknown	Unknown	Unknown	Unknown	Titanium	SRS052245	GFTECRW02_700105017_V3-V5	Unknown	CCGTCAATTCMTTTRAGT	V3-V5	V3-V5	54801	WUGSC	Unknown	Unknown	SRS052245	NCBI	SRP002395	NIH Human Microbiome Consortium		swab	Unknown	pyrosequencing	16S rRNA	V3-V5	SRR046680	Human Microbiome Project 16S rRNA 454 Clinical Production Phase I	SRS052245	241863	human metagenome	646099	700105017	Unknown	Unknown	UBERON:mucosa of tongue	Unknown	USA	Unknown	Unknown
191	SRS053439	TCAGACCTGAAC	CCGTCAATTCMTTTRAGT	ACCTGAAC	4ZZ_HMP.CPRO_026sA_V5V3_2010-04-08_700109204	SRX020687	Unknown	BCM	Unknown	Unknown	Unknown	Unknown	Unknown	Unknown	FLX	SRS053439	4ZZ_HMP.CPRO_026sA_V5V3_2010-04-08_700109204	Unknown	CCGTCAATTCMTTTRAGT	V3-V5	V3-V5	4ZZ_HMP.CPRO_026sA_GFBN6OR01_700109204_ACCTGAAC	BCM	Unknown	Unknown	SRS053439	NCBI	SRP002395	NIH Human Microbiome Consortium		swab	Unknown	pyrosequencing	16S rRNA	V3-V5	SRR048702	Human Microbiome Project 16S rRNA 454 Clinical Production Phase I	SRS053439	241679	human metagenome	646099	700109204	Unknown	Unknown	UBERON:mucosa of tongue	Unknown	USA	Unknown	Unknown
192	SRS019627	TCAGTTGTGTTC	CCGTCAATTCMTTTRAGT	TTGTGTTC	GFU6RAN02_700038098_V3-V5	SRX020529	Unknown	WUGSC	Unknown	Unknown	Unknown	Unknown	Unknown	Unknown	Titanium	SRS019627	GFU6RAN02_700038098_V3-V5	Unknown	CCGTCAATTCMTTTRAGT	V3-V5	V3-V5	54751	WUGSC	Unknown	Unknown	SRS019627	NCBI	SRP002395	NIH Human Microbiome Consortium		swab	Unknown	pyrosequencing	16S rRNA	V3-V5	SRR046642	Human Microbiome Project 16S rRNA 454 Clinical Production Phase I	SRS019627	241807	human metagenome	646099	700038098	Unknown	Unknown	UBERON:fossa	Unknown	USA	Unknown	Unknown
193	SRS065478	TCAGAGCTTC	CCGTCAATTCMTTTRAGT	AGCTTC	4ZZ_HMP.CPRO_023sA_V5V3_2010-04-07_700110800	SRX020684	Unknown	BCM	Unknown	Unknown	Unknown	Unknown	Unknown	Unknown	FLX	SRS065478	4ZZ_HMP.CPRO_023sA_V5V3_2010-04-07_700110800	Unknown	CCGTCAATTCMTTTRAGT	V3-V5	V3-V5	4ZZ_HMP.CPRO_023sA_GE9OTGL01_700110800_AGCTTC	BCM	Unknown	Unknown	SRS065478	NCBI	SRP002395	NIH Human Microbiome Consortium		swab	Unknown	pyrosequencing	16S rRNA	V3-V5	SRR048429	Human Microbiome Project 16S rRNA 454 Clinical Production Phase I	SRS065478	241804	human metagenome	646099	700110800	Unknown	Unknown	UBERON:fossa	Unknown	USA	Unknown	Unknown
194	SRS045403	TCAGAAGGTGC	CCGTCAATTCMTTTRAGT	AAGGTGC	4ZZ_HMP.CPRO_027sA_V5V3_2010-04-14_700108947	SRX020688	Unknown	BCM	Unknown	Unknown	Unknown	Unknown	Unknown	Unknown	FLX	SRS045403	4ZZ_HMP.CPRO_027sA_V5V3_2010-04-14_700108947	Unknown	CCGTCAATTCMTTTRAGT	V3-V5	V3-V5	4ZZ_HMP.CPRO_027sA_GFL1J5S01_700108947_AAGGTGC	BCM	Unknown	Unknown	SRS045403	NCBI	SRP002395	NIH Human Microbiome Consortium		swab	Unknown	pyrosequencing	16S rRNA	V3-V5	SRR048734	Human Microbiome Project 16S rRNA 454 Clinical Production Phase I	SRS045403	241826	human metagenome	646099	700108947	Unknown	Unknown	UBERON:fossa	Unknown	USA	Unknown	Unknown
195	SRS052055	TCAGACAAGGC	CCGTCAATTCMTTTRAGT	ACAAGGC	4ZZ_HMP.CPRO_027sA_V5V3_2010-04-14_700107597	SRX020688	Unknown	BCM	Unknown	Unknown	Unknown	Unknown	Unknown	Unknown	FLX	SRS052055	4ZZ_HMP.CPRO_027sA_V5V3_2010-04-14_700107597	Unknown	CCGTCAATTCMTTTRAGT	V3-V5	V3-V5	4ZZ_HMP.CPRO_027sA_GFL1J5S01_700107597_ACAAGGC	BCM	Unknown	Unknown	SRS052055	NCBI	SRP002395	NIH Human Microbiome Consortium		swab	Unknown	pyrosequencing	16S rRNA	V3-V5	SRR048727	Human Microbiome Project 16S rRNA 454 Clinical Production Phase I	SRS052055	241765	human metagenome	646099	700107597	Unknown	Unknown	UBERON:fossa	Unknown	USA	Unknown	Unknown
196	SRS018698	TCAGTGCCGAAC	CCGTCAATTCMTTTRAGT	TGCCGAAC	GEKVCDK02_700037165_V3-V5	SRX020552	Unknown	WUGSC	Unknown	Unknown	Unknown	Unknown	Unknown	Unknown	Titanium	SRS018698	GEKVCDK02_700037165_V3-V5	Unknown	CCGTCAATTCMTTTRAGT	V3-V5	V3-V5	53738	WUGSC	Unknown	Unknown	SRS018698	NCBI	SRP002395	NIH Human Microbiome Consortium		swab	Unknown	pyrosequencing	16S rRNA	V3-V5	SRR045906	Human Microbiome Project 16S rRNA 454 Clinical Production Phase I	SRS018698	241723	human metagenome	646099	700037165	Unknown	Unknown	UBERON:auricular region zone of skin	Unknown	USA	Unknown	Unknown
197	SRS019308	TCAGTGTCGGAC	CCGTCAATTCMTTTRAGT	TGTCGGAC	GFU6RAN02_700037779_V3-V5	SRX020529	Unknown	WUGSC	Unknown	Unknown	Unknown	Unknown	Unknown	Unknown	Titanium	SRS019308	GFU6RAN02_700037779_V3-V5	Unknown	CCGTCAATTCMTTTRAGT	V3-V5	V3-V5	54579	WUGSC	Unknown	Unknown	SRS019308	NCBI	SRP002395	NIH Human Microbiome Consortium		swab	Unknown	pyrosequencing	16S rRNA	V3-V5	SRR046515	Human Microbiome Project 16S rRNA 454 Clinical Production Phase I	SRS019308	241848	human metagenome	646099	700037779	Unknown	Unknown	UBERON:auricular region zone of skin	Unknown	USA	Unknown	Unknown
198	SRS019365	TCAGTCGTTGTC	CCGTCAATTCMTTTRAGT	TCGTTGTC	GEKVCDK02_700037836_V3-V5	SRX020552	Unknown	WUGSC	Unknown	Unknown	Unknown	Unknown	Unknown	Unknown	Titanium	SRS019365	GEKVCDK02_700037836_V3-V5	Unknown	CCGTCAATTCMTTTRAGT	V3-V5	V3-V5	53728	WUGSC	Unknown	Unknown	SRS019365	NCBI	SRP002395	NIH Human Microbiome Consortium		swab	Unknown	pyrosequencing	16S rRNA	V3-V5	SRR045897	Human Microbiome Project 16S rRNA 454 Clinical Production Phase I	SRS019365	241771	human metagenome	646099	700037836	Unknown	Unknown	UBERON:auricular region zone of skin	Unknown	USA	Unknown	Unknown
199	SRS044071	TCAGAAGAAGAC	CCGTCAATTCMTTTRAGT	AAGAAGAC	GFVF3IZ02_700106786_V3-V5	SRX020524	Unknown	WUGSC	Unknown	Unknown	Unknown	Unknown	Unknown	Unknown	Titanium	SRS044071	GFVF3IZ02_700106786_V3-V5	Unknown	CCGTCAATTCMTTTRAGT	V3-V5	V3-V5	54489	WUGSC	Unknown	Unknown	SRS044071	NCBI	SRP002395	NIH Human Microbiome Consortium		swab	Unknown	pyrosequencing	16S rRNA	V3-V5	SRR047722	Human Microbiome Project 16S rRNA 454 Clinical Production Phase I	SRS044071	241866	human metagenome	646099	700106786	Unknown	Unknown	UBERON:auricular region zone of skin	Unknown	USA	Unknown	Unknown
200	SRS051449	TCAGAGTCGAC	CCGTCAATTCMTTTRAGT	AGTCGAC	GEKVCDK02_700038818_V3-V5	SRX020552	Unknown	WUGSC	Unknown	Unknown	Unknown	Unknown	Unknown	Unknown	Titanium	SRS051449	GEKVCDK02_700038818_V3-V5	Unknown	CCGTCAATTCMTTTRAGT	V3-V5	V3-V5	53712	WUGSC	Unknown	Unknown	SRS051449	NCBI	SRP002395	NIH Human Microbiome Consortium		swab	Unknown	pyrosequencing	16S rRNA	V3-V5	SRR045884	Human Microbiome Project 16S rRNA 454 Clinical Production Phase I	SRS051449	241889	human metagenome	646099	700038818	Unknown	Unknown	UBERON:auricular region zone of skin	Unknown	USA	Unknown	Unknown
201	SRS055673	TCAGTCTTGGC	CCGTCAATTCMTTTRAGT	TCTTGGC	4ZZ_HMP.CPRO_026sA_V5V3_2010-04-08_700108268	SRX020687	Unknown	BCM	Unknown	Unknown	Unknown	Unknown	Unknown	Unknown	FLX	SRS055673	4ZZ_HMP.CPRO_026sA_V5V3_2010-04-08_700108268	Unknown	CCGTCAATTCMTTTRAGT	V3-V5	V3-V5	4ZZ_HMP.CPRO_026sA_GFBN6OR01_700108268_TCTTGGC	BCM	Unknown	Unknown	SRS055673	NCBI	SRP002395	NIH Human Microbiome Consortium		swab	Unknown	pyrosequencing	16S rRNA	V3-V5	SRR048676	Human Microbiome Project 16S rRNA 454 Clinical Production Phase I	SRS055673	241726	human metagenome	646099	700108268	Unknown	Unknown	UBERON:auricular region zone of skin	Unknown	USA	Unknown	Unknown
202	SRS056515	TCAGTGACGAC	CCGTCAATTCMTTTRAGT	TGACGAC	GFVF3IZ02_700105108_V3-V5	SRX020524	Unknown	WUGSC	Unknown	Unknown	Unknown	Unknown	Unknown	Unknown	Titanium	SRS056515	GFVF3IZ02_700105108_V3-V5	Unknown	CCGTCAATTCMTTTRAGT	V3-V5	V3-V5	54500	WUGSC	Unknown	Unknown	SRS056515	NCBI	SRP002395	NIH Human Microbiome Consortium		swab	Unknown	pyrosequencing	16S rRNA	V3-V5	SRR049384	Human Microbiome Project 16S rRNA 454 Clinical Production Phase I	SRS056515	241856	human metagenome	646099	700105108	Unknown	Unknown	UBERON:auricular region zone of skin	Unknown	USA	Unknown	Unknown
203	SRS014877	TCAGAAGGCAC	CCGTCAATTCMTTTRAGT	AAGGCAC	GFU6RAN02_700023531_V3-V5	SRX020529	Unknown	WUGSC	Unknown	Unknown	Unknown	Unknown	Unknown	Unknown	Titanium	SRS014877	GFU6RAN02_700023531_V3-V5	Unknown	CCGTCAATTCMTTTRAGT	V3-V5	V3-V5	54656	WUGSC	Unknown	Unknown	SRS014877	NCBI	SRP002395	NIH Human Microbiome Consortium		swab	Unknown	pyrosequencing	16S rRNA	V3-V5	SRR046570	Human Microbiome Project 16S rRNA 454 Clinical Production Phase I	SRS014877	241830	human metagenome	646099	700023531	Unknown	Unknown	UBERON:auricular region zone of skin	Unknown	USA	Unknown	Unknown
204	SRS015901	TCAGTTGACAAC	CCGTCAATTCMTTTRAGT	TTGACAAC	F4JTZOY01_700024556_V3-V5	SRX020510	Unknown	WUGSC	Unknown	Unknown	Unknown	Unknown	Unknown	Unknown	Titanium	SRS015901	F4JTZOY01_700024556_V3-V5	Unknown	CCGTCAATTCMTTTRAGT	V3-V5	V3-V5	52244	WUGSC	Unknown	Unknown	SRS015901	NCBI	SRP002395	NIH Human Microbiome Consortium		swab	Unknown	pyrosequencing	16S rRNA	V3-V5	SRR044599	Human Microbiome Project 16S rRNA 454 Clinical Production Phase I	SRS015901	241778	human metagenome	646099	700024556	Unknown	Unknown	UBERON:auricular region zone of skin	Unknown	USA	Unknown	Unknown
205	SRS018910	TCAGTTCGTGGC	CCGTCAATTCMTTTRAGT	TTCGTGGC	GEKVCDK02_700037379_V3-V5	SRX020552	Unknown	WUGSC	Unknown	Unknown	Unknown	Unknown	Unknown	Unknown	Titanium	SRS018910	GEKVCDK02_700037379_V3-V5	Unknown	CCGTCAATTCMTTTRAGT	V3-V5	V3-V5	53733	WUGSC	Unknown	Unknown	SRS018910	NCBI	SRP002395	NIH Human Microbiome Consortium		swab	Unknown	pyrosequencing	16S rRNA	V3-V5	SRR045902	Human Microbiome Project 16S rRNA 454 Clinical Production Phase I	SRS018910	241732	human metagenome	646099	700037379	Unknown	Unknown	UBERON:auricular region zone of skin	Unknown	USA	Unknown	Unknown
206	SRS019180	TCAGACTAATTC	CCGTCAATTCMTTTRAGT	ACTAATTC	GEKVCDK02_700037651_V3-V5	SRX020552	Unknown	WUGSC	Unknown	Unknown	Unknown	Unknown	Unknown	Unknown	Titanium	SRS019180	GEKVCDK02_700037651_V3-V5	Unknown	CCGTCAATTCMTTTRAGT	V3-V5	V3-V5	53848	WUGSC	Unknown	Unknown	SRS019180	NCBI	SRP002395	NIH Human Microbiome Consortium		swab	Unknown	pyrosequencing	16S rRNA	V3-V5	SRR045986	Human Microbiome Project 16S rRNA 454 Clinical Production Phase I	SRS019180	241684	human metagenome	646099	700037651	Unknown	Unknown	UBERON:auricular region zone of skin	Unknown	USA	Unknown	Unknown
207	SRS019399	TCAGAACTGTTC	CCGTCAATTCMTTTRAGT	AACTGTTC	GEKVCDK02_700037870_V3-V5	SRX020552	Unknown	WUGSC	Unknown	Unknown	Unknown	Unknown	Unknown	Unknown	Titanium	SRS019399	GEKVCDK02_700037870_V3-V5	Unknown	CCGTCAATTCMTTTRAGT	V3-V5	V3-V5	53731	WUGSC	Unknown	Unknown	SRS019399	NCBI	SRP002395	NIH Human Microbiome Consortium		swab	Unknown	pyrosequencing	16S rRNA	V3-V5	SRR045900	Human Microbiome Project 16S rRNA 454 Clinical Production Phase I	SRS019399	241805	human metagenome	646099	700037870	Unknown	Unknown	UBERON:auricular region zone of skin	Unknown	USA	Unknown	Unknown
208	SRS019447	TCAGCCTTCCGC	CCGTCAATTCMTTTRAGT	CCTTCCGC	GEKVCDK02_700037918_V3-V5	SRX020552	Unknown	WUGSC	Unknown	Unknown	Unknown	Unknown	Unknown	Unknown	Titanium	SRS019447	GEKVCDK02_700037918_V3-V5	Unknown	CCGTCAATTCMTTTRAGT	V3-V5	V3-V5	53722	WUGSC	Unknown	Unknown	SRS019447	NCBI	SRP002395	NIH Human Microbiome Consortium		swab	Unknown	pyrosequencing	16S rRNA	V3-V5	SRR045891	Human Microbiome Project 16S rRNA 454 Clinical Production Phase I	SRS019447	241728	human metagenome	646099	700037918	Unknown	Unknown	UBERON:auricular region zone of skin	Unknown	USA	Unknown	Unknown
209	SRS024539	TCAGTTCTTGAC	CCGTCAATTCMTTTRAGT	TTCTTGAC	4ZZ_HMP.CPRO_021sA_V5V3_2010-03-19_700101685	SRX020682	Unknown	BCM	Unknown	Unknown	Unknown	Unknown	Unknown	Unknown	FLX	SRS024539	4ZZ_HMP.CPRO_021sA_V5V3_2010-03-19_700101685	Unknown	CCGTCAATTCMTTTRAGT	V3-V5	V3-V5	4ZZ_HMP.CPRO_021sA_GD752CP01_700101685_TTCTTGAC	BCM	Unknown	Unknown	SRS024539	NCBI	SRP002395	NIH Human Microbiome Consortium		swab	Unknown	pyrosequencing	16S rRNA	V3-V5	SRR048322	Human Microbiome Project 16S rRNA 454 Clinical Production Phase I	SRS024539	241819	human metagenome	646099	700101685	Unknown	Unknown	UBERON:auricular region zone of skin	Unknown	USA	Unknown	Unknown
210	SRS042974	TCAGAACTGTTC	CCGTCAATTCMTTTRAGT	AACTGTTC	GFVF3IZ02_700106713_V3-V5	SRX020524	Unknown	WUGSC	Unknown	Unknown	Unknown	Unknown	Unknown	Unknown	Titanium	SRS042974	GFVF3IZ02_700106713_V3-V5	Unknown	CCGTCAATTCMTTTRAGT	V3-V5	V3-V5	54485	WUGSC	Unknown	Unknown	SRS042974	NCBI	SRP002395	NIH Human Microbiome Consortium		swab	Unknown	pyrosequencing	16S rRNA	V3-V5	SRR046460	Human Microbiome Project 16S rRNA 454 Clinical Production Phase I	SRS042974	241861	human metagenome	646099	700106713	Unknown	Unknown	UBERON:auricular region zone of skin	Unknown	USA	Unknown	Unknown
211	SRS042989	TCAGTCACAC	CCGTCAATTCMTTTRAGT	TCACAC	GEKVCDK02_700038404_V3-V5	SRX020552	Unknown	WUGSC	Unknown	Unknown	Unknown	Unknown	Unknown	Unknown	Titanium	SRS042989	GEKVCDK02_700038404_V3-V5	Unknown	CCGTCAATTCMTTTRAGT	V3-V5	V3-V5	53715	WUGSC	Unknown	Unknown	SRS042989	NCBI	SRP002395	NIH Human Microbiome Consortium		swab	Unknown	pyrosequencing	16S rRNA	V3-V5	SRR045886	Human Microbiome Project 16S rRNA 454 Clinical Production Phase I	SRS042989	241884	human metagenome	646099	700038404	Unknown	Unknown	UBERON:auricular region zone of skin	Unknown	USA	Unknown	Unknown
212	SRS043241	TCAGTCCAGAAC	CCGTCAATTCMTTTRAGT	TCCAGAAC	4ZZ_HMP.CPRO_026sA_V5V3_2010-04-08_700109220	SRX020687	Unknown	BCM	Unknown	Unknown	Unknown	Unknown	Unknown	Unknown	FLX	SRS043241	4ZZ_HMP.CPRO_026sA_V5V3_2010-04-08_700109220	Unknown	CCGTCAATTCMTTTRAGT	V3-V5	V3-V5	4ZZ_HMP.CPRO_026sA_GFBN6OR01_700109220_TCCAGAAC	BCM	Unknown	Unknown	SRS043241	NCBI	SRP002395	NIH Human Microbiome Consortium		swab	Unknown	pyrosequencing	16S rRNA	V3-V5	SRR048704	Human Microbiome Project 16S rRNA 454 Clinical Production Phase I	SRS043241	241679	human metagenome	646099	700109220	Unknown	Unknown	UBERON:auricular region zone of skin	Unknown	USA	Unknown	Unknown
213	SRS044943	TCAGTAATCTC	CCGTCAATTCMTTTRAGT	TAATCTC	GEKVCDK02_700038968_V3-V5	SRX020552	Unknown	WUGSC	Unknown	Unknown	Unknown	Unknown	Unknown	Unknown	Titanium	SRS044943	GEKVCDK02_700038968_V3-V5	Unknown	CCGTCAATTCMTTTRAGT	V3-V5	V3-V5	53724	WUGSC	Unknown	Unknown	SRS044943	NCBI	SRP002395	NIH Human Microbiome Consortium		swab	Unknown	pyrosequencing	16S rRNA	V3-V5	SRR045893	Human Microbiome Project 16S rRNA 454 Clinical Production Phase I	SRS044943	241853	human metagenome	646099	700038968	Unknown	Unknown	UBERON:auricular region zone of skin	Unknown	USA	Unknown	Unknown
214	SRS047772	TCAGAACAACTC	CCGTCAATTCMTTTRAGT	AACAACTC	GFAVKPA02_700038522_V3-V5	SRX020566	Unknown	WUGSC	Unknown	Unknown	Unknown	Unknown	Unknown	Unknown	Titanium	SRS047772	GFAVKPA02_700038522_V3-V5	Unknown	CCGTCAATTCMTTTRAGT	V3-V5	V3-V5	54118	WUGSC	Unknown	Unknown	SRS047772	NCBI	SRP002395	NIH Human Microbiome Consortium		swab	Unknown	pyrosequencing	16S rRNA	V3-V5	SRR046181	Human Microbiome Project 16S rRNA 454 Clinical Production Phase I	SRS047772	241823	human metagenome	646099	700038522	Unknown	Unknown	UBERON:auricular region zone of skin	Unknown	USA	Unknown	Unknown
215	SRS051180	TCAGTTCCTGC	CCGTCAATTCMTTTRAGT	TTCCTGC	4ZZ_HMP.CPRO_027sA_V5V3_2010-04-14_700108208	SRX020688	Unknown	BCM	Unknown	Unknown	Unknown	Unknown	Unknown	Unknown	FLX	SRS051180	4ZZ_HMP.CPRO_027sA_V5V3_2010-04-14_700108208	Unknown	CCGTCAATTCMTTTRAGT	V3-V5	V3-V5	4ZZ_HMP.CPRO_027sA_GFL1J5S01_700108208_TTCCTGC	BCM	Unknown	Unknown	SRS051180	NCBI	SRP002395	NIH Human Microbiome Consortium		swab	Unknown	pyrosequencing	16S rRNA	V3-V5	SRR048746	Human Microbiome Project 16S rRNA 454 Clinical Production Phase I	SRS051180	241715	human metagenome	646099	700108208	Unknown	Unknown	UBERON:auricular region zone of skin	Unknown	USA	Unknown	Unknown
216	SRS055787	TCAGAACCAGC	CCGTCAATTCMTTTRAGT	AACCAGC	GEKVCDK02_700038940_V3-V5	SRX020552	Unknown	WUGSC	Unknown	Unknown	Unknown	Unknown	Unknown	Unknown	Titanium	SRS055787	GEKVCDK02_700038940_V3-V5	Unknown	CCGTCAATTCMTTTRAGT	V3-V5	V3-V5	53852	WUGSC	Unknown	Unknown	SRS055787	NCBI	SRP002395	NIH Human Microbiome Consortium		swab	Unknown	pyrosequencing	16S rRNA	V3-V5	SRR045990	Human Microbiome Project 16S rRNA 454 Clinical Production Phase I	SRS055787	241873	human metagenome	646099	700038940	Unknown	Unknown	UBERON:auricular region zone of skin	Unknown	USA	Unknown	Unknown
217	SRS057750	TCAGTCCAAGTC	CCGTCAATTCMTTTRAGT	TCCAAGTC	GFVF3IZ02_700106920_V3-V5	SRX020524	Unknown	WUGSC	Unknown	Unknown	Unknown	Unknown	Unknown	Unknown	Titanium	SRS057750	GFVF3IZ02_700106920_V3-V5	Unknown	CCGTCAATTCMTTTRAGT	V3-V5	V3-V5	54475	WUGSC	Unknown	Unknown	SRS057750	NCBI	SRP002395	NIH Human Microbiome Consortium		swab	Unknown	pyrosequencing	16S rRNA	V3-V5	SRR046450	Human Microbiome Project 16S rRNA 454 Clinical Production Phase I	SRS057750	241854	human metagenome	646099	700106920	Unknown	Unknown	UBERON:auricular region zone of skin	Unknown	USA	Unknown	Unknown
218	SRS064510	TCAGCAAGAAC	CCGTCAATTCMTTTRAGT	CAAGAAC	4ZZ_HMP.CPRO_023sA_V5V3_2010-04-07_700110802	SRX020684	Unknown	BCM	Unknown	Unknown	Unknown	Unknown	Unknown	Unknown	FLX	SRS064510	4ZZ_HMP.CPRO_023sA_V5V3_2010-04-07_700110802	Unknown	CCGTCAATTCMTTTRAGT	V3-V5	V3-V5	4ZZ_HMP.CPRO_023sA_GE9OTGL01_700110802_CAAGAAC	BCM	Unknown	Unknown	SRS064510	NCBI	SRP002395	NIH Human Microbiome Consortium		swab	Unknown	pyrosequencing	16S rRNA	V3-V5	SRR048431	Human Microbiome Project 16S rRNA 454 Clinical Production Phase I	SRS064510	241804	human metagenome	646099	700110802	Unknown	Unknown	UBERON:fossa	Unknown	USA	Unknown	Unknown
219	SRS024545	TCAGTCCAAGTC	CCGTCAATTCMTTTRAGT	TCCAAGTC	4ZZ_HMP.CPRO_021sA_V5V3_2010-03-19_700101691	SRX020682	Unknown	BCM	Unknown	Unknown	Unknown	Unknown	Unknown	Unknown	FLX	SRS024545	4ZZ_HMP.CPRO_021sA_V5V3_2010-03-19_700101691	Unknown	CCGTCAATTCMTTTRAGT	V3-V5	V3-V5	4ZZ_HMP.CPRO_021sA_GD752CP01_700101691_TCCAAGTC	BCM	Unknown	Unknown	SRS024545	NCBI	SRP002395	NIH Human Microbiome Consortium		swab	Unknown	pyrosequencing	16S rRNA	V3-V5	SRR048323	Human Microbiome Project 16S rRNA 454 Clinical Production Phase I	SRS024545	241819	human metagenome	646099	700101691	Unknown	Unknown	UBERON:fossa	Unknown	USA	Unknown	Unknown
220	SRS042602	TCAGAAGGCCTC	CCGTCAATTCMTTTRAGT	AAGGCCTC	4ZZ_HMP.CPRO_027sA_V5V3_2010-04-14_700109226	SRX020688	Unknown	BCM	Unknown	Unknown	Unknown	Unknown	Unknown	Unknown	FLX	SRS042602	4ZZ_HMP.CPRO_027sA_V5V3_2010-04-14_700109226	Unknown	CCGTCAATTCMTTTRAGT	V3-V5	V3-V5	4ZZ_HMP.CPRO_027sA_GFL1J5S01_700109226_AAGGCCTC	BCM	Unknown	Unknown	SRS042602	NCBI	SRP002395	NIH Human Microbiome Consortium		swab	Unknown	pyrosequencing	16S rRNA	V3-V5	SRR048771	Human Microbiome Project 16S rRNA 454 Clinical Production Phase I	SRS042602	241679	human metagenome	646099	700109226	Unknown	Unknown	UBERON:fossa	Unknown	USA	Unknown	Unknown
221	SRS043704	TCAGAACCAGC	CCGTCAATTCMTTTRAGT	AACCAGC	4ZZ_HMP.CPRO_024sA_V5V3_2010-04-13_700107599	SRX020685	Unknown	BCM	Unknown	Unknown	Unknown	Unknown	Unknown	Unknown	FLX	SRS043704	4ZZ_HMP.CPRO_024sA_V5V3_2010-04-13_700107599	Unknown	CCGTCAATTCMTTTRAGT	V3-V5	V3-V5	4ZZ_HMP.CPRO_024sA_GFKBBHC01_700107599_AACCAGC	BCM	Unknown	Unknown	SRS043704	NCBI	SRP002395	NIH Human Microbiome Consortium		swab	Unknown	pyrosequencing	16S rRNA	V3-V5	SRR048518	Human Microbiome Project 16S rRNA 454 Clinical Production Phase I	SRS043704	241765	human metagenome	646099	700107599	Unknown	Unknown	UBERON:fossa	Unknown	USA	Unknown	Unknown
222	SRS056677	TCAGTCTCGAC	CCGTCAATTCMTTTRAGT	TCTCGAC	4ZZ_HMP.CPRO_027sA_V5V3_2010-04-14_700107812	SRX020688	Unknown	BCM	Unknown	Unknown	Unknown	Unknown	Unknown	Unknown	FLX	SRS056677	4ZZ_HMP.CPRO_027sA_V5V3_2010-04-14_700107812	Unknown	CCGTCAATTCMTTTRAGT	V3-V5	V3-V5	4ZZ_HMP.CPRO_027sA_GFL1J5S01_700107812_TCTCGAC	BCM	Unknown	Unknown	SRS056677	NCBI	SRP002395	NIH Human Microbiome Consortium		swab	Unknown	pyrosequencing	16S rRNA	V3-V5	SRR048743	Human Microbiome Project 16S rRNA 454 Clinical Production Phase I	SRS056677	241798	human metagenome	646099	700107812	Unknown	Unknown	UBERON:fossa	Unknown	USA	Unknown	Unknown
223	SRS018700	TCAGTATTCGTC	CCGTCAATTCMTTTRAGT	TATTCGTC	GEKVCDK02_700037167_V3-V5	SRX020552	Unknown	WUGSC	Unknown	Unknown	Unknown	Unknown	Unknown	Unknown	Titanium	SRS018700	GEKVCDK02_700037167_V3-V5	Unknown	CCGTCAATTCMTTTRAGT	V3-V5	V3-V5	53850	WUGSC	Unknown	Unknown	SRS018700	NCBI	SRP002395	NIH Human Microbiome Consortium		swab	Unknown	pyrosequencing	16S rRNA	V3-V5	SRR045988	Human Microbiome Project 16S rRNA 454 Clinical Production Phase I	SRS018700	241723	human metagenome	646099	700037167	Unknown	Unknown	UBERON:auricular region zone of skin	Unknown	USA	Unknown	Unknown
224	SRS019310	TCAGTTGGAGGC	CCGTCAATTCMTTTRAGT	TTGGAGGC	GEKVCDK02_700037781_V3-V5	SRX020552	Unknown	WUGSC	Unknown	Unknown	Unknown	Unknown	Unknown	Unknown	Titanium	SRS019310	GEKVCDK02_700037781_V3-V5	Unknown	CCGTCAATTCMTTTRAGT	V3-V5	V3-V5	53854	WUGSC	Unknown	Unknown	SRS019310	NCBI	SRP002395	NIH Human Microbiome Consortium		swab	Unknown	pyrosequencing	16S rRNA	V3-V5	SRR045992	Human Microbiome Project 16S rRNA 454 Clinical Production Phase I	SRS019310	241848	human metagenome	646099	700037781	Unknown	Unknown	UBERON:auricular region zone of skin	Unknown	USA	Unknown	Unknown
225	SRS019367	TCAGTTGTGTTC	CCGTCAATTCMTTTRAGT	TTGTGTTC	GEKVCDK02_700037838_V3-V5	SRX020552	Unknown	WUGSC	Unknown	Unknown	Unknown	Unknown	Unknown	Unknown	Titanium	SRS019367	GEKVCDK02_700037838_V3-V5	Unknown	CCGTCAATTCMTTTRAGT	V3-V5	V3-V5	53844	WUGSC	Unknown	Unknown	SRS019367	NCBI	SRP002395	NIH Human Microbiome Consortium		swab	Unknown	pyrosequencing	16S rRNA	V3-V5	SRR045983	Human Microbiome Project 16S rRNA 454 Clinical Production Phase I	SRS019367	241771	human metagenome	646099	700037838	Unknown	Unknown	UBERON:auricular region zone of skin	Unknown	USA	Unknown	Unknown
226	SRS023395	TCAGACGTATGACT	CCGTCAATTCMTTTRAGT	ACGTATGACT	GESGWO201_2ZAL7V5V3-BA-01-658_700099561_V5-V3	SRX022223	Unknown	JCVI	Unknown	Unknown	Unknown	Unknown	Unknown	Unknown	Titanium	SRS023395	GESGWO201_2ZAL7V5V3-BA-01-658_700099561_V5-V3	Unknown	CCGTCAATTCMTTTRAGT	V5-V3	V5-V3	GESGWO2 06-16-2010	JCVI	Unknown	Unknown	SRS023395	NCBI	SRP002395	NIH Human Microbiome Consortium		swab	Unknown	pyrosequencing	16S rRNA	V5-V3	SRR058086	Human Microbiome Project 16S rRNA 454 Clinical Production Phase I	SRS023395	241697	human metagenome	646099	700099561	Unknown	Unknown	UBERON:auricular region zone of skin	Unknown	USA	Unknown	Unknown
227	SRS044834	TCAGACGGCTC	CCGTCAATTCMTTTRAGT	ACGGCTC	GEKVCDK02_700038820_V3-V5	SRX020552	Unknown	WUGSC	Unknown	Unknown	Unknown	Unknown	Unknown	Unknown	Titanium	SRS044834	GEKVCDK02_700038820_V3-V5	Unknown	CCGTCAATTCMTTTRAGT	V3-V5	V3-V5	53739	WUGSC	Unknown	Unknown	SRS044834	NCBI	SRP002395	NIH Human Microbiome Consortium		swab	Unknown	pyrosequencing	16S rRNA	V3-V5	SRR045907	Human Microbiome Project 16S rRNA 454 Clinical Production Phase I	SRS044834	241889	human metagenome	646099	700038820	Unknown	Unknown	UBERON:auricular region zone of skin	Unknown	USA	Unknown	Unknown
228	SRS045119	TCAGAGTCCGTC	CCGTCAATTCMTTTRAGT	AGTCCGTC	GFU6RAN02_700038785_V3-V5	SRX020529	Unknown	WUGSC	Unknown	Unknown	Unknown	Unknown	Unknown	Unknown	Titanium	SRS045119	GFU6RAN02_700038785_V3-V5	Unknown	CCGTCAATTCMTTTRAGT	V3-V5	V3-V5	54584	WUGSC	Unknown	Unknown	SRS045119	NCBI	SRP002395	NIH Human Microbiome Consortium		swab	Unknown	pyrosequencing	16S rRNA	V3-V5	SRR046520	Human Microbiome Project 16S rRNA 454 Clinical Production Phase I	SRS045119	241864	human metagenome	646099	700038785	Unknown	Unknown	UBERON:auricular region zone of skin	Unknown	USA	Unknown	Unknown
229	SRS055187	TCAGTCACCTC	CCGTCAATTCMTTTRAGT	TCACCTC	4ZZ_HMP.CPRO_026sA_V5V3_2010-04-08_700108270	SRX020687	Unknown	BCM	Unknown	Unknown	Unknown	Unknown	Unknown	Unknown	FLX	SRS055187	4ZZ_HMP.CPRO_026sA_V5V3_2010-04-08_700108270	Unknown	CCGTCAATTCMTTTRAGT	V3-V5	V3-V5	4ZZ_HMP.CPRO_026sA_GFBN6OR01_700108270_TCACCTC	BCM	Unknown	Unknown	SRS055187	NCBI	SRP002395	NIH Human Microbiome Consortium		swab	Unknown	pyrosequencing	16S rRNA	V3-V5	SRR048677	Human Microbiome Project 16S rRNA 454 Clinical Production Phase I	SRS055187	241726	human metagenome	646099	700108270	Unknown	Unknown	UBERON:auricular region zone of skin	Unknown	USA	Unknown	Unknown
230	SRS011292	TCAGTCGCGGC	CCGTCAATTCMTTTRAGT	TCGCGGC	F5K51YR02_700015292_V3-V5	SRX020515	Unknown	WUGSC	Unknown	Unknown	Unknown	Unknown	Unknown	Unknown	Titanium	SRS011292	F5K51YR02_700015292_V3-V5	Unknown	CCGTCAATTCMTTTRAGT	V3-V5	V3-V5	53119	WUGSC	Unknown	Unknown	SRS011292	NCBI	SRP002395	NIH Human Microbiome Consortium		swab	Unknown	pyrosequencing	16S rRNA	V3-V5	SRR045374	Human Microbiome Project 16S rRNA 454 Clinical Production Phase I	SRS011292	241748	human metagenome	646099	700015292	Unknown	Unknown	UBERON:auricular region zone of skin	Unknown	USA	Unknown	Unknown
231	SRS018912	TCAGAACACAAC	CCGTCAATTCMTTTRAGT	AACACAAC	GEKVCDK02_700037381_V3-V5	SRX020552	Unknown	WUGSC	Unknown	Unknown	Unknown	Unknown	Unknown	Unknown	Titanium	SRS018912	GEKVCDK02_700037381_V3-V5	Unknown	CCGTCAATTCMTTTRAGT	V3-V5	V3-V5	53736	WUGSC	Unknown	Unknown	SRS018912	NCBI	SRP002395	NIH Human Microbiome Consortium		swab	Unknown	pyrosequencing	16S rRNA	V3-V5	SRR045904	Human Microbiome Project 16S rRNA 454 Clinical Production Phase I	SRS018912	241732	human metagenome	646099	700037381	Unknown	Unknown	UBERON:auricular region zone of skin	Unknown	USA	Unknown	Unknown
232	SRS018960	TCAGCCGGTCGC	CCGTCAATTCMTTTRAGT	CCGGTCGC	GEKVCDK02_700037429_V3-V5	SRX020552	Unknown	WUGSC	Unknown	Unknown	Unknown	Unknown	Unknown	Unknown	Titanium	SRS018960	GEKVCDK02_700037429_V3-V5	Unknown	CCGTCAATTCMTTTRAGT	V3-V5	V3-V5	53851	WUGSC	Unknown	Unknown	SRS018960	NCBI	SRP002395	NIH Human Microbiome Consortium		swab	Unknown	pyrosequencing	16S rRNA	V3-V5	SRR045989	Human Microbiome Project 16S rRNA 454 Clinical Production Phase I	SRS018960	241737	human metagenome	646099	700037429	Unknown	Unknown	UBERON:auricular region zone of skin	Unknown	USA	Unknown	Unknown
233	SRS019182	TCAGTGACCGTC	CCGTCAATTCMTTTRAGT	TGACCGTC	GEKVCDK02_700037653_V3-V5	SRX020552	Unknown	WUGSC	Unknown	Unknown	Unknown	Unknown	Unknown	Unknown	Titanium	SRS019182	GEKVCDK02_700037653_V3-V5	Unknown	CCGTCAATTCMTTTRAGT	V3-V5	V3-V5	53708	WUGSC	Unknown	Unknown	SRS019182	NCBI	SRP002395	NIH Human Microbiome Consortium		swab	Unknown	pyrosequencing	16S rRNA	V3-V5	SRR045881	Human Microbiome Project 16S rRNA 454 Clinical Production Phase I	SRS019182	241684	human metagenome	646099	700037653	Unknown	Unknown	UBERON:auricular region zone of skin	Unknown	USA	Unknown	Unknown
234	SRS019401	TCAGTTCTCAAC	CCGTCAATTCMTTTRAGT	TTCTCAAC	GEKVCDK02_700037872_V3-V5	SRX020552	Unknown	WUGSC	Unknown	Unknown	Unknown	Unknown	Unknown	Unknown	Titanium	SRS019401	GEKVCDK02_700037872_V3-V5	Unknown	CCGTCAATTCMTTTRAGT	V3-V5	V3-V5	53842	WUGSC	Unknown	Unknown	SRS019401	NCBI	SRP002395	NIH Human Microbiome Consortium		swab	Unknown	pyrosequencing	16S rRNA	V3-V5	SRR045981	Human Microbiome Project 16S rRNA 454 Clinical Production Phase I	SRS019401	241805	human metagenome	646099	700037872	Unknown	Unknown	UBERON:auricular region zone of skin	Unknown	USA	Unknown	Unknown
235	SRS019449	TCAGAGTCCGTC	CCGTCAATTCMTTTRAGT	AGTCCGTC	GEKVCDK02_700037920_V3-V5	SRX020552	Unknown	WUGSC	Unknown	Unknown	Unknown	Unknown	Unknown	Unknown	Titanium	SRS019449	GEKVCDK02_700037920_V3-V5	Unknown	CCGTCAATTCMTTTRAGT	V3-V5	V3-V5	53732	WUGSC	Unknown	Unknown	SRS019449	NCBI	SRP002395	NIH Human Microbiome Consortium		swab	Unknown	pyrosequencing	16S rRNA	V3-V5	SRR045901	Human Microbiome Project 16S rRNA 454 Clinical Production Phase I	SRS019449	241728	human metagenome	646099	700037920	Unknown	Unknown	UBERON:auricular region zone of skin	Unknown	USA	Unknown	Unknown
236	SRS042274	TCAGTCACCTC	CCGTCAATTCMTTTRAGT	TCACCTC	GEKVCDK02_700038970_V3-V5	SRX020552	Unknown	WUGSC	Unknown	Unknown	Unknown	Unknown	Unknown	Unknown	Titanium	SRS042274	GEKVCDK02_700038970_V3-V5	Unknown	CCGTCAATTCMTTTRAGT	V3-V5	V3-V5	53718	WUGSC	Unknown	Unknown	SRS042274	NCBI	SRP002395	NIH Human Microbiome Consortium		swab	Unknown	pyrosequencing	16S rRNA	V3-V5	SRR051586	Human Microbiome Project 16S rRNA 454 Clinical Production Phase I	SRS042274	241853	human metagenome	646099	700038970	Unknown	Unknown	UBERON:auricular region zone of skin	Unknown	USA	Unknown	Unknown
237	SRS043234	TCAGCGTGAC	CCGTCAATTCMTTTRAGT	CGTGAC	GEKVCDK02_700038406_V3-V5	SRX020552	Unknown	WUGSC	Unknown	Unknown	Unknown	Unknown	Unknown	Unknown	Titanium	SRS043234	GEKVCDK02_700038406_V3-V5	Unknown	CCGTCAATTCMTTTRAGT	V3-V5	V3-V5	53843	WUGSC	Unknown	Unknown	SRS043234	NCBI	SRP002395	NIH Human Microbiome Consortium		swab	Unknown	pyrosequencing	16S rRNA	V3-V5	SRR045982	Human Microbiome Project 16S rRNA 454 Clinical Production Phase I	SRS043234	241884	human metagenome	646099	700038406	Unknown	Unknown	UBERON:auricular region zone of skin	Unknown	USA	Unknown	Unknown
238	SRS045177	TCAGCAAGAAC	CCGTCAATTCMTTTRAGT	CAAGAAC	GEKVCDK02_700038618_V3-V5	SRX020552	Unknown	WUGSC	Unknown	Unknown	Unknown	Unknown	Unknown	Unknown	Titanium	SRS045177	GEKVCDK02_700038618_V3-V5	Unknown	CCGTCAATTCMTTTRAGT	V3-V5	V3-V5	53719	WUGSC	Unknown	Unknown	SRS045177	NCBI	SRP002395	NIH Human Microbiome Consortium		swab	Unknown	pyrosequencing	16S rRNA	V3-V5	SRR045888	Human Microbiome Project 16S rRNA 454 Clinical Production Phase I	SRS045177	241886	human metagenome	646099	700038618	Unknown	Unknown	UBERON:auricular region zone of skin	Unknown	USA	Unknown	Unknown
239	SRS046874	TCAGCGACTC	CCGTCAATTCMTTTRAGT	CGACTC	4ZZ_HMP.CPRO_025sA_V5V3_2010-04-11_700107922	SRX020686	Unknown	BCM	Unknown	Unknown	Unknown	Unknown	Unknown	Unknown	FLX	SRS046874	4ZZ_HMP.CPRO_025sA_V5V3_2010-04-11_700107922	Unknown	CCGTCAATTCMTTTRAGT	V3-V5	V3-V5	4ZZ_HMP.CPRO_025sA_GFGLIGJ01_700107922_CGACTC	BCM	Unknown	Unknown	SRS046874	NCBI	SRP002395	NIH Human Microbiome Consortium		swab	Unknown	pyrosequencing	16S rRNA	V3-V5	SRR048589	Human Microbiome Project 16S rRNA 454 Clinical Production Phase I	SRS046874	241695	human metagenome	646099	700107922	Unknown	Unknown	UBERON:auricular region zone of skin	Unknown	USA	Unknown	Unknown
240	SRS046977	TCAGTTCGAGC	CCGTCAATTCMTTTRAGT	TTCGAGC	GEKVCDK02_700038942_V3-V5	SRX020552	Unknown	WUGSC	Unknown	Unknown	Unknown	Unknown	Unknown	Unknown	Titanium	SRS046977	GEKVCDK02_700038942_V3-V5	Unknown	CCGTCAATTCMTTTRAGT	V3-V5	V3-V5	53707	WUGSC	Unknown	Unknown	SRS046977	NCBI	SRP002395	NIH Human Microbiome Consortium		swab	Unknown	pyrosequencing	16S rRNA	V3-V5	SRR045880	Human Microbiome Project 16S rRNA 454 Clinical Production Phase I	SRS046977	241873	human metagenome	646099	700038942	Unknown	Unknown	UBERON:auricular region zone of skin	Unknown	USA	Unknown	Unknown
241	SRS048865	TCAGAAGGCCTC	CCGTCAATTCMTTTRAGT	AAGGCCTC	4ZZ_HMP.CPRO_026sA_V5V3_2010-04-08_700109222	SRX020687	Unknown	BCM	Unknown	Unknown	Unknown	Unknown	Unknown	Unknown	FLX	SRS048865	4ZZ_HMP.CPRO_026sA_V5V3_2010-04-08_700109222	Unknown	CCGTCAATTCMTTTRAGT	V3-V5	V3-V5	4ZZ_HMP.CPRO_026sA_GFBN6OR01_700109222_AAGGCCTC	BCM	Unknown	Unknown	SRS048865	NCBI	SRP002395	NIH Human Microbiome Consortium		swab	Unknown	pyrosequencing	16S rRNA	V3-V5	SRR048705	Human Microbiome Project 16S rRNA 454 Clinical Production Phase I	SRS048865	241679	human metagenome	646099	700109222	Unknown	Unknown	UBERON:auricular region zone of skin	Unknown	USA	Unknown	Unknown
242	SRS058273	TCAGCGTCGTC	CCGTCAATTCMTTTRAGT	CGTCGTC	4ZZ_HMP.CPRO_025sA_V5V3_2010-04-11_700108210	SRX020686	Unknown	BCM	Unknown	Unknown	Unknown	Unknown	Unknown	Unknown	FLX	SRS058273	4ZZ_HMP.CPRO_025sA_V5V3_2010-04-11_700108210	Unknown	CCGTCAATTCMTTTRAGT	V3-V5	V3-V5	4ZZ_HMP.CPRO_025sA_GFGLIGJ01_700108210_CGTCGTC	BCM	Unknown	Unknown	SRS058273	NCBI	SRP002395	NIH Human Microbiome Consortium		swab	Unknown	pyrosequencing	16S rRNA	V3-V5	SRR048610	Human Microbiome Project 16S rRNA 454 Clinical Production Phase I	SRS058273	241715	human metagenome	646099	700108210	Unknown	Unknown	UBERON:auricular region zone of skin	Unknown	USA	Unknown	Unknown
243	SRS018767	TCAGTTATCGGC	CCGTCAATTCMTTTRAGT	TTATCGGC	GDIBMGA02_700037234_V3-V5	SRX020522	Unknown	WUGSC	Unknown	Unknown	Unknown	Unknown	Unknown	Unknown	Titanium	SRS018767	GDIBMGA02_700037234_V3-V5	Unknown	CCGTCAATTCMTTTRAGT	V3-V5	V3-V5	52023	WUGSC	Unknown	Unknown	SRS018767	NCBI	SRP002395	NIH Human Microbiome Consortium		swab	Unknown	pyrosequencing	16S rRNA	V3-V5	SRR044394	Human Microbiome Project 16S rRNA 454 Clinical Production Phase I	SRS018767	241832	human metagenome	646099	700037234	Unknown	Unknown	UBERON:vagina	Unknown	USA	Unknown	Unknown
244	SRS019243	TCAGTTCATAC	CCGTCAATTCMTTTRAGT	TTCATAC	GDIBMGA02_700037714_V3-V5	SRX020522	Unknown	WUGSC	Unknown	Unknown	Unknown	Unknown	Unknown	Unknown	Titanium	SRS019243	GDIBMGA02_700037714_V3-V5	Unknown	CCGTCAATTCMTTTRAGT	V3-V5	V3-V5	52022	WUGSC	Unknown	Unknown	SRS019243	NCBI	SRP002395	NIH Human Microbiome Consortium		swab	Unknown	pyrosequencing	16S rRNA	V3-V5	SRR044393	Human Microbiome Project 16S rRNA 454 Clinical Production Phase I	SRS019243	241800	human metagenome	646099	700037714	Unknown	Unknown	UBERON:vagina	Unknown	USA	Unknown	Unknown
245	SRS043921	TCAGTTCGTGGC	CCGTCAATTCMTTTRAGT	TTCGTGGC	4ZZ_HMP.CPRO_023sA_V5V3_2010-04-07_700108403	SRX020684	Unknown	BCM	Unknown	Unknown	Unknown	Unknown	Unknown	Unknown	FLX	SRS043921	4ZZ_HMP.CPRO_023sA_V5V3_2010-04-07_700108403	Unknown	CCGTCAATTCMTTTRAGT	V3-V5	V3-V5	4ZZ_HMP.CPRO_023sA_GE9OTGL01_700108403_TTCGTGGC	BCM	Unknown	Unknown	SRS043921	NCBI	SRP002395	NIH Human Microbiome Consortium		swab	Unknown	pyrosequencing	16S rRNA	V3-V5	SRR048461	Human Microbiome Project 16S rRNA 454 Clinical Production Phase I	SRS043921	241795	human metagenome	646099	700108403	Unknown	Unknown	UBERON:vagina	Unknown	USA	Unknown	Unknown
246	SRS054553	TCAGAAGAAGAC	CCGTCAATTCMTTTRAGT	AAGAAGAC	GFTECRW02_700103513_V3-V5	SRX020514	Unknown	WUGSC	Unknown	Unknown	Unknown	Unknown	Unknown	Unknown	Titanium	SRS054553	GFTECRW02_700103513_V3-V5	Unknown	CCGTCAATTCMTTTRAGT	V3-V5	V3-V5	54852	WUGSC	Unknown	Unknown	SRS054553	NCBI	SRP002395	NIH Human Microbiome Consortium		swab	Unknown	pyrosequencing	16S rRNA	V3-V5	SRR046717	Human Microbiome Project 16S rRNA 454 Clinical Production Phase I	SRS054553	241883	human metagenome	646099	700103513	Unknown	Unknown	UBERON:vagina	Unknown	USA	Unknown	Unknown
247	SRS056384	TCAGTATATCGACA	CCGTCAATTCMTTTRAGT	TATATCGACA	GEUA0UL02_2ZAL9V5V3-BA-01-657_700102581_V5-V3	SRX022242	Unknown	JCVI	Unknown	Unknown	Unknown	Unknown	Unknown	Unknown	Titanium	SRS056384	GEUA0UL02_2ZAL9V5V3-BA-01-657_700102581_V5-V3	Unknown	CCGTCAATTCMTTTRAGT	V5-V3	V5-V3	GEUA0UL 06-16-2010	JCVI	Unknown	Unknown	SRS056384	NCBI	SRP002395	NIH Human Microbiome Consortium		swab	Unknown	pyrosequencing	16S rRNA	V5-V3	SRR058098	Human Microbiome Project 16S rRNA 454 Clinical Production Phase I	SRS056384	257133	human metagenome	646099	700102581	Unknown	Unknown	UBERON:vagina	Unknown	USA	Unknown	Unknown
248	SRS056981	TCAGCCGGCCAC	CCGTCAATTCMTTTRAGT	CCGGCCAC	GFTECRW02_700105063_V3-V5	SRX020514	Unknown	WUGSC	Unknown	Unknown	Unknown	Unknown	Unknown	Unknown	Titanium	SRS056981	GFTECRW02_700105063_V3-V5	Unknown	CCGTCAATTCMTTTRAGT	V3-V5	V3-V5	54949	WUGSC	Unknown	Unknown	SRS056981	NCBI	SRP002395	NIH Human Microbiome Consortium		swab	Unknown	pyrosequencing	16S rRNA	V3-V5	SRR046786	Human Microbiome Project 16S rRNA 454 Clinical Production Phase I	SRS056981	241893	human metagenome	646099	700105063	Unknown	Unknown	UBERON:vagina	Unknown	USA	Unknown	Unknown
249	SRS015508	TCAGTCACCTC	CCGTCAATTCMTTTRAGT	TCACCTC	GDGDDZP02_700024163_V3-V5	SRX020573	Unknown	WUGSC	Unknown	Unknown	Unknown	Unknown	Unknown	Unknown	Titanium	SRS015508	GDGDDZP02_700024163_V3-V5	Unknown	CCGTCAATTCMTTTRAGT	V3-V5	V3-V5	51873	WUGSC	Unknown	Unknown	SRS015508	NCBI	SRP002395	NIH Human Microbiome Consortium		swab	Unknown	pyrosequencing	16S rRNA	V3-V5	SRR044269	Human Microbiome Project 16S rRNA 454 Clinical Production Phase I	SRS015508	241707	human metagenome	646099	700024163	Unknown	Unknown	UBERON:vaginal fornix	Unknown	USA	Unknown	Unknown
250	SRS023713	TCAGACGCGAGATA	CCGTCAATTCMTTTRAGT	ACGCGAGATA	GESGWO201_2ZAL7V5V3-BA-01-658_700100020_V5-V3	SRX022223	Unknown	JCVI	Unknown	Unknown	Unknown	Unknown	Unknown	Unknown	Titanium	SRS023713	GESGWO201_2ZAL7V5V3-BA-01-658_700100020_V5-V3	Unknown	CCGTCAATTCMTTTRAGT	V5-V3	V5-V3	GESGWO2 06-16-2010	JCVI	Unknown	Unknown	SRS023713	NCBI	SRP002395	NIH Human Microbiome Consortium		swab	Unknown	pyrosequencing	16S rRNA	V5-V3	SRR058086	Human Microbiome Project 16S rRNA 454 Clinical Production Phase I	SRS023713	241751	human metagenome	646099	700100020	Unknown	Unknown	UBERON:vaginal fornix	Unknown	USA	Unknown	Unknown
251	SRS043799	TCAGATCGTAGTGT	CCGTCAATTCMTTTRAGT	ATCGTAGTGT	GESGWO202_2ZAL8V5V3-BA-01-652_700102177_V5-V3	SRX021470	Unknown	JCVI	Unknown	Unknown	Unknown	Unknown	Unknown	Unknown	Titanium	SRS043799	GESGWO202_2ZAL8V5V3-BA-01-652_700102177_V5-V3	Unknown	CCGTCAATTCMTTTRAGT	V5-V3	V5-V3	GESGWO2	JCVI	Unknown	Unknown	SRS043799	NCBI	SRP002395	NIH Human Microbiome Consortium		swab	Unknown	pyrosequencing	16S rRNA	V5-V3	SRR052699	Human Microbiome Project 16S rRNA 454 Clinical Production Phase I	SRS043799	257123	human metagenome	646099	700102177	Unknown	Unknown	UBERON:vaginal fornix	Unknown	USA	Unknown	Unknown
252	SRS044456	TCAGAAGAAGAC	CCGTCAATTCMTTTRAGT	AAGAAGAC	4ZZ_HMP.CPRO_025sA_V5V3_2010-04-11_700108594	SRX020686	Unknown	BCM	Unknown	Unknown	Unknown	Unknown	Unknown	Unknown	FLX	SRS044456	4ZZ_HMP.CPRO_025sA_V5V3_2010-04-11_700108594	Unknown	CCGTCAATTCMTTTRAGT	V3-V5	V3-V5	4ZZ_HMP.CPRO_025sA_GFGLIGJ01_700108594_AAGAAGAC	BCM	Unknown	Unknown	SRS044456	NCBI	SRP002395	NIH Human Microbiome Consortium		swab	Unknown	pyrosequencing	16S rRNA	V3-V5	SRR048643	Human Microbiome Project 16S rRNA 454 Clinical Production Phase I	SRS044456	241710	human metagenome	646099	700108594	Unknown	Unknown	UBERON:vaginal fornix	Unknown	USA	Unknown	Unknown
253	SRS044902	TCAGTTCGAGC	CCGTCAATTCMTTTRAGT	TTCGAGC	GDGDDZP02_700024845_V3-V5	SRX020573	Unknown	WUGSC	Unknown	Unknown	Unknown	Unknown	Unknown	Unknown	Titanium	SRS044902	GDGDDZP02_700024845_V3-V5	Unknown	CCGTCAATTCMTTTRAGT	V3-V5	V3-V5	51818	WUGSC	Unknown	Unknown	SRS044902	NCBI	SRP002395	NIH Human Microbiome Consortium		swab	Unknown	pyrosequencing	16S rRNA	V3-V5	SRR044205	Human Microbiome Project 16S rRNA 454 Clinical Production Phase I	SRS044902	241696	human metagenome	646099	700024845	Unknown	Unknown	UBERON:vaginal fornix	Unknown	USA	Unknown	Unknown
254	SRS045170	TCAGAACTGTTC	CCGTCAATTCMTTTRAGT	AACTGTTC	GFTECRW02_700103515_V3-V5	SRX020514	Unknown	WUGSC	Unknown	Unknown	Unknown	Unknown	Unknown	Unknown	Titanium	SRS045170	GFTECRW02_700103515_V3-V5	Unknown	CCGTCAATTCMTTTRAGT	V3-V5	V3-V5	54957	WUGSC	Unknown	Unknown	SRS045170	NCBI	SRP002395	NIH Human Microbiome Consortium		swab	Unknown	pyrosequencing	16S rRNA	V3-V5	SRR046792	Human Microbiome Project 16S rRNA 454 Clinical Production Phase I	SRS045170	241883	human metagenome	646099	700103515	Unknown	Unknown	UBERON:vaginal fornix	Unknown	USA	Unknown	Unknown
255	SRS048690	TCAGTATTGAC	CCGTCAATTCMTTTRAGT	TATTGAC	4ZZ_HMP.CPRO_026sA_V5V3_2010-04-08_700108282	SRX020687	Unknown	BCM	Unknown	Unknown	Unknown	Unknown	Unknown	Unknown	FLX	SRS048690	4ZZ_HMP.CPRO_026sA_V5V3_2010-04-08_700108282	Unknown	CCGTCAATTCMTTTRAGT	V3-V5	V3-V5	4ZZ_HMP.CPRO_026sA_GFBN6OR01_700108282_TATTGAC	BCM	Unknown	Unknown	SRS048690	NCBI	SRP002395	NIH Human Microbiome Consortium		swab	Unknown	pyrosequencing	16S rRNA	V3-V5	SRR048679	Human Microbiome Project 16S rRNA 454 Clinical Production Phase I	SRS048690	241726	human metagenome	646099	700108282	Unknown	Unknown	UBERON:vaginal fornix	Unknown	USA	Unknown	Unknown
256	SRS051384	TCAGAACACAAC	CCGTCAATTCMTTTRAGT	AACACAAC	GFTECRW02_700105122_V3-V5	SRX020514	Unknown	WUGSC	Unknown	Unknown	Unknown	Unknown	Unknown	Unknown	Titanium	SRS051384	GFTECRW02_700105122_V3-V5	Unknown	CCGTCAATTCMTTTRAGT	V3-V5	V3-V5	54962	WUGSC	Unknown	Unknown	SRS051384	NCBI	SRP002395	NIH Human Microbiome Consortium		swab	Unknown	pyrosequencing	16S rRNA	V3-V5	SRR049508	Human Microbiome Project 16S rRNA 454 Clinical Production Phase I	SRS051384	241856	human metagenome	646099	700105122	Unknown	Unknown	UBERON:vaginal fornix	Unknown	USA	Unknown	Unknown
257	SRS052843	TCAGTGTACTACAT	CCGTCAATTCMTTTRAGT	TGTACTACAT	GEUA0UL02_2ZAL9V5V3-BA-01-657_700102583_V5-V3	SRX022242	Unknown	JCVI	Unknown	Unknown	Unknown	Unknown	Unknown	Unknown	Titanium	SRS052843	GEUA0UL02_2ZAL9V5V3-BA-01-657_700102583_V5-V3	Unknown	CCGTCAATTCMTTTRAGT	V5-V3	V5-V3	GEUA0UL 06-16-2010	JCVI	Unknown	Unknown	SRS052843	NCBI	SRP002395	NIH Human Microbiome Consortium		swab	Unknown	pyrosequencing	16S rRNA	V5-V3	SRR058098	Human Microbiome Project 16S rRNA 454 Clinical Production Phase I	SRS052843	257133	human metagenome	646099	700102583	Unknown	Unknown	UBERON:vaginal fornix	Unknown	USA	Unknown	Unknown
258	SRS053420	TCAGCGGTATC	CCGTCAATTCMTTTRAGT	CGGTATC	GFTECRW02_700105494_V3-V5	SRX020514	Unknown	WUGSC	Unknown	Unknown	Unknown	Unknown	Unknown	Unknown	Titanium	SRS053420	GFTECRW02_700105494_V3-V5	Unknown	CCGTCAATTCMTTTRAGT	V3-V5	V3-V5	54969	WUGSC	Unknown	Unknown	SRS053420	NCBI	SRP002395	NIH Human Microbiome Consortium		swab	Unknown	pyrosequencing	16S rRNA	V3-V5	SRR046799	Human Microbiome Project 16S rRNA 454 Clinical Production Phase I	SRS053420	241859	human metagenome	646099	700105494	Unknown	Unknown	UBERON:vaginal fornix	Unknown	USA	Unknown	Unknown
259	SRS058650	TCAGAATGGTAC	CCGTCAATTCMTTTRAGT	AATGGTAC	GFTECRW02_700105065_V3-V5	SRX020514	Unknown	WUGSC	Unknown	Unknown	Unknown	Unknown	Unknown	Unknown	Titanium	SRS058650	GFTECRW02_700105065_V3-V5	Unknown	CCGTCAATTCMTTTRAGT	V3-V5	V3-V5	54921	WUGSC	Unknown	Unknown	SRS058650	NCBI	SRP002395	NIH Human Microbiome Consortium		swab	Unknown	pyrosequencing	16S rRNA	V3-V5	SRR046768	Human Microbiome Project 16S rRNA 454 Clinical Production Phase I	SRS058650	241893	human metagenome	646099	700105065	Unknown	Unknown	UBERON:vaginal fornix	Unknown	USA	Unknown	Unknown
260	SRS066188	TCAGCACGC	CCGTCAATTCMTTTRAGT	CACGC	4ZZ_HMP.CPRO_018sA_V5V3_2010-03-08_BCM_gDNA_MC_LC_even_v1.1	SRX020679	Unknown	BCM	Unknown	Unknown	Unknown	Unknown	Unknown	Unknown	FLX	SRS066188	4ZZ_HMP.CPRO_018sA_V5V3_2010-03-08_BCM_gDNA_MC_LC_even_v1.1	Unknown	CCGTCAATTCMTTTRAGT	V3-V5	V3-V5	4ZZ_HMP.CPRO_018sA_GDNSLZP02_BCM_gDNA_MC_LC_even_v1.1_CACGC	BCM	Unknown	Unknown	SRS066188	NCBI	SRP002395	NIH Human Microbiome Consortium		Not applicable	Unknown	pyrosequencing	16S rRNA	V3-V5	SRR048118	Human Microbiome Project 16S rRNA 454 Clinical Production Phase I	SRS066188	241817	human metagenome	646099	700110872	Unknown	Unknown	UBERON:vagina	Unknown	USA	Unknown	Unknown
261	SRS014778	TCAGACTCCTC	CCGTCAATTCMTTTRAGT	ACTCCTC	GCKVOD102_700023432_V3-V5	SRX020558	Unknown	WUGSC	Unknown	Unknown	Unknown	Unknown	Unknown	Unknown	Titanium	SRS014778	GCKVOD102_700023432_V3-V5	Unknown	CCGTCAATTCMTTTRAGT	V3-V5	V3-V5	51347	WUGSC	Unknown	Unknown	SRS014778	NCBI	SRP002395	NIH Human Microbiome Consortium		swab	Unknown	pyrosequencing	16S rRNA	V3-V5	SRR043793	Human Microbiome Project 16S rRNA 454 Clinical Production Phase I	SRS014778	241824	human metagenome	646099	700023432	Unknown	Unknown	UBERON:vagina	Unknown	USA	Unknown	Unknown
262	SRS015504	TCAGTCTTGGC	CCGTCAATTCMTTTRAGT	TCTTGGC	GDGDDZP02_700024159_V3-V5	SRX020573	Unknown	WUGSC	Unknown	Unknown	Unknown	Unknown	Unknown	Unknown	Titanium	SRS015504	GDGDDZP02_700024159_V3-V5	Unknown	CCGTCAATTCMTTTRAGT	V3-V5	V3-V5	51848	WUGSC	Unknown	Unknown	SRS015504	NCBI	SRP002395	NIH Human Microbiome Consortium		swab	Unknown	pyrosequencing	16S rRNA	V3-V5	SRR044245	Human Microbiome Project 16S rRNA 454 Clinical Production Phase I	SRS015504	241707	human metagenome	646099	700024159	Unknown	Unknown	UBERON:vagina	Unknown	USA	Unknown	Unknown
263	SRS015736	TCAGACCGGAAGC	CCGTCAATTCMTTTRAGT	ACCGGAAGC	GDGDDZP02_700024391_V3-V5	SRX020573	Unknown	WUGSC	Unknown	Unknown	Unknown	Unknown	Unknown	Unknown	Titanium	SRS015736	GDGDDZP02_700024391_V3-V5	Unknown	CCGTCAATTCMTTTRAGT	V3-V5	V3-V5	51875	WUGSC	Unknown	Unknown	SRS015736	NCBI	SRP002395	NIH Human Microbiome Consortium		swab	Unknown	pyrosequencing	16S rRNA	V3-V5	SRR044271	Human Microbiome Project 16S rRNA 454 Clinical Production Phase I	SRS015736	241756	human metagenome	646099	700024391	Unknown	Unknown	UBERON:vagina	Unknown	USA	Unknown	Unknown
264	SRS048275	TCAGAGAGCGCGAG	CCGTCAATTCMTTTRAGT	AGAGCGCGAG	GEUA0UL02_2ZAL9V5V3-BA-01-657_700102579_V5-V3	SRX022242	Unknown	JCVI	Unknown	Unknown	Unknown	Unknown	Unknown	Unknown	Titanium	SRS048275	GEUA0UL02_2ZAL9V5V3-BA-01-657_700102579_V5-V3	Unknown	CCGTCAATTCMTTTRAGT	V5-V3	V5-V3	GEUA0UL 06-16-2010	JCVI	Unknown	Unknown	SRS048275	NCBI	SRP002395	NIH Human Microbiome Consortium		swab	Unknown	pyrosequencing	16S rRNA	V5-V3	SRR058098	Human Microbiome Project 16S rRNA 454 Clinical Production Phase I	SRS048275	257133	human metagenome	646099	700102579	Unknown	Unknown	UBERON:vagina	Unknown	USA	Unknown	Unknown
265	SRS052468	TCAGTTCTTGAC	CCGTCAATTCMTTTRAGT	TTCTTGAC	4ZZ_HMP.CPRO_023sA_V5V3_2010-04-07_700108401	SRX020684	Unknown	BCM	Unknown	Unknown	Unknown	Unknown	Unknown	Unknown	FLX	SRS052468	4ZZ_HMP.CPRO_023sA_V5V3_2010-04-07_700108401	Unknown	CCGTCAATTCMTTTRAGT	V3-V5	V3-V5	4ZZ_HMP.CPRO_023sA_GE9OTGL01_700108401_TTCTTGAC	BCM	Unknown	Unknown	SRS052468	NCBI	SRP002395	NIH Human Microbiome Consortium		swab	Unknown	pyrosequencing	16S rRNA	V3-V5	SRR048463	Human Microbiome Project 16S rRNA 454 Clinical Production Phase I	SRS052468	241795	human metagenome	646099	700108401	Unknown	Unknown	UBERON:vagina	Unknown	USA	Unknown	Unknown
266	SRS065189	TCAGTGGTGAAC	CCGTCAATTCMTTTRAGT	TGGTGAAC	GFU6RAN01_700113574_V3-V5	SRX020528	Unknown	WUGSC	Unknown	Unknown	Unknown	Unknown	Unknown	Unknown	Titanium	SRS065189	GFU6RAN01_700113574_V3-V5	Unknown	CCGTCAATTCMTTTRAGT	V3-V5	V3-V5	54894	WUGSC	Unknown	Unknown	SRS065189	NCBI	SRP002395	NIH Human Microbiome Consortium		swab	Unknown	pyrosequencing	16S rRNA	V3-V5	SRR046750	Human Microbiome Project 16S rRNA 454 Clinical Production Phase I	SRS065189	241784	human metagenome	646099	700113574	Unknown	Unknown	UBERON:vagina	Unknown	USA	Unknown	Unknown
[truncated: 11 more columns]
