# Supplementary material for: Estimation of Distribution Overlap of Urn Models
Source: PLoS One. 2012 Nov 6;7(11):e42368. doi: 10.1371/journal.pone.0042368 (PMC3491072; doi:10.1371/journal.pone.0042368)
Supplement: File S2 — OTU table related to Table 2 and Figures 1 , 2 , 3 , and 4 (tab-limited text file). (TXT) [file pone.0042368.s002.txt]

	#OTU ID	Consensus Lineage
SampleID			SRS013798	SRS015909	SRS046087	SRS055318	SRS062455	SRS015184	SRS015718	SRS016164	SRS052430	SRS014261	SRS014962	SRS019669	SRS051295	SRS052501	SRS053074	SRS054512	SRS055868	SRS015518	SRS015599	SRS015724	SRS016152	SRS019846	SRS042290	SRS050733	SRS051892	SRS052697	SRS054590	SRS055482	SRS056505	SRS057258	SRS065500	SRS011410	SRS014885	SRS014978	SRS015452	SRS015663	SRS015782	SRS015854	SRS016335	SRS019685	SRS042436	SRS043804	SRS047967	SRS049620	SRS052471	SRS053301	SRS065725
	1408	Root;Bacteria;Deinococcus-Thermus;Deinococci;Deinococcales;Deinococcaceae;Deinococcus	0	0	0	0	0	0	0	0	0	0	0	0	0	0	0	0	0	0	0	0	0	0	0	0	0	0	0	0	0	0	0	0	0	0	0	0	0	0	0	0	0	0	0	0	0	0	0
	1468	Root;Bacteria;Nitrospira;Nitrospira;Nitrospirales;Nitrospiraceae;Nitrospira	0	0	0	0	0	0	0	0	0	0	0	0	0	0	0	0	0	0	0	0	0	0	0	0	0	0	0	0	0	0	0	0	0	0	0	0	0	0	0	0	0	0	0	0	0	0	0
	1994	Root;Bacteria;Bacteroidetes;Bacteroidetes;Bacteroidales;Bacteroidaceae;Bacteroides	0	0	0	0	0	0	0	0	0	0	0	0	9	0	0	0	0	28	84	41	151	64	65	81	16	52	0	365	769	51	29	206	12	8	3	2	47	34	226	333	103	1362	25	46	78	13	5
	2173	Root;Bacteria;Bacteroidetes;Bacteroidetes;Bacteroidales;Prevotellaceae;Prevotella	0	0	0	0	0	0	0	0	0	5	0	0	0	4	0	0	0	0	0	0	0	0	0	0	0	0	0	0	0	0	0	0	0	0	0	0	0	0	0	0	0	0	0	0	0	0	0
	2176	Root;Bacteria;Bacteroidetes;Bacteroidetes;Bacteroidales;Prevotellaceae;Hallella	0	0	0	0	0	0	0	0	0	4	43	0	0	0	0	0	0	0	0	0	0	0	0	0	0	0	0	0	0	0	0	0	0	0	0	0	0	0	0	0	0	0	0	0	0	0	0
	2181	Root;Bacteria;Bacteroidetes;Bacteroidetes;Bacteroidales;Prevotellaceae;Prevotella	0	0	0	0	0	0	0	0	0	0	0	0	0	0	0	0	0	0	0	0	0	0	0	0	0	0	0	0	0	0	0	0	0	0	0	0	0	0	0	0	0	0	0	0	0	0	0
	2182	Root;Bacteria;Bacteroidetes;Bacteroidetes;Bacteroidales;Prevotellaceae;Prevotella	0	0	0	0	0	0	0	0	0	0	0	0	0	0	0	0	0	0	0	0	0	0	0	0	0	0	0	0	0	0	0	0	0	0	0	0	0	0	0	0	0	0	1	0	0	0	0
	2196	Root;Bacteria;Bacteroidetes;Bacteroidetes;Bacteroidales;Prevotellaceae;Prevotella	0	0	0	0	0	0	0	0	0	0	0	0	0	0	0	0	0	0	0	0	0	0	0	0	0	0	0	0	0	0	0	0	0	0	0	0	0	0	0	0	0	0	0	0	0	0	0
	2217	Root;Bacteria;Bacteroidetes;Bacteroidetes;Bacteroidales;Prevotellaceae;Prevotella	0	0	0	0	0	0	0	0	0	0	0	0	0	0	0	0	0	0	0	0	0	0	0	0	0	0	0	1	0	0	0	0	0	0	0	0	0	0	0	0	0	0	0	0	0	0	0
	2370	Root;Bacteria;Bacteroidetes;Flavobacteria;Flavobacteriales;Flavobacteriaceae;Capnocytophaga	0	0	0	0	0	0	0	0	0	0	0	0	0	0	0	0	1	0	0	0	0	0	0	0	0	0	0	0	0	0	0	0	0	0	0	0	0	0	0	0	0	0	0	0	0	0	0
	2375	Root;Bacteria;Bacteroidetes;Flavobacteria;Flavobacteriales;Flavobacteriaceae;Capnocytophaga	0	0	0	0	0	1	0	0	0	0	1	0	0	0	0	0	0	0	0	0	0	0	0	0	0	0	0	0	0	0	0	0	0	0	0	0	0	0	0	0	0	0	0	0	0	0	0
	2394	Root;Bacteria;Bacteroidetes;Flavobacteria;Flavobacteriales;Flavobacteriaceae;Capnocytophaga	0	0	0	0	0	0	0	0	0	0	0	0	0	0	0	0	0	0	0	0	0	0	0	0	0	0	0	0	0	0	0	0	0	0	0	0	0	0	0	0	0	0	0	0	0	0	0
	2483	Root;Bacteria;Bacteroidetes	0	0	0	0	0	0	0	0	0	0	0	0	0	0	0	0	0	0	0	0	0	0	0	0	0	0	0	0	0	0	0	0	0	0	0	0	0	0	0	0	0	0	0	0	0	0	0
	2574	Root;Bacteria;Bacteroidetes;Sphingobacteria;Sphingobacteriales;Flexibacteraceae;Hymenobacter	0	0	0	0	0	0	0	0	0	0	0	0	0	0	0	0	0	0	0	0	0	0	0	0	0	0	0	0	0	0	0	0	0	0	0	0	0	0	0	0	0	0	0	0	0	0	0
	2604	Root;Bacteria;Bacteroidetes;Sphingobacteria;Sphingobacteriales;Flexibacteraceae;Hymenobacter	0	0	0	0	0	0	0	0	0	0	0	0	0	0	0	0	0	0	0	0	0	0	0	0	0	0	0	0	0	0	0	0	0	0	0	0	0	0	0	0	0	0	0	0	0	0	0
	3497	Root;Bacteria	0	0	0	0	0	0	0	0	0	0	0	0	0	0	0	0	0	0	0	0	0	0	0	0	0	0	0	0	0	0	0	0	0	0	0	0	0	0	0	0	0	0	0	0	0	0	0
	3852	Root;Bacteria;Spirochaetes;Spirochaetes;Spirochaetales;Spirochaetaceae;Treponema	0	0	0	0	0	0	0	0	0	0	0	0	0	0	0	0	1	0	0	0	0	0	0	0	0	0	0	0	0	0	0	0	0	0	0	0	0	0	0	0	0	0	0	0	0	0	0
	3859	Root;Bacteria;Spirochaetes;Spirochaetes;Spirochaetales;Spirochaetaceae;Treponema	0	0	0	0	0	0	0	0	0	0	0	0	0	0	0	0	0	0	0	0	0	0	0	0	0	0	0	0	0	0	0	0	0	0	0	0	0	0	0	0	0	0	0	0	0	0	0
	3860	Root;Bacteria;Spirochaetes;Spirochaetes;Spirochaetales;Spirochaetaceae;Treponema	0	0	0	0	0	0	0	0	0	0	0	0	0	0	0	0	0	0	0	0	0	0	0	0	0	0	0	0	0	0	0	0	0	0	0	0	0	0	0	0	0	0	0	0	0	0	0
	3861	Root;Bacteria;Spirochaetes;Spirochaetes;Spirochaetales;Spirochaetaceae;Treponema	0	0	0	0	0	0	0	0	0	0	1	0	0	0	0	0	0	0	0	0	0	0	0	0	0	0	0	0	0	0	0	0	0	0	0	0	0	0	0	0	0	0	0	0	0	0	0
	3906	Root;Bacteria;Spirochaetes;Spirochaetes;Spirochaetales;Spirochaetaceae;Treponema	0	0	0	0	0	0	0	0	0	4	2	0	0	2	0	0	0	0	0	0	0	0	0	0	0	0	0	0	0	0	0	0	0	0	0	0	0	0	0	0	0	0	0	0	0	0	0
	3909	Root;Bacteria;Spirochaetes;Spirochaetes;Spirochaetales;Spirochaetaceae;Treponema	0	0	0	0	0	0	0	0	0	0	0	0	0	0	0	0	0	0	0	0	0	0	0	0	0	0	0	0	0	0	0	0	0	0	0	0	0	0	0	0	0	0	0	0	0	0	0
	3918	Root;Bacteria;Spirochaetes;Spirochaetes;Spirochaetales;Spirochaetaceae;Treponema	0	0	0	0	0	0	0	0	0	0	0	0	0	0	0	0	0	0	0	0	0	0	0	0	0	0	0	0	0	0	0	0	0	0	0	0	0	0	0	0	0	0	0	0	0	0	0
	3921	Root;Bacteria;Spirochaetes;Spirochaetes;Spirochaetales;Spirochaetaceae;Treponema	0	0	0	0	0	0	0	0	0	0	0	0	0	0	0	0	0	0	0	0	0	0	0	0	0	0	0	0	0	0	0	0	0	0	0	0	0	0	0	0	0	0	0	0	0	0	0
	3922	Root;Bacteria;Spirochaetes;Spirochaetes;Spirochaetales;Spirochaetaceae;Treponema	0	0	0	0	0	0	0	0	0	0	0	0	0	0	0	0	0	0	0	0	0	0	0	0	0	0	0	0	0	0	0	0	0	0	0	0	0	0	0	0	0	0	0	0	0	0	0
	3931	Root;Bacteria;Spirochaetes;Spirochaetes;Spirochaetales;Spirochaetaceae;Treponema	0	0	0	0	0	0	0	0	0	2	0	0	0	0	0	0	0	0	0	0	0	0	0	0	0	0	0	0	0	0	0	0	0	0	0	0	0	0	0	0	0	0	0	0	0	0	0
	3947	Root;Bacteria;Spirochaetes;Spirochaetes;Spirochaetales;Spirochaetaceae;Treponema	0	0	0	0	0	2	0	0	0	1	2	0	0	0	0	0	1	0	0	0	0	0	0	0	0	0	0	0	0	0	0	0	0	0	0	0	0	0	0	0	0	0	0	0	0	0	0
	3957	Root;Bacteria;Spirochaetes;Spirochaetes;Spirochaetales;Spirochaetaceae;Treponema	0	0	0	0	0	0	0	0	0	8	0	0	0	4	0	0	0	0	0	0	0	0	0	0	0	0	0	0	0	0	0	0	0	0	0	0	0	0	0	0	0	0	0	0	0	0	0
	4805	Root;Bacteria;Proteobacteria;Alphaproteobacteria;Rhizobiales;Methylobacteriaceae;Methylobacterium	0	0	0	0	0	0	0	0	0	0	0	0	0	0	0	0	0	0	0	0	0	0	0	0	0	0	0	0	0	0	0	0	0	0	0	0	0	0	0	0	0	0	0	0	0	0	0
	4972	Root;Bacteria;Proteobacteria;Alphaproteobacteria;Rhizobiales;Bradyrhizobiaceae;Afipia	0	6	0	0	0	0	0	0	0	0	0	0	0	0	0	0	0	0	0	0	0	0	0	0	0	0	0	0	0	0	0	0	0	0	0	0	0	0	0	0	0	0	0	0	0	0	0
	5621	Root;Bacteria;Proteobacteria;Alphaproteobacteria;Caulobacterales;Caulobacteraceae;Brevundimonas	0	0	0	0	0	0	0	0	0	0	0	0	0	0	0	0	0	0	0	0	0	0	0	0	0	0	0	0	0	0	0	0	0	0	0	0	0	0	0	0	0	0	0	0	0	0	0
	5950	Root;Bacteria;Proteobacteria;Alphaproteobacteria;Rickettsiales;Rickettsiaceae;Rickettsia	0	0	0	0	0	0	0	0	0	0	0	0	0	0	0	0	0	0	0	0	0	0	0	0	0	0	0	0	0	0	0	0	0	0	0	0	0	0	0	0	0	0	0	0	0	0	0
	6233	Root;Bacteria;Proteobacteria;Alphaproteobacteria;Sphingomonadales;Sphingomonadaceae;Sphingomonas	0	0	2	0	2	0	0	0	0	0	0	0	0	0	0	0	0	0	0	0	0	0	0	0	0	0	0	0	0	0	0	0	0	0	0	0	0	0	0	0	0	0	0	0	0	0	0
	6378	Root;Bacteria;Proteobacteria;Betaproteobacteria;Neisseriales;Neisseriaceae	0	0	0	0	0	0	0	0	0	0	0	5	0	0	0	8	0	0	0	0	0	0	0	0	0	0	0	0	0	0	0	0	0	0	0	0	0	0	0	0	0	0	0	0	0	0	0
	6387	Root;Bacteria;Proteobacteria;Betaproteobacteria;Neisseriales;Neisseriaceae;Neisseria	0	0	0	0	0	0	0	0	0	0	3	8	0	0	0	0	0	0	0	0	0	0	0	0	0	0	0	0	0	0	0	0	0	0	0	0	0	0	0	0	0	0	0	0	0	0	0
	6402	Root;Bacteria;Proteobacteria;Betaproteobacteria;Neisseriales;Neisseriaceae;Neisseria	0	0	1	0	0	0	0	0	0	0	0	0	1	0	0	0	0	0	0	0	0	0	0	0	0	0	0	0	0	0	0	0	0	0	0	0	0	0	0	0	0	0	0	0	0	0	0
	6821	Root;Bacteria;Proteobacteria;Betaproteobacteria;Burkholderiales;Alcaligenaceae;Sutterella	0	0	0	0	0	0	0	0	0	0	0	0	0	0	0	0	0	0	0	0	0	0	0	0	0	58	0	0	0	0	134	0	12	1	11	11	0	160	16	0	0	731	0	0	73	0	0
	7037	Root;Bacteria;Proteobacteria;Betaproteobacteria;Burkholderiales;Comamonadaceae;Ramlibacter	0	0	0	0	0	0	0	0	0	0	0	0	0	0	0	0	0	0	0	0	0	0	0	0	0	0	0	0	0	0	0	0	0	0	0	0	0	0	0	0	0	0	0	0	0	0	0
	7063	Root;Bacteria;Proteobacteria;Betaproteobacteria;Burkholderiales;Comamonadaceae;Comamonas	0	0	0	0	0	0	0	0	0	0	0	0	0	0	0	0	0	0	0	0	0	0	0	0	0	0	0	0	0	0	0	0	0	0	0	0	0	0	0	0	0	0	0	0	0	0	0
	7303	Root;Bacteria;Proteobacteria;Betaproteobacteria;Burkholderiales;Oxalobacteraceae;Herbaspirillum	0	0	0	0	0	0	0	0	0	0	0	0	0	0	0	0	0	0	0	0	0	0	0	0	0	0	0	0	0	0	0	0	0	0	0	0	0	0	0	0	0	0	0	0	0	0	0
	8250	Root;Bacteria;Proteobacteria;Gammaproteobacteria;Pseudomonadales;Moraxellaceae;Branhamella	0	0	0	0	0	0	0	0	0	0	0	0	0	0	0	0	0	0	0	0	0	0	0	0	0	0	0	0	0	0	0	0	0	0	0	0	0	0	0	0	0	0	0	0	0	0	0
	8253	Root;Bacteria;Proteobacteria;Gammaproteobacteria;Pseudomonadales;Moraxellaceae;Psychrobacter	0	0	0	0	0	0	0	0	0	0	0	0	0	0	0	0	0	0	0	0	0	0	0	0	0	0	0	0	0	0	0	0	0	0	0	0	0	0	0	0	0	0	0	0	0	0	0
	8265	Root;Bacteria;Proteobacteria;Gammaproteobacteria;Pseudomonadales;Moraxellaceae;Moraxella	0	0	0	0	0	0	0	0	2	7	0	0	0	0	0	0	0	0	0	0	0	0	0	0	0	0	0	0	0	0	0	0	0	0	0	0	0	0	0	0	0	0	0	0	0	0	0
	9477	Root;Bacteria;Proteobacteria;Gammaproteobacteria;Pasteurellales;Pasteurellaceae;Pasteurella	0	0	0	0	0	11	0	0	6	6	0	21	30	0	0	0	0	0	0	0	0	0	0	0	0	0	0	0	0	0	0	0	0	0	0	0	0	0	0	0	0	0	0	0	0	0	0
	9514	Root;Bacteria;Proteobacteria;Gammaproteobacteria;Pasteurellales;Pasteurellaceae;Actinobacillus	0	1	0	0	0	0	0	0	1	1	0	18	36	0	20	2	0	0	0	0	0	0	0	0	0	0	0	0	0	0	0	0	0	0	0	0	0	1	0	0	0	0	0	0	0	0	0
	9555	Root;Bacteria;Proteobacteria;Gammaproteobacteria;Pasteurellales;Pasteurellaceae	0	0	0	0	0	0	0	0	0	0	0	0	0	0	0	0	0	0	0	0	0	0	0	0	0	0	0	0	0	0	0	0	0	0	0	0	0	0	0	0	0	0	0	0	0	0	0
	9617	Root;Bacteria;Proteobacteria;Gammaproteobacteria;Pasteurellales;Pasteurellaceae;Mannheimia	0	0	0	0	0	0	0	0	0	0	0	0	0	0	0	0	0	0	0	0	0	0	0	0	0	0	0	0	0	0	0	0	0	0	0	0	0	0	0	0	0	0	0	0	0	0	0
	9807	Root;Bacteria;Proteobacteria;Gammaproteobacteria;Enterobacteriales;Enterobacteriaceae	0	0	0	0	0	0	0	0	0	0	0	0	0	0	0	0	0	0	0	0	0	0	0	0	0	0	0	0	0	0	0	0	0	0	0	0	0	0	0	0	0	0	0	0	0	0	0
	10169	Root;Bacteria;Proteobacteria;Gammaproteobacteria;Enterobacteriales;Enterobacteriaceae;Yersinia	0	0	0	0	0	0	0	0	0	0	0	0	0	0	0	0	0	0	0	0	0	0	0	0	0	0	0	0	0	0	0	0	0	0	0	0	0	0	0	0	0	0	0	0	0	0	0
	11297	Root;Bacteria;Fusobacteria;Fusobacteria;Fusobacteriales;Fusobacteriaceae;Leptotrichia	0	0	0	0	0	2	0	1	0	0	0	1	4	0	0	6	0	0	0	0	0	0	0	0	0	0	0	0	0	0	0	0	0	0	0	0	0	0	0	0	0	0	0	0	0	0	0
	11365	Root;Bacteria;Actinobacteria;Actinobacteria;Coriobacteridae;Coriobacteriales;Coriobacterineae;Coriobacteriaceae;Cryptobacterium	0	0	0	0	0	0	0	0	0	0	0	0	0	0	0	0	0	0	0	0	0	0	0	0	0	0	0	0	0	0	0	0	0	0	0	0	0	0	0	0	0	0	0	0	0	0	0
	11372	Root;Bacteria;Actinobacteria;Actinobacteria;Coriobacteridae;Coriobacteriales;Coriobacterineae;Coriobacteriaceae;Eggerthella	0	0	0	0	0	0	0	0	0	0	0	0	0	0	0	0	0	0	0	0	0	0	0	0	0	1	0	0	0	0	0	0	0	0	0	0	0	0	0	0	0	0	0	0	0	0	0
	11380	Root;Bacteria;Actinobacteria;Actinobacteria;Coriobacteridae;Coriobacteriales;Coriobacterineae;Coriobacteriaceae;Atopobium	0	0	0	0	0	0	0	0	0	0	0	0	0	0	0	0	0	0	0	0	0	0	0	0	0	0	0	0	0	0	0	0	0	0	0	0	0	0	0	0	0	0	0	0	0	0	0
	12221	Root;Bacteria;Actinobacteria;Actinobacteria;Actinobacteridae;Actinomycetales;Micrococcineae;Microbacteriaceae;Microbacterium	0	0	0	0	0	0	0	0	0	0	0	0	0	0	0	0	0	0	0	0	0	0	0	0	0	0	0	0	0	0	0	0	0	0	0	0	0	0	0	0	0	0	0	0	0	0	0
	12253	Root;Bacteria;Actinobacteria;Actinobacteria;Actinobacteridae;Actinomycetales;Micrococcineae;Microbacteriaceae;Microbacterium	0	0	0	0	0	0	0	0	0	0	0	0	0	0	0	0	0	0	0	0	0	0	0	0	0	0	0	0	0	0	0	0	0	0	0	0	0	0	0	0	0	0	0	0	0	0	0
	12343	Root;Bacteria;Actinobacteria;Actinobacteria;Actinobacteridae;Actinomycetales;Micrococcineae	0	0	0	0	0	0	0	0	0	0	0	0	0	0	0	0	0	0	0	0	0	0	0	0	0	0	0	0	0	0	0	0	0	0	0	0	0	0	0	0	0	0	0	0	0	0	0
	12364	Root;Bacteria;Actinobacteria;Actinobacteria;Actinobacteridae;Actinomycetales;Micrococcineae;Intrasporangiaceae	0	0	0	0	0	0	0	0	0	0	0	0	0	0	0	0	0	0	0	0	0	0	0	0	0	0	0	0	0	0	0	0	0	0	0	0	0	0	0	0	0	0	0	0	0	0	0
	12408	Root;Bacteria;Actinobacteria;Actinobacteria;Actinobacteridae;Actinomycetales;Micrococcineae;Micrococcaceae	0	0	0	0	0	0	0	0	0	0	0	0	0	0	0	0	0	0	0	0	0	0	0	0	0	0	0	0	0	0	0	0	0	0	0	0	0	0	0	0	0	0	0	0	0	0	0
	12485	Root;Bacteria;Actinobacteria;Actinobacteria;Actinobacteridae;Actinomycetales	0	0	0	0	0	0	0	0	0	0	0	0	0	0	0	0	0	0	0	0	0	0	0	0	0	0	0	0	0	0	0	0	0	0	0	0	0	0	0	0	0	0	0	0	0	0	0
	12568	Root;Bacteria;Actinobacteria;Actinobacteria;Actinobacteridae;Actinomycetales;Actinomycineae;Actinomycetaceae;Actinomyces	0	0	1	0	0	0	0	0	0	0	0	0	0	0	0	0	0	0	0	0	0	0	0	0	0	0	0	0	0	0	0	0	0	0	0	0	0	0	0	0	0	0	0	0	0	0	0
	13411	Root;Bacteria;Actinobacteria;Actinobacteria;Actinobacteridae;Actinomycetales;Corynebacterineae	0	0	0	0	0	0	0	0	0	0	0	0	0	0	0	0	0	0	0	0	0	0	0	0	0	0	0	0	0	0	0	0	0	0	0	0	0	0	0	0	0	0	0	0	0	0	0
	13419	Root;Bacteria;Actinobacteria;Actinobacteria;Actinobacteridae;Actinomycetales;Corynebacterineae;Corynebacteriaceae;Corynebacterium	3	0	3	0	0	0	0	0	0	0	0	0	0	0	0	0	0	0	0	0	0	0	0	0	0	0	0	0	0	0	0	0	0	0	0	0	0	0	0	0	0	0	0	0	0	0	0
	13459	Root;Bacteria;Actinobacteria;Actinobacteria;Actinobacteridae;Actinomycetales;Corynebacterineae;Corynebacteriaceae;Corynebacterium	0	0	0	0	0	0	0	0	0	0	0	0	0	0	0	0	0	0	0	0	0	0	0	0	0	0	0	0	0	0	0	0	0	0	0	0	0	0	0	0	0	0	0	0	0	0	0
	13463	Root;Bacteria;Actinobacteria;Actinobacteria;Actinobacteridae;Actinomycetales;Corynebacterineae;Corynebacteriaceae;Corynebacterium	0	0	0	0	3	0	0	0	0	0	0	0	0	0	0	0	0	0	0	0	0	0	0	0	0	0	0	0	0	0	0	0	0	0	0	0	0	0	0	0	0	0	0	0	0	0	0
	13581	Root;Bacteria;Actinobacteria;Actinobacteria;Actinobacteridae;Actinomycetales;Corynebacterineae;Nocardiaceae;Rhodococcus	0	0	0	0	0	0	0	0	0	0	0	0	0	0	0	0	0	0	0	0	0	0	0	0	0	0	0	0	0	0	0	0	0	0	0	0	0	0	0	0	0	0	0	0	0	0	0
	13823	Root;Bacteria;Firmicutes;"Clostridia";Clostridiales;Veillonellaceae;Veillonella	0	0	0	0	0	0	0	0	0	0	0	0	0	0	0	0	0	0	0	0	0	0	0	0	0	0	0	0	0	0	0	0	0	0	0	0	0	0	0	0	0	0	0	0	0	0	0
	13825	Root;Bacteria;Firmicutes;"Clostridia";Clostridiales;Veillonellaceae;Dialister	0	0	0	0	0	0	0	0	0	0	1	0	0	0	0	0	0	0	0	0	0	0	0	0	0	0	0	1	0	0	0	0	0	0	0	0	0	0	0	0	0	0	0	0	0	0	0
	13853	Root;Bacteria;Firmicutes;"Clostridia";Clostridiales;Veillonellaceae;Acidaminococcus	0	0	0	0	0	0	0	0	0	0	0	0	0	0	0	0	0	0	0	0	0	1	0	0	0	0	0	0	4	0	0	0	0	0	0	0	0	0	0	0	0	0	0	0	0	0	0
	13860	Root;Bacteria;Firmicutes;"Clostridia";Clostridiales;Veillonellaceae	0	0	0	0	0	0	0	0	0	0	0	0	0	0	0	0	0	0	17	77	32	25	0	62	0	13	0	0	274	0	21	1612	85	293	0	0	343	11	0	0	0	0	4	137	0	48	6
	13992	Root;Bacteria;Firmicutes;"Clostridia";Clostridiales;"Lachnospiraceae"	0	0	0	0	0	0	0	0	0	0	0	0	0	0	0	0	0	0	0	0	0	0	0	0	0	0	0	0	0	0	0	0	0	0	0	2	0	0	0	0	0	0	0	0	0	0	0
	14010	Root;Bacteria;Firmicutes;"Clostridia";Clostridiales;"Lachnospiraceae";Johnsonella	0	0	0	0	0	0	0	0	0	0	0	0	0	0	0	0	0	0	0	0	0	0	0	0	0	0	0	0	0	0	0	0	0	0	0	0	0	0	0	0	0	0	0	0	0	0	0
	14030	Root;Bacteria;Firmicutes;"Clostridia";Clostridiales;"Lachnospiraceae";Dorea	0	0	0	0	0	0	0	0	0	0	0	0	0	0	0	0	0	0	0	0	0	0	0	0	0	0	0	0	0	0	0	0	0	0	0	0	1	0	0	0	0	0	0	0	0	0	0
	14156	Root;Bacteria;Firmicutes;"Clostridia";Clostridiales;Incertae Sedis XIII;Anaerovorax	0	0	0	0	0	0	0	0	0	0	0	0	0	0	0	0	0	0	0	0	0	0	0	0	0	0	0	0	0	0	0	0	0	0	0	0	0	0	0	0	0	0	0	0	0	0	0
	14157	Root;Bacteria;Firmicutes;"Clostridia";Clostridiales;Incertae Sedis XIII;Anaerovorax	0	0	0	0	0	1	0	0	0	67	2	0	0	0	0	2	3	0	0	0	0	0	0	0	0	0	0	0	0	0	0	0	0	0	0	0	0	0	0	0	0	0	0	0	0	0	0
	14163	Root;Bacteria;Firmicutes;"Clostridia";Clostridiales;Incertae Sedis XIII;Mogibacterium	0	0	0	0	0	0	0	0	0	18	0	0	0	0	0	0	0	0	0	0	0	0	0	0	0	0	0	0	0	0	0	0	0	0	0	0	0	0	0	0	0	0	0	0	0	0	0
	14178	Root;Bacteria;Firmicutes;"Clostridia";Clostridiales;"Peptostreptococcaceae";Filifactor	0	0	0	0	0	0	0	0	0	0	3	0	1	0	0	0	0	0	0	0	0	0	0	0	0	0	0	0	0	0	0	0	0	0	0	0	0	0	0	0	0	0	0	0	0	0	0
	14179	Root;Bacteria	0	0	0	0	0	0	0	0	0	0	0	8	0	0	0	0	0	0	0	0	0	0	0	0	0	0	0	0	0	0	0	0	0	0	0	0	0	0	0	0	0	0	0	0	0	0	0
	14227	Root;Bacteria;Firmicutes;"Clostridia";Clostridiales;"Peptostreptococcaceae";Peptostreptococcus	0	0	0	0	0	0	0	0	0	0	0	0	0	0	0	0	0	0	0	0	0	0	0	0	0	0	0	0	0	0	0	0	0	0	0	0	0	0	0	0	0	0	0	0	0	0	0
	14278	Root;Bacteria;Firmicutes;"Clostridia";Clostridiales;Incertae Sedis XI;Peptoniphilus	0	0	9	0	1	0	0	0	0	0	0	0	0	0	0	0	0	0	0	0	0	0	0	0	0	0	0	0	0	0	0	0	0	0	0	0	0	0	0	0	0	0	0	0	0	0	0
	14583	Root;Bacteria;Firmicutes;"Bacilli";Bacillales	0	0	0	0	0	0	0	0	0	0	0	0	0	0	0	0	0	0	0	0	0	0	0	0	0	0	0	0	0	0	0	0	0	0	0	0	0	0	0	0	0	0	0	0	0	0	0
	14642	Root;Bacteria;Firmicutes;"Bacilli";Bacillales;Bacillaceae;"Bacillaceae 1";Bacillus	0	0	0	0	0	0	0	0	0	0	0	0	0	0	0	0	0	0	0	0	0	0	0	0	0	0	0	0	0	0	0	0	0	0	0	0	0	0	0	0	0	0	0	0	0	0	0
	14663	Root;Bacteria;Firmicutes;"Bacilli";Bacillales;Bacillaceae;"Bacillaceae 1";Bacillus;Bacillus c	0	0	0	0	0	0	0	0	0	0	0	0	0	0	0	0	0	0	0	0	0	0	0	0	0	0	0	0	0	0	0	0	0	0	0	0	0	0	0	0	0	0	0	0	0	0	0
	14686	Root;Bacteria;Firmicutes;"Bacilli";Bacillales;Bacillaceae;"Bacillaceae 1";Bacillus	0	0	0	0	0	0	0	0	0	0	0	0	0	0	0	0	0	0	0	0	0	0	0	0	0	0	0	0	0	0	0	0	0	0	0	0	0	0	0	0	0	0	0	0	0	0	0
	14915	Root;Bacteria;Firmicutes;"Bacilli";Bacillales;Incertae Sedis XI;Gemella	0	0	0	0	0	0	0	0	0	0	0	0	0	0	0	0	0	0	0	0	0	0	0	0	0	0	0	0	0	0	0	0	0	0	0	0	0	0	0	0	0	0	0	0	0	0	0
	14988	Root;Bacteria;Firmicutes;"Bacilli";Bacillales	0	0	0	0	0	0	0	0	0	0	0	0	0	0	0	0	0	0	0	0	0	0	0	0	0	0	0	0	0	0	0	0	0	0	0	0	0	0	0	0	0	0	0	0	0	0	0
	15050	Root;Bacteria;Firmicutes;"Bacilli";"Lactobacillales";"Aerococcaceae";Facklamia	0	0	3	0	0	0	0	0	0	0	0	0	0	0	0	0	0	0	0	0	0	0	0	0	0	0	0	0	0	0	0	0	0	0	0	0	0	0	0	0	0	0	0	0	0	0	0
	15053	Root;Bacteria;Firmicutes;"Bacilli";"Lactobacillales";"Aerococcaceae";Facklamia	0	0	0	0	0	0	0	0	0	0	0	0	0	0	0	0	0	0	0	0	0	0	0	0	0	0	0	0	0	0	0	0	0	0	0	0	0	0	0	0	0	0	0	0	0	0	0
	15076	Root;Bacteria;Firmicutes;"Bacilli";"Lactobacillales";"Aerococcaceae";Aerococcus	0	0	0	0	0	0	0	0	0	0	0	0	0	0	0	0	0	0	0	0	0	0	0	0	0	0	0	0	0	0	0	0	0	0	0	0	0	0	0	0	0	0	0	0	0	0	0
	15129	Root;Bacteria;Firmicutes;"Bacilli";"Lactobacillales";Lactobacillaceae;Lactobacillus	0	0	0	0	0	0	0	0	0	0	0	0	0	0	0	0	0	0	0	0	0	0	0	0	0	0	0	0	0	0	0	0	0	0	0	0	0	0	0	0	0	0	0	0	0	0	0
	15130	Root;Bacteria;Firmicutes;"Bacilli";"Lactobacillales";Lactobacillaceae;Lactobacillus	0	0	0	0	0	0	0	0	0	0	0	0	0	0	0	0	0	0	0	0	0	0	0	0	0	0	0	0	0	0	0	0	0	0	0	0	0	0	0	0	0	0	0	0	0	0	0
	15141	Root;Bacteria;Firmicutes;"Bacilli";"Lactobacillales";Lactobacillaceae;Lactobacillus	0	0	0	0	0	0	0	0	0	0	0	0	0	0	0	0	0	0	0	0	0	0	0	0	0	0	0	0	0	0	0	0	0	0	0	0	0	0	0	0	0	0	0	0	0	0	0
	15241	Root;Bacteria;Firmicutes;"Bacilli";"Lactobacillales";"Carnobacteriaceae";"Carnobacteriaceae 1";Dolosigranulum	427	0	0	10	0	0	0	0	0	0	0	0	0	0	0	0	0	0	0	0	0	0	0	0	0	0	0	0	0	0	0	0	0	0	0	0	0	0	0	0	0	0	0	0	0	0	0
	15250	Root;Bacteria;Firmicutes;"Bacilli";"Lactobacillales"	0	0	0	0	0	0	0	0	0	0	0	0	0	0	0	0	0	0	0	0	0	0	0	0	0	0	0	0	0	0	0	0	0	0	0	0	0	0	0	0	0	0	0	0	0	0	0
	15330	Root;Bacteria;Firmicutes;"Bacilli";"Lactobacillales";"Enterococcaceae";Enterococcus	0	0	0	0	0	0	0	0	0	0	0	0	0	0	0	0	0	0	0	0	0	0	0	0	0	0	0	0	0	0	0	0	0	0	0	0	0	0	0	0	0	0	0	0	0	0	0
	15368	Root;Bacteria;Firmicutes;"Bacilli";"Lactobacillales";Streptococcaceae;Streptococcus	0	0	0	0	0	0	0	0	0	0	0	0	0	0	0	0	0	0	0	0	0	0	0	0	0	0	0	0	0	0	0	0	0	0	0	0	0	0	0	0	0	0	0	0	0	0	0
	15426	Root;Bacteria;Firmicutes;"Bacilli";"Lactobacillales"	0	0	0	0	0	0	0	0	0	3	0	0	0	0	0	0	0	0	0	0	0	0	0	0	0	0	0	0	0	0	0	0	0	0	0	0	0	0	0	0	0	0	0	0	0	0	0
	15504	Root;Bacteria;Firmicutes;"Bacilli";"Lactobacillales";Streptococcaceae;Streptococcus	0	0	0	0	0	3	1	0	0	128	6	0	4	2	5	4	3	0	0	0	0	0	0	0	0	0	0	0	0	0	0	0	0	1	0	0	0	0	0	0	0	0	0	0	0	0	0
	15540	Root;Bacteria;Firmicutes;"Bacilli";"Lactobacillales"	0	0	0	0	0	0	0	0	0	0	0	0	0	0	0	0	0	0	0	0	0	0	0	0	0	0	0	0	0	0	0	0	0	0	0	0	0	0	0	3	0	0	0	0	0	0	0
	15555	Root;Bacteria;Firmicutes;"Bacilli";"Lactobacillales";Streptococcaceae;Streptococcus	0	5	3	0	0	4	10	10	63	0	14	20	9	0	5	112	0	0	0	0	0	0	0	0	0	1	0	0	0	0	0	0	0	1	0	0	1	0	0	0	0	0	0	0	0	0	0
	15567	Root;Bacteria;Firmicutes;"Bacilli";"Lactobacillales";Streptococcaceae;Streptococcus	0	2	0	0	0	75	26	19	70	4	38	45	12	107	14	139	52	0	1	0	0	0	2	0	1	0	0	0	0	0	0	1	1	2	0	0	0	1	1	0	0	0	0	0	0	0	0
	15716	Root;Bacteria;Firmicutes;"Erysipelotrichi";"Erysipelotrichales";Erysipelotrichaceae;Erysipelotrichaceae Incertae Sedis	0	0	0	0	0	0	0	0	0	0	0	0	0	0	0	0	0	6	1	0	3	0	0	1	0	3	3	0	7	1	0	43	68	113	1	2	0	2	0	2	1	0	1	12	2	0	0
	15734	Root;Bacteria;Firmicutes;"Erysipelotrichi";"Erysipelotrichales";Erysipelotrichaceae;Erysipelotrichaceae Incertae Sedis	0	0	0	0	0	0	0	0	0	0	0	0	0	0	0	0	0	0	0	0	1	0	1	1	0	0	0	0	0	0	0	0	0	0	0	0	0	0	0	0	0	0	0	0	0	0	0
	15897	Root;Bacteria;Tenericutes;Mollicutes;Mycoplasmatales;Mycoplasmataceae;Mycoplasma	0	0	0	0	0	0	0	0	0	0	0	0	0	0	0	0	0	0	0	0	0	0	0	0	0	0	0	0	0	0	0	0	0	0	0	0	0	0	0	0	0	0	0	0	0	0	0
	15936	Root;Bacteria;Tenericutes;Mollicutes;Mycoplasmatales;Mycoplasmataceae;Mycoplasma	0	0	0	0	0	0	0	0	0	0	0	0	0	0	0	0	0	0	0	0	0	0	0	0	0	0	0	0	0	0	0	0	0	0	0	0	0	0	0	0	0	0	0	0	0	0	0
	16023	Root;Bacteria;Firmicutes;"Clostridia";Clostridiales;"Ruminococcaceae"	0	0	0	0	0	0	0	0	0	0	0	0	0	0	0	0	0	0	0	0	0	0	0	0	0	0	0	0	0	0	0	0	0	0	1	0	0	0	0	1	0	0	0	0	1	0	0
	16054	Root;Bacteria;Firmicutes;"Clostridia";Clostridiales;"Ruminococcaceae";Ruminococcus	0	0	0	0	0	0	0	0	0	0	0	0	0	0	0	0	0	0	0	0	14	2	2	0	0	1	0	6	0	0	0	0	12	0	7	0	0	0	1	0	0	2	2	0	0	0	0
	16163	Root;Bacteria;Firmicutes;"Clostridia";Clostridiales;Clostridiaceae;"Clostridiaceae 1"	0	0	0	0	0	0	0	0	0	0	0	0	0	0	0	0	0	0	0	0	0	0	0	0	0	0	0	0	0	0	0	0	0	0	0	0	0	0	0	0	0	0	0	0	0	0	0
	16267	Root;Bacteria;Firmicutes;"Clostridia";Clostridiales;Clostridiaceae;"Clostridiaceae 1";Clostridium	0	0	0	0	0	0	0	0	0	0	0	0	0	0	0	0	0	0	0	0	0	0	0	0	0	0	0	0	0	0	0	0	0	0	0	0	0	0	0	0	0	0	0	0	0	0	0
	16350	Root;Bacteria;Actinobacteria;Actinobacteria;Actinobacteridae;Actinomycetales;Micrococcineae;Micrococcaceae;Arthrobacter	0	0	0	0	0	0	0	0	0	0	0	0	0	0	0	0	0	0	0	0	0	0	0	0	0	0	0	0	0	0	0	0	0	0	0	0	0	0	0	0	0	0	0	0	0	0	0
	17020	Root;Bacteria;TM7;TM7_genera_incertae_sedis	0	0	0	0	0	0	0	0	0	0	0	0	0	0	2	0	1	0	0	0	0	0	0	0	0	0	0	0	0	0	0	0	0	0	0	0	0	0	0	0	0	0	0	0	0	0	0
	17538	Root;Bacteria;Proteobacteria;Gammaproteobacteria;Pasteurellales;Pasteurellaceae	0	0	1	0	0	0	6	0	0	4	3	0	21	0	1	3	3	0	0	0	0	0	0	0	0	0	0	0	0	0	0	0	0	0	0	0	0	0	0	0	0	0	0	0	0	0	0
	17598	Root;Bacteria;Firmicutes;"Clostridia";Clostridiales	0	0	0	0	0	0	0	0	0	0	0	0	0	0	0	0	0	0	0	0	0	0	0	0	0	0	0	0	0	0	0	0	0	0	0	0	0	0	0	0	0	0	9	0	0	0	0
	17679	Root;Bacteria;Proteobacteria;Betaproteobacteria;Burkholderiales	0	0	0	0	0	0	0	0	0	0	0	0	0	0	0	0	0	0	0	0	0	0	0	0	0	0	0	0	0	0	0	0	0	0	0	0	0	0	0	0	0	0	0	0	0	0	0
	17854	Root;Bacteria;Spirochaetes;Spirochaetes;Spirochaetales;Spirochaetaceae;Treponema	0	0	0	0	0	0	0	0	0	0	0	0	0	0	0	0	0	0	0	0	0	0	0	0	0	0	0	0	0	0	0	0	0	0	0	0	0	0	0	0	0	0	0	0	0	0	0
	18155	Root;Bacteria;Actinobacteria;Actinobacteria;Actinobacteridae;Actinomycetales;Propionibacterineae;Propionibacteriaceae	0	0	0	0	0	0	0	0	0	0	1	0	0	0	0	0	0	0	0	0	0	0	0	0	0	0	0	0	0	0	0	0	0	0	1	0	0	0	0	0	0	0	0	0	0	0	0
	18298	Root;Bacteria;Bacteroidetes;Flavobacteria;Flavobacteriales;Flavobacteriaceae;Capnocytophaga	0	0	0	0	0	0	0	0	0	0	0	0	0	0	0	0	0	0	0	0	0	0	0	0	0	0	0	0	0	0	0	0	0	0	0	0	0	0	0	0	0	0	0	0	0	0	0
	19216	Root;Bacteria;Actinobacteria;Actinobacteria;Actinobacteridae;Actinomycetales;Propionibacterineae;Propionibacteriaceae	0	0	0	0	0	0	0	0	0	0	0	0	0	0	0	0	0	0	0	0	0	0	0	0	0	0	0	0	0	0	0	0	0	0	0	0	0	0	0	0	0	0	0	0	0	0	0
	19444	Root;Bacteria;Proteobacteria;Gammaproteobacteria;Pseudomonadales;Moraxellaceae;Moraxella	0	0	0	0	0	0	0	0	0	0	0	0	0	0	0	0	0	0	0	0	0	0	0	0	0	0	0	0	0	0	0	0	0	0	0	0	0	0	0	0	0	0	0	0	0	0	0
	19747	Root;Bacteria;Firmicutes;"Clostridia";Clostridiales;"Ruminococcaceae"	0	0	0	0	0	0	0	0	0	0	0	0	0	0	0	0	0	0	0	0	0	0	0	0	0	0	0	1	0	1	0	0	0	0	0	0	0	0	0	0	0	0	0	0	0	0	0
	20210	Root;Bacteria;Firmicutes;"Bacilli";"Lactobacillales"	0	0	0	0	0	0	0	0	0	0	0	0	0	0	0	0	0	0	0	0	0	0	0	0	0	0	0	0	0	0	0	0	0	0	0	0	0	0	0	0	0	0	0	0	0	0	0
	20310	Root;Bacteria;Firmicutes;"Clostridia";Clostridiales;Incertae Sedis XIII;Anaerovorax	0	0	0	0	0	0	0	0	0	0	0	0	0	0	0	0	0	0	0	0	0	0	0	0	0	2	0	1	0	0	0	0	0	0	0	0	0	0	0	0	0	0	0	0	0	0	0
	20396	Root;Bacteria;Firmicutes;"Erysipelotrichi";"Erysipelotrichales";Erysipelotrichaceae;Turicibacter	0	0	0	0	0	0	0	0	0	0	0	0	0	0	0	0	0	0	0	0	0	2	0	0	1	0	0	0	1	0	0	0	3	2	0	0	2	9	1	0	5	0	1	0	0	2	0
	20568	Root;Bacteria;Firmicutes;"Bacilli";"Lactobacillales";"Enterococcaceae"	0	0	0	0	0	0	0	0	0	0	0	1	0	0	0	0	0	0	0	0	0	0	0	0	0	0	0	0	0	0	0	0	0	0	0	0	0	0	0	0	0	0	0	0	0	0	0
	21007	Root;Bacteria;Proteobacteria;Betaproteobacteria;Burkholderiales;Comamonadaceae;Comamonas	0	5	0	0	0	0	0	0	0	0	0	0	0	0	0	0	0	0	0	0	0	0	0	0	0	0	0	0	0	0	0	0	0	0	0	0	0	0	0	0	0	0	0	0	0	0	0
	21213	Root;Bacteria;Bacteroidetes;Bacteroidetes;Bacteroidales	0	0	0	0	0	0	0	0	0	0	0	0	0	0	0	0	0	0	0	0	0	88	0	0	0	0	0	0	0	0	0	0	0	0	0	0	0	0	0	0	0	0	0	0	0	0	0
	21239	Root;Bacteria;TM7;TM7_genera_incertae_sedis	0	0	0	0	0	0	0	0	0	0	0	0	0	0	0	0	0	0	0	0	0	0	0	0	0	0	0	0	0	0	0	0	0	0	0	0	0	0	0	0	0	0	0	0	0	0	0
	21772	Root;Bacteria;Firmicutes;"Bacilli";"Lactobacillales";Lactobacillaceae;Lactobacillus	0	0	0	0	0	0	0	0	0	0	0	0	1	0	0	0	0	0	0	0	0	0	0	0	0	0	0	0	0	0	0	0	0	0	0	0	0	0	0	0	0	0	0	0	0	0	0
	22425	Root;Bacteria;Firmicutes;"Clostridia";Clostridiales;Veillonellaceae;Selenomonas	0	0	0	0	0	0	0	0	0	0	0	0	0	0	0	0	0	0	0	0	0	0	0	0	0	0	0	0	0	0	0	0	0	0	0	0	0	0	0	0	0	0	0	0	0	0	0
	22691	Root;Bacteria;Bacteroidetes;Sphingobacteria;Sphingobacteriales;Sphingobacteriaceae;Sphingobacterium	0	0	0	0	0	0	0	0	0	0	0	0	0	0	0	0	0	0	0	0	0	0	0	0	0	0	0	0	0	0	0	0	0	0	0	0	0	0	0	0	0	0	0	0	0	0	0
	22697	Root;Bacteria;Firmicutes;"Clostridia";Clostridiales;Veillonellaceae;Succiniclasticum	0	0	0	0	0	0	0	0	0	0	0	0	0	0	0	0	0	0	0	0	0	0	0	0	0	0	0	0	0	0	0	0	0	0	0	0	0	0	0	0	0	0	0	0	0	0	0
	23149	Root;Bacteria;Actinobacteria;Actinobacteria;Actinobacteridae;Actinomycetales;Actinomycineae;Actinomycetaceae;Actinomyces	0	0	0	0	0	0	0	0	0	0	0	0	0	0	0	0	0	0	0	0	0	0	0	0	0	0	0	0	0	0	0	0	0	0	0	0	0	0	0	0	0	0	0	0	0	0	0
	23235	Root;Bacteria;Actinobacteria;Actinobacteria;Actinobacteridae;Actinomycetales;Actinomycineae;Actinomycetaceae;Actinomyces	0	0	0	0	0	1	0	0	2	0	0	1	0	1	0	0	0	0	0	0	0	0	0	0	0	0	0	0	0	0	0	0	0	0	0	0	0	0	0	0	0	0	0	0	0	0	0
	23757	Root;Bacteria;Firmicutes;"Clostridia";Clostridiales	0	0	0	0	0	0	0	0	0	0	0	0	0	0	0	0	0	0	0	0	0	0	0	0	0	22	0	0	0	0	0	0	55	0	0	11	23	15	17	0	31	0	2	0	0	0	0
	23991	Root;Bacteria;Proteobacteria;Betaproteobacteria;Neisseriales;Neisseriaceae;Neisseria	0	0	0	0	0	1	0	0	0	0	0	2	0	0	0	5	3	0	0	0	0	0	0	0	0	0	0	0	0	0	0	0	0	0	0	0	0	0	0	0	0	0	0	0	0	0	0
	24111	Root;Bacteria;Proteobacteria;Alphaproteobacteria;Rhizobiales;Phyllobacteriaceae;Aminobacter	0	0	0	0	0	0	0	0	0	0	0	0	0	0	0	0	0	0	0	0	0	0	0	0	0	0	0	0	0	0	0	0	0	0	0	0	0	0	0	0	0	0	0	0	0	0	0
	24150	Root;Bacteria;Actinobacteria;Actinobacteria;Actinobacteridae;Actinomycetales;Actinomycineae;Actinomycetaceae;Actinomyces	0	0	0	0	0	0	0	0	0	0	0	0	0	0	0	0	0	0	0	0	0	0	0	0	0	0	0	0	0	0	0	0	0	0	0	0	0	0	0	0	0	0	0	0	0	0	0
	24210	Root;Bacteria;Spirochaetes;Spirochaetes;Spirochaetales;Spirochaetaceae;Treponema	0	0	0	0	0	0	0	0	0	0	0	0	0	0	0	0	1	0	0	0	0	0	0	0	0	0	0	0	0	0	0	0	0	0	0	0	0	0	0	0	0	0	0	0	0	0	0
	24916	Root;Bacteria;Bacteroidetes;Bacteroidetes;Bacteroidales;Prevotellaceae	0	0	0	0	0	0	0	0	0	0	0	0	0	0	0	0	0	0	0	0	0	15	0	0	0	0	0	0	0	0	0	0	0	0	0	0	0	0	0	0	0	0	0	0	0	0	0
	25552	Root;Bacteria;Proteobacteria;Gammaproteobacteria;Aeromonadales;Aeromonadaceae;Aeromonas	0	0	0	0	0	0	0	0	0	0	0	0	0	0	0	0	0	0	0	0	0	0	0	0	0	0	0	0	0	0	0	0	0	0	0	0	0	0	0	0	0	0	0	0	0	0	0
	25583	Root;Bacteria;Proteobacteria;Deltaproteobacteria;Desulfovibrionales;Desulfovibrionaceae;Desulfovibrio	0	0	0	0	0	0	0	0	0	0	0	0	0	0	0	0	0	0	0	0	0	0	0	0	0	0	0	0	0	0	0	0	0	0	0	0	0	0	0	10	0	0	0	0	0	0	0
	25695	Root;Bacteria;Firmicutes;"Clostridia";Clostridiales;"Ruminococcaceae";Sporobacter	0	0	0	0	0	0	0	0	0	0	0	0	0	0	0	0	0	0	0	0	4	0	0	0	0	0	0	0	0	0	0	0	0	0	0	0	0	0	0	0	0	0	0	0	0	0	0
	25821	Root;Bacteria;Actinobacteria;Actinobacteria;Actinobacteridae;Actinomycetales;Corynebacterineae;Corynebacteriaceae;Corynebacterium	0	0	0	0	0	0	0	0	0	0	0	0	0	0	0	0	0	0	0	0	0	0	0	0	0	0	0	0	0	0	0	0	0	0	0	0	0	0	0	0	0	0	0	0	0	0	0
	25842	Root;Bacteria;Firmicutes;"Clostridia";Clostridiales;"Lachnospiraceae";Acetitomaculum	0	0	0	0	0	0	0	0	0	0	0	0	0	0	0	0	0	0	0	0	0	0	0	0	0	0	0	0	0	0	0	0	0	0	0	0	0	0	0	1	0	0	0	0	0	0	0
	26148	Root;Bacteria;Firmicutes;"Clostridia";Clostridiales;Clostridiaceae;"Clostridiaceae 1";Clostridium	0	0	0	0	0	0	0	0	0	0	0	0	0	0	0	0	0	0	0	0	0	0	0	0	0	0	0	0	0	0	0	0	0	0	0	0	0	0	0	0	0	0	0	0	0	0	0
	26308	Root;Bacteria;Bacteroidetes;Sphingobacteria;Sphingobacteriales;Sphingobacteriaceae;Sphingobacterium	0	0	0	0	0	0	0	0	0	0	0	0	0	0	0	1	0	0	0	0	0	0	0	0	0	0	0	0	0	0	0	0	0	0	0	0	0	0	0	0	0	0	0	0	0	0	0
	26715	Root;Bacteria;Bacteroidetes;Bacteroidetes;Bacteroidales;Prevotellaceae	0	0	0	0	0	0	0	0	0	0	0	0	0	0	0	0	0	0	0	0	0	0	0	0	0	0	0	0	0	0	0	0	0	0	0	442	0	0	0	0	0	0	0	0	0	0	0
	26896	Root;Bacteria;Firmicutes;"Bacilli";"Lactobacillales";Streptococcaceae;Streptococcus	0	0	0	0	0	0	0	0	0	0	0	0	0	0	0	0	0	0	0	0	0	0	0	0	0	0	0	0	0	0	0	0	0	0	0	0	0	0	0	0	0	0	0	0	0	0	0
	27227	Root;Bacteria;Firmicutes;"Bacilli";Bacillales;Bacillaceae;"Bacillaceae 1";Bacillus	0	0	0	0	0	0	0	0	0	0	0	0	0	0	0	0	0	0	0	0	0	0	0	0	0	0	0	0	0	0	0	0	0	0	0	0	0	0	0	0	0	0	0	0	0	0	0
	28952	Root;Bacteria;Bacteroidetes;Bacteroidetes;Bacteroidales	0	0	0	0	0	109	57	46	181	195	305	166	143	22	18	73	66	0	0	0	0	0	0	0	0	0	0	0	0	0	0	0	0	1	0	0	0	0	0	1	0	0	0	0	0	0	0
	29001	Root;Bacteria;Actinobacteria;Actinobacteria;Actinobacteridae;Actinomycetales;Actinomycineae;Actinomycetaceae;Actinomyces	0	0	0	0	0	0	0	0	0	0	0	0	0	0	0	0	0	0	0	0	0	0	0	0	0	0	0	0	0	0	0	0	0	0	0	0	0	0	0	0	0	0	0	0	0	0	0
	29205	Root;Bacteria;Firmicutes;"Clostridia";Clostridiales;"Lachnospiraceae"	0	0	0	0	0	0	0	0	0	0	0	0	0	0	0	0	0	0	2	0	0	0	0	0	0	7	0	0	0	0	0	0	0	0	2	0	0	0	0	0	0	0	0	33	0	0	0
	29369	Root;Bacteria;Proteobacteria;Gammaproteobacteria;Pasteurellales;Pasteurellaceae;Actinobacillus	0	0	1	0	0	0	0	0	0	3	22	12	5	1	0	3	0	0	0	0	0	0	0	0	0	0	1	0	0	0	0	0	0	0	0	0	0	0	0	0	0	0	0	0	0	0	0
	29566	Root;Bacteria;Fusobacteria;Fusobacteria;Fusobacteriales;Fusobacteriaceae;Sneathia	0	0	0	0	0	0	0	0	0	0	0	0	0	0	0	0	0	0	0	0	0	0	0	0	0	0	0	0	0	0	0	0	0	0	0	0	0	0	0	0	0	0	0	0	0	0	0
	30013	Root;Bacteria;Proteobacteria;Gammaproteobacteria;Pseudomonadales;Moraxellaceae;Acinetobacter	0	0	0	0	0	0	0	0	0	0	0	0	0	0	0	0	0	0	0	0	0	0	0	0	0	0	0	0	0	0	0	0	0	0	0	0	0	0	0	0	0	0	0	0	0	0	0
	30067	Root;Bacteria;Firmicutes;"Clostridia";Clostridiales;"Ruminococcaceae"	0	0	0	0	0	0	0	0	0	0	0	0	0	0	0	0	0	0	0	0	0	0	0	0	0	0	0	0	0	0	0	0	0	1	0	0	0	0	0	0	0	0	0	0	1	0	0
	30493	Root;Bacteria;Bacteroidetes;Bacteroidetes;Bacteroidales;Porphyromonadaceae;Porphyromonas	0	1	1	0	0	4	6	0	2	6	2	36	10	0	1	5	2	0	0	0	0	0	0	0	0	0	0	0	0	0	0	0	0	0	0	1	0	0	0	0	0	0	0	0	0	0	0
	31235	Root;Bacteria;Fusobacteria;Fusobacteria;Fusobacteriales;Fusobacteriaceae;Leptotrichia	0	0	0	0	0	65	202	192	0	0	5	1	1911	11	66	326	0	0	0	0	0	0	0	0	0	0	0	0	0	0	0	0	0	0	0	0	0	0	0	0	0	0	0	0	0	0	0
	31573	Root;Bacteria;Firmicutes;"Clostridia";Clostridiales;"Lachnospiraceae";"Lachnospiraceae Incertae Sedis"	0	0	0	0	0	0	0	0	0	0	0	0	0	0	0	0	0	0	0	0	0	0	0	0	1	0	0	0	11	0	2	0	0	0	0	1	1	0	0	0	3	0	0	0	0	0	0
	31620	Root;Bacteria;Firmicutes;"Clostridia";Clostridiales;Veillonellaceae	0	0	0	0	0	0	0	0	0	0	0	0	0	0	0	0	0	0	0	0	0	0	0	0	0	0	0	0	0	0	0	0	0	0	0	0	0	0	0	0	0	0	0	0	0	0	0
	32247	Root;Bacteria;Actinobacteria;Actinobacteria;Actinobacteridae;Actinomycetales;Propionibacterineae;Nocardioidaceae	0	0	0	0	0	0	0	0	0	0	0	0	0	0	0	0	0	0	0	0	0	0	0	0	0	0	0	0	0	0	0	0	0	0	0	0	0	0	0	0	0	0	0	0	0	0	0
	33071	Root;Bacteria;Firmicutes;"Clostridia";Clostridiales;Veillonellaceae;Selenomonas	0	0	0	0	0	0	2	0	0	0	0	0	0	0	0	0	0	0	0	0	0	0	0	0	0	0	0	0	0	0	0	0	0	0	0	0	0	0	0	0	0	0	0	0	0	0	0
	33112	Root;Bacteria;Firmicutes;"Clostridia";Clostridiales;"Ruminococcaceae"	0	0	0	0	0	0	0	0	0	0	0	0	0	0	0	0	0	0	0	0	0	0	0	0	0	2	0	0	0	0	0	0	0	0	0	0	0	0	0	0	0	0	0	0	0	0	0
	33987	Root;Bacteria;Firmicutes;"Clostridia";Clostridiales;"Ruminococcaceae";"Ruminococcaceae Incertae Sedis"	0	0	0	0	0	0	0	0	0	0	0	0	0	0	0	0	0	0	0	0	0	0	0	0	0	0	0	0	0	0	0	0	0	0	0	1	0	0	0	1	0	0	0	0	0	0	0
	34366	Root;Bacteria;Actinobacteria;Actinobacteria;Actinobacteridae;Actinomycetales;Corynebacterineae;Dietziaceae;Dietzia	0	0	0	0	0	0	0	0	0	0	0	0	0	0	0	0	0	0	0	0	0	0	0	0	0	0	0	0	0	0	0	0	0	0	0	0	0	0	0	0	0	0	0	0	0	0	0
	34466	Root;Bacteria;Firmicutes;"Clostridia";Clostridiales;"Lachnospiraceae";Johnsonella	0	0	0	0	0	0	0	0	0	0	3	0	0	0	0	0	0	0	0	0	0	0	0	0	0	0	0	0	0	0	0	0	0	0	0	0	0	0	0	0	0	0	0	0	0	0	0
	34893	Root;Bacteria;Bacteroidetes;Bacteroidetes;Bacteroidales;Porphyromonadaceae;Tannerella	0	0	0	0	0	0	0	0	0	1	20	0	1	0	0	1	0	0	0	0	0	0	0	0	0	0	0	0	0	0	0	0	0	0	0	0	0	0	0	0	0	0	0	0	0	0	0
	35735	Root;Bacteria;Proteobacteria;Gammaproteobacteria;Pasteurellales;Pasteurellaceae;Pasteurella	0	0	0	0	0	3	0	0	0	3	1	1	8	0	0	0	0	0	0	0	0	0	0	0	0	0	0	0	0	0	0	0	0	0	0	0	0	0	0	0	0	0	0	0	0	0	0
	36503	Root;Bacteria;Firmicutes;"Clostridia";Clostridiales;"Ruminococcaceae";Sporobacter	0	0	0	0	0	0	0	0	0	0	0	0	0	0	0	0	0	0	0	1	0	0	1	1	0	0	0	0	0	0	0	0	0	0	0	0	1	0	2	3	1	2	3	11	4	0	0
	37420	Root;Bacteria;Firmicutes;"Bacilli";"Lactobacillales";"Enterococcaceae";Enterococcus	0	0	0	0	0	0	0	0	0	0	0	0	0	0	0	0	0	0	0	0	0	0	0	0	0	0	0	0	0	0	0	0	0	0	0	0	0	0	0	0	0	0	0	0	0	0	0
	37441	Root;Bacteria;Actinobacteria;Actinobacteria;Actinobacteridae;Actinomycetales;Micrococcineae;Microbacteriaceae	0	0	0	0	0	0	0	0	0	0	0	0	0	0	0	0	0	0	0	0	0	0	0	0	0	0	0	0	0	0	0	0	0	0	0	0	0	0	0	0	0	0	0	0	0	0	0
	38061	Root;Bacteria;Fusobacteria;Fusobacteria;Fusobacteriales;Fusobacteriaceae;Leptotrichia	0	0	0	0	0	0	0	0	0	0	0	0	0	0	0	0	0	0	0	0	0	0	0	0	0	0	0	0	0	0	0	0	0	0	0	0	0	0	0	0	0	0	0	0	0	0	0
	38159	Root;Bacteria;Proteobacteria;Alphaproteobacteria;Rhizobiales;Rhizobiaceae;Rhizobium	0	0	0	0	0	0	0	0	0	0	0	0	0	0	0	0	0	0	0	0	0	0	0	0	0	0	0	0	0	0	0	0	0	0	0	0	0	0	0	0	0	0	0	0	0	0	0
	38789	Root;Bacteria;Proteobacteria;Betaproteobacteria;Burkholderiales;Burkholderiaceae;Ralstonia	0	17	1	0	1	0	0	0	0	12	0	0	0	0	0	0	0	0	0	0	0	0	0	0	0	0	0	0	0	0	0	0	0	0	0	0	0	0	0	0	0	0	0	0	0	0	0
	38888	Root;Bacteria;Proteobacteria;Gammaproteobacteria;Pseudomonadales;Pseudomonadaceae;Pseudomonas	0	0	0	0	0	0	0	0	0	0	0	0	0	0	0	0	0	0	0	0	0	0	0	0	0	0	0	0	0	0	0	0	0	0	0	0	0	0	0	0	0	0	0	0	0	0	0
	38895	Root;Bacteria;Bacteroidetes	0	0	0	0	0	0	0	0	0	0	0	0	0	0	0	0	0	0	0	0	0	0	0	0	197	0	0	0	0	0	0	0	0	0	0	0	0	0	0	0	0	0	0	0	0	0	0
	39176	Root;Bacteria;Proteobacteria;Gammaproteobacteria;Pseudomonadales;Pseudomonadaceae;Pseudomonas	0	0	0	0	0	0	0	0	0	0	0	0	0	0	0	0	0	0	0	0	0	0	0	0	0	0	0	0	0	0	0	0	0	0	0	0	0	0	0	0	0	0	0	0	0	0	0
	39443	Root;Bacteria;TM7;TM7_genera_incertae_sedis	0	0	0	0	0	0	0	0	0	0	0	1	1	1	0	0	5	0	0	0	0	0	0	0	0	0	0	0	0	0	0	0	0	0	0	0	0	0	0	0	0	0	0	0	0	0	0
	39555	Root;Bacteria;Firmicutes;"Clostridia";Clostridiales;"Ruminococcaceae";Sporobacter	0	0	0	0	0	0	0	0	0	0	0	0	0	0	0	1	0	0	33	79	0	0	0	0	34	143	0	10	0	0	29	0	0	3	35	27	0	0	64	89	39	1	126	0	6	0	0
	39572	Root;Bacteria;Firmicutes;"Clostridia";Clostridiales;Veillonellaceae;Selenomonas	0	0	0	0	0	0	5	0	6	0	0	0	0	0	0	0	0	0	0	0	0	0	0	0	0	0	0	0	0	0	0	0	0	0	0	0	0	0	0	0	0	0	0	0	0	0	0
	39982	Root;Bacteria;Proteobacteria;Deltaproteobacteria;Desulfovibrionales;Desulfovibrionaceae;Desulfovibrio	0	1	0	0	0	0	0	0	0	0	0	0	0	0	0	0	0	0	0	0	0	0	0	0	0	0	0	0	0	0	0	0	0	0	0	0	0	0	0	0	0	0	0	0	0	0	0
	40862	Root;Bacteria;Proteobacteria;Gammaproteobacteria;Oceanospirillales;Halomonadaceae;Halomonas	0	0	0	0	0	0	0	0	0	0	0	0	0	0	0	0	0	0	0	0	0	0	0	0	0	0	0	0	0	0	0	0	0	0	0	0	0	0	0	0	0	0	0	0	0	0	0
	41229	Root;Bacteria;Proteobacteria;Betaproteobacteria;Burkholderiales	0	0	0	0	0	0	0	0	0	0	0	0	0	0	0	0	0	0	0	0	0	0	0	0	0	0	0	0	0	0	0	0	0	0	0	0	0	0	0	0	0	0	0	0	9	0	0
	41720	Root;Bacteria;Proteobacteria;Gammaproteobacteria;Xanthomonadales;Xanthomonadaceae;Pseudoxanthomonas	0	0	3	0	0	0	0	0	0	0	0	0	0	0	0	0	0	0	0	0	0	0	0	0	0	0	0	0	0	0	0	0	0	0	0	0	0	0	0	0	0	0	0	0	0	0	0
	41806	Root;Bacteria;Proteobacteria;Alphaproteobacteria;Sphingomonadales;Sphingomonadaceae;Sphingomonas	0	0	0	0	0	0	0	0	0	0	0	0	0	0	0	0	0	0	0	0	0	0	0	0	0	0	0	0	0	0	0	0	0	0	0	0	0	0	0	0	0	0	0	0	0	0	0
	42326	Root;Bacteria;Proteobacteria;Alphaproteobacteria;Rhodospirillales;Acetobacteraceae	0	0	0	0	0	0	0	0	0	0	0	0	0	0	0	0	0	0	0	0	0	0	0	0	0	0	0	0	0	0	0	0	0	0	0	0	0	0	0	0	0	0	0	0	0	0	0
	42395	Root;Bacteria	0	0	0	0	0	0	0	0	0	0	0	0	0	0	0	0	0	0	0	0	0	0	0	0	1	0	0	0	0	0	0	0	0	0	0	0	0	0	0	0	0	0	0	0	0	0	0
	42458	Root;Bacteria;Firmicutes;"Clostridia";Clostridiales;"Ruminococcaceae"	0	0	0	0	0	0	0	0	0	0	0	0	0	0	0	0	0	1	0	0	0	0	0	0	0	0	0	0	0	0	0	0	0	0	0	0	0	0	0	0	0	0	0	0	0	0	0
	42483	Root;Bacteria;Firmicutes;"Clostridia";Clostridiales;Veillonellaceae;Selenomonas	0	0	0	0	0	1	0	0	3	0	0	0	0	0	0	0	0	0	0	0	0	0	0	0	0	0	0	0	0	0	0	0	0	0	0	0	0	0	0	0	0	0	0	0	0	0	0
	42492	Root;Bacteria;Firmicutes;"Clostridia";Clostridiales;"Lachnospiraceae";"Lachnospiraceae Incertae Sedis"	0	0	0	0	0	0	0	0	0	0	0	0	0	0	0	0	0	0	0	0	0	0	0	1	0	0	0	0	0	0	0	0	1	0	2	0	0	1	0	0	0	0	2	0	0	0	0
	42721	Root;Bacteria;Firmicutes;"Clostridia";Clostridiales;Veillonellaceae	0	0	0	0	0	0	0	0	0	0	0	0	0	0	0	0	0	0	0	0	0	0	0	0	0	0	0	0	0	0	0	0	0	0	0	0	0	0	0	0	0	0	0	0	0	0	0
	42877	Root;Bacteria;Spirochaetes;Spirochaetes;Spirochaetales;Spirochaetaceae;Treponema	0	0	0	0	0	0	0	0	0	0	0	0	0	0	0	0	0	0	0	0	0	0	0	0	0	0	0	0	0	0	0	0	0	0	0	0	0	0	0	0	0	0	0	0	0	0	0
	43267	Root;Bacteria;Firmicutes;"Clostridia";Clostridiales;Incertae Sedis XIII;Anaerovorax	0	0	0	0	0	0	0	0	0	0	0	0	0	0	0	0	0	0	0	0	0	0	0	0	0	0	0	0	0	0	0	0	1	0	0	0	0	0	0	0	0	0	0	0	0	0	0
	43339	Root;Bacteria;Firmicutes;"Clostridia";Clostridiales	0	0	0	0	0	0	10	0	1	0	0	0	3	0	0	0	0	0	0	0	0	0	0	0	0	0	0	0	0	0	0	0	0	0	0	0	0	0	0	0	0	0	0	0	0	0	0
	43739	Root;Bacteria;Firmicutes;"Clostridia";Clostridiales;Veillonellaceae;Anaeroglobus	0	0	0	0	0	0	0	0	0	0	0	0	1	1	0	0	0	0	0	0	0	0	0	0	0	0	0	0	0	0	0	0	0	0	0	0	0	0	0	0	0	0	0	0	0	0	0
	43783	Root;Bacteria;Bacteroidetes	0	0	0	0	0	0	0	0	0	3	0	0	0	0	0	0	0	0	0	0	0	0	0	0	0	0	0	0	0	0	0	0	0	0	0	0	0	0	0	0	0	0	0	0	0	0	0
	43819	Root;Bacteria;Bacteroidetes;Sphingobacteria;Sphingobacteriales;Sphingobacteriaceae;Pedobacter	0	0	0	0	0	0	0	0	0	0	0	0	0	0	0	0	0	0	0	0	0	0	0	0	0	0	0	0	0	0	0	0	0	0	0	0	0	0	0	0	0	0	0	0	0	0	0
	43950	Root;Bacteria;Firmicutes;"Clostridia";Clostridiales;"Ruminococcaceae";"Ruminococcaceae Incertae Sedis"	0	0	0	0	0	0	0	0	0	0	0	0	0	0	0	0	0	0	0	1	0	0	0	0	1	0	0	0	0	0	0	0	0	0	0	0	0	0	1	0	1	0	0	0	0	0	0
	43965	Root;Bacteria;Firmicutes;"Bacilli";"Lactobacillales";"Carnobacteriaceae"	0	0	0	0	0	0	0	0	0	0	1	0	0	0	0	0	0	0	0	0	0	0	0	0	0	0	0	0	0	0	0	0	0	0	0	0	0	0	0	0	0	0	0	0	0	0	0
	44012	Root;Bacteria;Proteobacteria;Alphaproteobacteria;Rhodobacterales;Rhodobacteraceae;Paracoccus	0	0	0	0	0	0	0	0	0	0	0	0	0	0	0	0	0	0	0	0	0	0	0	0	0	0	0	0	0	0	0	0	0	0	0	0	0	0	0	0	0	0	0	0	0	0	0
	44151	Root;Bacteria;Firmicutes;"Clostridia";Clostridiales;"Ruminococcaceae";Sporobacter	0	0	0	0	0	0	0	0	0	0	0	0	0	0	0	0	0	0	0	0	0	0	0	0	2	0	0	0	0	0	0	0	0	0	1	0	0	0	0	0	0	0	0	0	0	0	0
	44239	Root;Bacteria;Proteobacteria;Alphaproteobacteria;Rhodospirillales;Acetobacteraceae	0	0	0	0	0	0	0	0	0	0	0	0	0	0	0	0	0	0	0	0	0	0	0	0	0	0	0	0	0	0	0	0	0	0	0	0	0	0	0	0	0	0	0	0	0	0	0
	44635	Root;Bacteria;Proteobacteria;Gammaproteobacteria;Enterobacteriales;Enterobacteriaceae;Klebsiella	0	0	0	0	0	0	0	0	0	0	0	0	0	0	0	0	0	0	0	0	0	0	0	0	0	0	0	0	0	0	0	0	0	0	0	0	0	0	0	1	0	1	0	0	0	0	0
	44821	Root;Bacteria;Bacteroidetes;Bacteroidetes;Bacteroidales;Prevotellaceae;Prevotella	0	0	0	0	0	0	0	0	0	0	0	0	6	0	0	0	0	0	0	0	0	127	0	0	0	0	0	0	0	0	0	0	0	0	0	0	212	0	0	0	0	464	0	0	0	0	0
	44980	Root;Bacteria;Proteobacteria;Alphaproteobacteria;Sphingomonadales;Sphingomonadaceae	0	0	0	0	0	0	0	0	0	0	0	0	0	0	0	0	0	0	0	0	0	0	0	0	0	0	0	0	0	0	0	0	0	0	0	0	0	0	0	0	0	0	0	0	0	0	0
	45265	Root;Bacteria;Firmicutes;"Bacilli";Bacillales;Incertae Sedis XI;Gemella	0	0	0	0	0	0	0	0	0	0	0	0	0	0	0	0	0	0	0	0	0	0	0	0	0	0	0	0	0	0	0	0	0	0	0	0	0	0	0	0	0	0	0	0	0	0	0
	45365	Root;Bacteria;Firmicutes;"Clostridia";Clostridiales;"Ruminococcaceae"	0	0	0	0	0	0	0	0	0	0	0	0	0	0	0	0	0	0	0	0	0	0	0	0	0	0	0	0	0	0	0	0	0	0	0	0	0	0	0	0	0	0	0	0	0	0	0
	46108	Root;Bacteria;Bacteroidetes;Sphingobacteria;Sphingobacteriales;Flexibacteraceae;Hymenobacter	0	0	0	0	0	0	0	0	0	0	0	0	0	0	0	0	0	0	0	0	0	0	0	0	0	0	0	0	0	0	0	0	0	0	0	0	0	0	0	0	0	0	0	0	0	0	0
	46159	Root;Bacteria;Firmicutes;"Clostridia";Clostridiales;Incertae Sedis XIII;Mogibacterium	0	0	0	0	0	7	34	3	14	3	2	0	50	17	3	40	45	0	0	0	0	0	0	0	0	0	0	0	0	0	0	0	0	0	0	0	0	0	0	0	0	0	0	0	0	0	0
	46278	Root;Bacteria;Proteobacteria;Gammaproteobacteria;Pasteurellales;Pasteurellaceae	0	0	3	4	0	7	0	0	0	26	21	10	21	0	3	1	0	0	0	0	0	0	0	0	0	0	0	0	0	0	0	0	1	0	0	0	0	0	0	0	0	0	0	0	0	0	0
	46477	Root;Bacteria;Bacteroidetes;Sphingobacteria;Sphingobacteriales;Sphingobacteriaceae;Sphingobacterium	0	0	0	0	0	0	0	0	0	0	0	0	0	0	0	0	0	0	0	0	0	0	0	0	0	0	0	0	0	0	0	0	0	0	0	0	0	0	0	0	0	0	0	0	0	0	0
	46910	Root;Bacteria;Firmicutes;"Clostridia";Clostridiales;"Ruminococcaceae"	0	0	0	0	0	0	0	0	0	0	0	0	0	0	0	0	0	0	3	0	0	0	0	0	0	0	0	0	0	0	0	0	0	0	0	0	0	0	0	0	0	0	0	0	0	0	0
	46931	Root;Bacteria;Proteobacteria;Gammaproteobacteria;Enterobacteriales;Enterobacteriaceae	0	0	0	0	0	0	0	0	0	0	0	0	0	0	0	0	0	0	0	0	0	0	0	0	0	0	0	0	0	0	0	0	0	0	0	0	0	0	0	0	0	0	0	0	0	0	0
	47031	Root;Bacteria;Proteobacteria;Alphaproteobacteria;Sphingomonadales;Sphingomonadaceae;Sphingomonas	0	0	0	0	0	0	0	0	0	0	0	0	0	1	0	0	0	0	0	0	0	0	0	0	0	0	0	0	0	0	0	0	0	0	0	0	0	0	0	0	0	0	0	0	0	0	0
	47316	Root;Bacteria;Proteobacteria;Alphaproteobacteria;Rhodobacterales;Rhodobacteraceae;Paracoccus	0	0	0	0	0	0	0	0	0	0	0	0	0	0	0	0	0	0	0	0	0	0	0	0	0	0	0	0	0	0	0	0	0	0	0	0	0	0	0	0	0	0	0	0	0	0	0
	47698	Root;Bacteria;Proteobacteria;Deltaproteobacteria;Desulfobacterales;Desulfobulbaceae;Desulfobulbus	0	0	0	0	0	0	0	0	0	0	0	0	0	0	0	0	0	0	0	0	0	0	0	0	0	0	0	0	0	0	0	0	0	0	0	0	0	0	0	0	0	0	0	0	0	0	0
	47805	Root;Bacteria;Actinobacteria;Actinobacteria;Actinobacteridae;Actinomycetales;Corynebacterineae;Nocardiaceae;Rhodococcus	0	0	0	0	0	0	0	0	0	0	0	0	0	0	0	0	0	0	0	0	0	0	0	0	0	0	0	0	0	0	0	0	0	0	0	0	0	0	0	0	0	0	0	0	0	0	0
	47990	Root;Bacteria;Proteobacteria;Betaproteobacteria;Neisseriales;Neisseriaceae;Kingella	0	0	0	0	0	0	0	0	0	0	0	0	0	0	0	0	0	0	0	0	0	0	0	0	0	0	0	0	0	0	0	0	0	0	0	0	0	0	0	0	0	0	0	0	0	0	0
	48207	Root;Bacteria;Firmicutes;"Clostridia";Clostridiales;Veillonellaceae;Dialister	0	0	0	0	0	0	0	0	0	0	0	0	0	0	0	0	0	0	0	0	0	0	0	0	0	0	0	0	0	0	0	0	0	0	0	0	0	0	0	0	0	13	4	0	0	0	0
	48313	Root;Bacteria;Firmicutes;"Clostridia";Clostridiales	0	0	0	0	0	0	0	0	0	0	0	0	0	0	0	0	0	0	0	0	0	0	0	0	0	0	0	0	0	0	0	0	0	1	0	0	0	0	0	0	0	0	0	0	0	0	0
	48583	Root;Bacteria;Firmicutes;"Clostridia";Clostridiales;"Lachnospiraceae";Catonella	0	0	0	0	0	0	1	0	0	0	0	0	0	0	0	0	1	0	0	0	0	0	0	0	0	0	0	0	0	0	0	0	0	0	0	0	0	0	0	0	0	0	0	0	0	0	0
	48874	Root;Bacteria;Actinobacteria;Actinobacteria;Actinobacteridae;Actinomycetales;Micrococcineae;Micrococcaceae	0	0	0	0	0	0	0	0	0	0	0	0	0	0	0	0	0	0	0	0	0	0	0	0	0	0	0	0	0	0	0	0	0	0	0	0	0	0	0	0	0	0	0	0	0	0	0
	49406	Root;Bacteria;Firmicutes;"Clostridia";Clostridiales	0	0	0	0	0	0	0	0	0	0	0	0	0	0	0	0	0	0	0	0	0	0	0	0	0	0	0	0	0	0	0	0	0	2	0	0	0	0	0	0	0	0	0	0	0	0	0
	49536	Root;Bacteria;Actinobacteria;Actinobacteria;Actinobacteridae;Actinomycetales;Actinomycineae;Actinomycetaceae;Actinomyces	0	0	0	0	0	0	0	0	0	0	0	0	0	0	0	0	0	0	0	0	0	0	0	0	0	0	0	0	0	0	0	0	0	0	0	0	0	0	0	0	0	0	0	0	0	0	0
	49837	Root;Bacteria;Firmicutes;"Erysipelotrichi";"Erysipelotrichales";Erysipelotrichaceae;Erysipelotrichaceae Incertae Sedis	0	0	0	0	0	0	0	0	0	0	0	0	0	0	0	0	0	0	0	0	0	0	0	1	0	0	0	0	0	0	0	0	0	0	9	0	0	0	0	0	0	0	0	0	0	0	0
	50139	Root;Bacteria;Proteobacteria;Betaproteobacteria;Burkholderiales;Comamonadaceae	0	0	0	0	0	0	0	0	0	0	0	0	0	0	0	0	0	0	0	0	0	0	0	0	0	0	0	0	0	0	0	0	0	0	0	0	0	0	0	0	0	0	0	0	0	0	0
	50712	Root;Bacteria;Firmicutes;"Clostridia";Clostridiales;"Ruminococcaceae"	0	0	0	0	0	0	0	0	0	0	0	0	0	0	0	0	0	0	0	0	0	1	0	0	0	0	0	0	0	0	0	0	0	0	0	0	0	0	0	0	0	0	0	0	0	0	0
	51535	Root;Bacteria;Proteobacteria;Deltaproteobacteria;Desulfovibrionales;Desulfovibrionaceae;Desulfovibrio	0	0	0	0	0	0	0	0	0	0	0	0	0	0	0	0	0	0	0	0	0	0	6	0	0	0	0	0	0	0	0	0	0	0	0	0	0	0	0	0	0	0	0	0	0	0	0
	52106	Root;Bacteria;Firmicutes;"Clostridia";Clostridiales;"Lachnospiraceae"	0	0	0	0	0	0	0	0	0	0	0	0	0	0	0	1	0	0	0	0	0	0	0	0	0	0	0	0	0	0	0	0	0	0	0	0	0	0	0	0	0	0	0	0	0	0	0
	52562	Root;Bacteria;Firmicutes;"Bacilli";"Lactobacillales";Lactobacillaceae;Lactobacillus	0	0	0	0	0	0	0	0	0	0	0	0	0	0	0	0	0	0	0	0	0	0	0	0	0	0	0	0	0	0	0	0	0	0	0	0	0	0	0	0	0	0	0	0	0	0	0
	52759	Root;Bacteria;Firmicutes;"Clostridia";Clostridiales;"Ruminococcaceae"	0	0	0	0	0	0	0	0	0	0	0	0	0	0	0	0	0	0	2	0	0	2	0	0	7	0	0	0	0	0	0	0	0	0	4	1	0	0	0	0	0	2	0	0	0	0	0
	53467	Root;Bacteria;Actinobacteria;Actinobacteria;Actinobacteridae;Actinomycetales;Streptomycineae;Streptomycetaceae;Streptomyces	0	0	0	0	0	0	0	0	0	0	0	0	0	0	0	0	0	0	0	0	0	0	0	0	0	0	0	0	0	0	0	0	0	0	0	0	0	0	0	0	0	0	0	0	0	0	0
	53569	Root;Bacteria;Proteobacteria;Betaproteobacteria;Neisseriales;Neisseriaceae	0	0	0	0	0	0	0	0	0	0	0	0	0	0	0	0	0	0	0	0	0	0	0	0	0	0	0	0	0	0	0	0	0	0	0	0	0	0	0	0	0	0	0	0	0	0	0
	55486	Root;Bacteria;Proteobacteria;Betaproteobacteria;Neisseriales;Neisseriaceae	0	0	0	0	0	0	0	0	0	0	0	3	0	0	0	0	0	0	0	0	0	0	0	0	0	0	0	0	0	0	0	0	0	0	0	0	0	0	0	0	0	0	0	0	0	0	0
	55854	Root;Bacteria;Bacteroidetes;Bacteroidetes;Bacteroidales;Prevotellaceae;Prevotella	0	0	0	0	0	0	0	0	0	0	0	0	0	0	0	0	0	0	0	0	0	0	0	0	0	0	0	0	0	0	0	0	0	0	0	0	0	0	0	0	0	0	0	0	0	0	0
	55917	Root;Bacteria;Bacteroidetes	0	0	0	0	0	0	0	0	0	0	0	0	0	0	0	0	2	0	0	0	0	0	0	0	0	0	0	0	0	0	0	0	0	0	0	0	0	0	0	0	0	0	0	0	0	0	0
	56208	Root;Bacteria;Bacteroidetes;Flavobacteria;Flavobacteriales;Flavobacteriaceae;Capnocytophaga	0	0	0	0	0	1	1	1	4	0	1	1	1	0	0	0	0	0	0	0	1	0	0	0	0	0	0	0	0	0	0	0	0	0	0	0	0	0	0	0	0	0	0	0	0	0	0
	56320	Root;Bacteria;Bacteroidetes;Bacteroidetes;Bacteroidales;Prevotellaceae;Prevotella	0	0	0	0	0	0	0	0	0	0	0	0	0	0	0	0	0	0	0	0	0	0	0	0	0	0	0	0	0	0	0	0	0	0	0	0	0	0	0	0	0	0	0	0	0	0	0
	56599	Root;Bacteria;Proteobacteria;Betaproteobacteria;Neisseriales;Neisseriaceae	0	0	0	0	0	0	0	0	0	0	0	0	0	0	0	0	0	0	0	0	0	0	0	0	0	0	0	0	0	0	0	0	0	0	0	0	0	0	0	0	0	0	0	0	0	0	0
	57347	Root;Bacteria;Proteobacteria;Epsilonproteobacteria;Campylobacterales;Campylobacteraceae;Campylobacter	0	0	0	0	0	0	0	0	0	0	0	0	0	0	0	0	0	0	0	0	0	0	0	0	0	0	0	0	0	0	0	0	0	0	0	0	0	0	0	0	0	0	0	0	0	0	0
	59529	Root;Bacteria;Firmicutes;"Clostridia";Clostridiales;Veillonellaceae;Selenomonas	1	0	0	0	0	0	0	0	0	0	0	0	0	0	0	2	0	0	0	0	0	0	0	0	0	0	0	0	0	0	0	0	0	0	0	0	0	0	0	0	0	0	0	0	0	0	0
	59534	Root;Bacteria;Bacteroidetes;Flavobacteria;Flavobacteriales;Flavobacteriaceae;Capnocytophaga	0	0	0	0	0	0	0	0	0	0	0	0	0	0	0	0	0	0	0	0	0	0	0	0	0	0	0	0	0	0	0	0	0	0	0	0	0	0	0	0	0	0	0	0	0	0	0
	59566	Root;Bacteria;Firmicutes;"Bacilli";"Lactobacillales";Streptococcaceae;Streptococcus	0	0	0	0	0	0	0	0	0	1	1	1	2	0	0	4	0	0	0	0	0	0	0	0	0	0	0	0	0	0	0	0	0	0	0	0	0	0	0	0	0	0	0	0	0	0	0
	59574	Root;Bacteria;Fusobacteria;Fusobacteria;Fusobacteriales;Fusobacteriaceae;Leptotrichia	0	0	0	0	0	0	0	0	0	0	0	1	0	0	0	0	0	0	0	0	0	0	0	0	0	0	0	0	0	0	0	0	0	0	0	0	0	0	0	0	0	0	0	0	0	0	0
	59902	Root;Bacteria;Proteobacteria;Betaproteobacteria;Burkholderiales;Comamonadaceae;Acidovorax	0	0	0	0	0	0	0	0	0	0	0	0	0	0	0	0	0	0	0	0	0	0	0	0	0	0	0	0	0	0	0	0	0	0	0	0	0	0	0	0	0	0	0	0	0	0	0
	60136	Root;Bacteria;Actinobacteria;Actinobacteria;Actinobacteridae;Actinomycetales;Actinomycineae;Actinomycetaceae;Actinomyces	0	0	0	0	0	0	0	0	3	0	0	0	0	0	0	1	0	0	0	0	0	0	0	0	0	0	0	0	0	0	0	0	0	0	0	0	0	0	0	0	0	0	0	0	0	0	0
	60251	Root;Bacteria;Proteobacteria;Alphaproteobacteria;Sphingomonadales;Sphingomonadaceae;Sphingomonas	0	0	1	0	0	0	0	0	0	0	0	0	0	0	0	0	0	0	0	0	0	0	0	0	0	0	0	0	0	0	0	0	0	0	0	0	0	0	0	0	0	0	0	0	0	0	0
	60257	Root;Bacteria;Bacteroidetes;Bacteroidetes;Bacteroidales;Prevotellaceae;Prevotella	0	0	0	0	0	0	0	0	0	0	0	0	0	0	0	0	0	0	0	0	0	0	0	0	0	0	0	0	0	0	0	0	0	0	0	0	0	0	0	0	0	0	0	0	0	0	0
	60329	Root;Bacteria;Proteobacteria;Gammaproteobacteria;Pseudomonadales	0	0	0	0	0	0	0	0	0	0	0	0	0	0	0	0	0	0	0	0	0	0	0	0	0	0	0	0	0	0	0	0	0	0	0	0	0	0	0	0	0	0	0	0	0	0	0
	63123	Root;Bacteria;Bacteroidetes;Bacteroidetes;Bacteroidales;Prevotellaceae;Prevotella	0	0	0	0	0	119	218	0	0	36	0	13	0	2	13	0	0	0	0	0	0	0	0	0	0	0	0	0	0	0	0	0	0	0	0	0	0	0	0	0	0	0	0	0	0	0	0
	63614	Root;Bacteria;Proteobacteria;Gammaproteobacteria;Pseudomonadales;Moraxellaceae;Acinetobacter	0	0	0	0	0	0	0	0	0	0	0	0	0	0	0	0	0	0	0	0	0	0	0	0	0	0	0	0	0	0	0	0	0	0	0	0	0	0	0	0	0	0	0	0	0	0	0
	63981	Root;Bacteria;Firmicutes;"Bacilli";Bacillales;Bacillaceae;"Bacillaceae 1";Bacillus;Bacillus a	0	0	0	0	0	0	0	0	0	0	0	0	0	0	0	0	0	0	0	0	0	0	0	0	0	0	0	0	0	0	0	0	0	0	0	0	0	0	0	0	0	0	0	0	0	0	0
	63985	Root;Bacteria;Proteobacteria;Betaproteobacteria;Neisseriales;Neisseriaceae;Neisseria	0	0	0	0	0	0	0	0	0	0	0	0	0	0	0	2	0	0	0	0	0	0	0	0	0	0	0	0	0	0	0	0	0	0	0	0	0	0	0	0	0	0	0	0	0	0	0
	64695	Root;Bacteria;Proteobacteria;Alphaproteobacteria;Rhodospirillales;Acetobacteraceae	0	0	0	0	0	0	0	0	0	0	0	0	0	0	0	0	0	0	0	0	0	0	0	0	0	0	0	0	0	0	0	0	0	0	0	0	0	0	0	0	0	0	0	0	0	0	0
	66234	Root;Bacteria;Proteobacteria;Alphaproteobacteria;Rhizobiales;Methylobacteriaceae	0	0	0	0	0	0	0	0	0	0	0	0	0	0	0	0	0	0	0	0	0	0	0	0	0	0	0	0	0	0	0	0	0	0	0	0	0	0	0	0	0	0	0	0	0	0	0
	66587	Root;Bacteria;Actinobacteria;Actinobacteria;Actinobacteridae;Actinomycetales;Micrococcineae;Microbacteriaceae;Clavibacter	0	0	0	0	0	0	0	0	0	0	0	0	0	0	0	0	0	0	0	0	0	0	0	0	0	0	0	0	0	0	0	0	0	0	0	0	0	0	0	0	0	0	0	0	0	0	0
	66687	Root;Bacteria;Proteobacteria;Betaproteobacteria;Burkholderiales;Comamonadaceae;Comamonas	0	0	2	0	0	0	0	0	0	0	0	0	1	0	0	8	0	0	0	0	0	0	0	0	0	0	0	0	0	0	0	0	0	0	0	0	0	0	0	0	0	0	0	0	0	0	0
	66816	Root;Bacteria;Proteobacteria;Gammaproteobacteria;Pseudomonadales;Pseudomonadaceae;Pseudomonas	0	0	8	0	0	0	0	0	0	0	0	0	0	0	0	2	0	0	0	0	0	0	0	0	0	0	0	0	0	0	0	0	0	0	0	0	0	0	0	0	0	0	0	0	0	0	0
	66930	Root;Bacteria;Proteobacteria;Alphaproteobacteria;Rhizobiales	0	0	0	0	0	0	0	0	0	0	0	0	0	0	0	0	0	0	0	0	0	0	0	0	0	0	0	0	0	0	0	0	0	0	0	0	0	0	0	0	0	0	0	0	0	0	0
	68338	Root;Bacteria;Bacteroidetes;Bacteroidetes;Bacteroidales;Prevotellaceae;Prevotella	0	0	0	0	0	0	0	0	0	0	0	0	4	0	0	0	0	0	0	0	0	0	0	0	0	0	0	0	0	0	0	0	0	0	0	0	0	0	0	0	0	0	0	0	0	0	0
	68339	Root;Bacteria;Bacteroidetes;Bacteroidetes;Bacteroidales;Prevotellaceae;Prevotella	0	0	0	0	0	0	0	0	0	0	0	0	2	0	0	0	0	0	0	0	0	0	0	0	0	0	0	0	0	0	0	0	0	0	0	0	0	0	0	0	0	0	0	0	0	0	0
	68340	Root;Bacteria;Firmicutes;"Clostridia";Clostridiales	0	0	0	0	0	0	0	0	0	10	0	0	2	0	0	0	1	0	0	0	0	0	0	0	0	0	0	0	0	0	0	0	0	0	0	0	0	0	0	0	0	0	0	0	0	0	0
	68341	Root;Bacteria;Firmicutes;"Clostridia";Clostridiales;Incertae Sedis XI;Peptoniphilus	0	0	0	0	0	0	0	0	0	0	0	0	0	0	0	0	0	0	0	0	0	0	0	0	0	0	0	0	0	0	0	0	0	0	0	0	0	0	0	0	0	0	0	0	0	0	0
	68348	Root;Bacteria	0	0	0	0	0	0	0	0	0	22	0	0	0	0	0	0	0	0	0	0	0	0	0	0	0	0	0	0	0	0	0	0	0	0	0	0	0	0	0	0	0	0	0	0	0	0	0
	68350	Root;Bacteria;Firmicutes;"Clostridia";Clostridiales;Incertae Sedis XIII;Anaerovorax	0	0	0	0	0	0	0	0	0	0	0	0	0	0	0	0	0	0	0	0	0	0	0	0	0	0	0	0	0	0	0	0	0	0	0	0	0	0	0	0	0	0	0	0	0	0	0
	68786	Root;Bacteria;Proteobacteria;Alphaproteobacteria;Rhizobiales;Bradyrhizobiaceae;Rhodopseudomonas	0	0	0	0	0	0	0	0	0	0	0	0	0	0	0	0	0	0	0	0	0	0	0	0	0	0	0	0	0	0	0	0	0	0	0	0	0	0	0	0	0	0	0	0	0	0	0
	69384	Root;Bacteria;Actinobacteria;Actinobacteria;Actinobacteridae;Actinomycetales;Corynebacterineae;Corynebacteriaceae;Corynebacterium	0	0	0	0	0	0	0	0	19	0	0	0	0	0	0	0	0	0	0	0	0	0	0	0	0	0	0	0	0	0	0	0	0	0	0	0	0	0	0	0	0	0	0	0	0	0	0
	69664	Root;Bacteria;Firmicutes;"Clostridia";Clostridiales	0	0	0	0	0	0	0	0	0	0	0	0	0	0	0	0	0	0	0	0	0	0	0	0	0	0	0	0	0	0	0	0	0	0	0	0	0	0	0	0	0	0	0	0	0	0	0
	69909	Root;Bacteria;Firmicutes;"Clostridia";Clostridiales;"Lachnospiraceae"	0	0	0	0	0	0	0	0	0	0	0	0	0	0	0	0	0	1	0	0	0	0	0	0	0	0	0	0	0	1	0	0	1	0	0	2	1	0	0	1	1	1	0	0	1	0	0
	70038	Root;Bacteria;Fusobacteria;Fusobacteria;Fusobacteriales;Fusobacteriaceae;Leptotrichia	0	0	0	0	1	0	34	0	1	232	0	1	0	97	0	201	0	0	0	0	0	0	0	0	0	0	0	0	0	0	0	0	0	0	0	0	0	0	0	0	0	0	0	0	0	0	0
	70071	Root;Bacteria;Proteobacteria;Alphaproteobacteria;Sphingomonadales;Sphingomonadaceae;Sphingomonas	0	0	0	0	0	0	0	0	0	0	0	0	0	0	0	0	0	0	0	0	0	0	0	0	0	0	0	0	0	0	0	0	0	0	0	0	0	0	0	0	0	0	0	0	0	0	0
	70363	Root;Bacteria;Proteobacteria;Betaproteobacteria;Burkholderiales;Alcaligenaceae;Oligella	0	0	0	0	0	0	0	0	0	0	0	0	0	0	0	0	0	0	0	0	0	0	0	0	0	0	0	0	0	0	0	0	0	0	0	0	0	0	0	0	0	0	0	0	0	0	0
	70379	Root;Bacteria;TM7;TM7_genera_incertae_sedis	0	0	0	0	0	2	1	1	0	0	1	0	2	3	4	1	12	0	0	0	0	0	0	0	0	0	0	0	0	0	0	0	0	0	0	0	0	0	0	0	0	0	0	0	0	0	0
	70628	Root;Bacteria;Fusobacteria;Fusobacteria;Fusobacteriales;Fusobacteriaceae;Leptotrichia	0	0	6	0	0	2	0	4	7	29	1	25	3	0	1	1	5	0	0	0	0	0	0	0	0	0	0	0	0	0	0	0	0	0	0	0	0	0	0	0	0	0	0	0	0	0	0
	70671	Root;Bacteria;Bacteroidetes;Bacteroidetes;Bacteroidales;Prevotellaceae;Prevotella	0	0	0	0	0	9	38	23	0	0	28	0	22	29	0	28	16	0	0	0	0	0	0	0	0	0	0	0	0	0	0	0	0	0	0	0	0	0	0	0	0	0	0	0	0	0	0
	70804	Root;Bacteria;Fusobacteria;Fusobacteria;Fusobacteriales;Fusobacteriaceae;Leptotrichia	0	0	0	0	0	0	0	0	0	0	0	0	0	0	0	0	1	0	0	0	0	0	0	0	0	0	0	0	0	0	0	0	0	0	0	0	0	0	0	0	0	0	0	0	0	0	0
	70974	Root;Bacteria;Proteobacteria;Gammaproteobacteria;Pasteurellales;Pasteurellaceae;Haemophilus	0	0	0	0	0	0	0	0	0	0	0	0	0	0	0	0	0	0	0	0	0	0	0	0	0	0	0	0	0	0	0	0	0	0	0	0	0	0	0	0	0	0	0	0	0	0	0
	71202	Root;Bacteria;Firmicutes;"Clostridia";Clostridiales;Veillonellaceae;Dialister	0	0	0	0	0	0	0	0	0	0	0	0	0	0	0	0	0	0	0	0	0	0	0	0	0	0	0	0	0	0	0	0	0	0	0	0	0	0	0	0	0	0	0	0	0	0	0
	71387	Root;Bacteria;Firmicutes;"Clostridia";Clostridiales;"Lachnospiraceae"	0	0	0	0	0	96	65	116	12	30	0	3	184	122	0	115	431	0	0	0	0	0	0	0	0	0	0	0	0	0	0	0	0	0	0	0	0	0	0	0	0	0	0	0	0	0	0
	71698	Root;Bacteria;Firmicutes;"Bacilli";Bacillales	0	0	0	0	0	0	0	0	0	0	0	0	0	0	0	0	0	0	0	0	0	0	0	0	0	0	0	0	0	0	0	0	0	0	0	0	0	0	0	0	0	0	0	0	0	0	0
	71728	Root;Bacteria;Actinobacteria;Actinobacteria;Actinobacteridae;Actinomycetales;Micrococcineae;Micrococcaceae;Arthrobacter	0	0	0	0	0	0	0	0	0	0	0	0	0	0	0	0	0	0	0	0	0	0	0	0	0	0	0	0	0	0	0	0	0	0	0	0	0	0	0	0	0	0	0	0	0	0	0
	71799	Root;Bacteria;Bacteroidetes;Bacteroidetes;Bacteroidales;Prevotellaceae;Prevotella	0	0	0	0	0	0	0	0	0	0	0	0	0	0	0	0	0	0	0	0	0	0	0	0	0	0	0	0	0	0	0	0	0	0	0	0	0	0	0	0	0	0	0	0	0	0	0
	71907	Root;Bacteria;Bacteroidetes;Bacteroidetes;Bacteroidales;Prevotellaceae	0	0	0	0	0	0	0	0	0	0	0	0	0	0	0	0	0	0	0	0	0	0	0	0	0	0	0	0	0	0	0	0	0	0	0	0	0	0	0	0	0	0	0	0	0	0	0
	71957	Root;Bacteria;Bacteroidetes;Flavobacteria;Flavobacteriales;Flavobacteriaceae;Capnocytophaga	0	0	0	0	0	0	0	0	0	0	0	0	0	0	0	0	0	0	0	0	0	0	0	0	0	0	0	0	0	0	0	0	0	0	0	0	0	0	0	0	0	0	0	0	0	0	0
	72003	Root;Bacteria;Firmicutes;"Bacilli";"Lactobacillales";Streptococcaceae;Streptococcus	0	0	0	0	0	3	0	3	0	1	3	5	21	0	6	22	0	0	1	0	0	0	0	0	0	0	0	0	0	0	0	0	0	0	0	0	0	0	0	0	0	0	0	0	0	0	0
	72060	Root;Bacteria;Bacteroidetes;Bacteroidetes;Bacteroidales;Prevotellaceae;Prevotella	0	0	0	0	0	0	3	1	0	0	0	0	0	0	2	0	0	0	0	0	0	0	0	0	0	0	0	0	0	0	0	0	0	0	0	0	0	0	0	1	0	0	0	0	0	0	0
	72222	Root;Bacteria;Actinobacteria;Actinobacteria;Actinobacteridae;Actinomycetales;Micrococcineae;Micrococcaceae	0	0	0	0	0	0	0	0	0	0	0	0	0	0	0	0	0	0	0	0	0	0	0	0	0	0	0	0	0	0	0	0	0	0	0	0	0	0	0	0	0	0	0	0	0	0	0
	72347	Root;Bacteria;TM7;TM7_genera_incertae_sedis	0	0	0	0	0	0	0	0	0	0	0	0	0	0	0	0	0	0	0	0	0	0	0	0	0	0	0	0	0	0	0	0	0	0	0	0	0	0	0	0	0	0	0	0	0	0	0
	72610	Root;Bacteria;Spirochaetes;Spirochaetes;Spirochaetales;Spirochaetaceae;Treponema	0	0	0	0	0	0	0	0	0	0	0	0	0	0	0	0	0	0	0	0	0	0	0	0	0	0	0	0	0	0	0	0	0	0	0	0	0	0	0	0	0	0	0	0	0	0	0
	72830	Root;Bacteria;Proteobacteria;Gammaproteobacteria;Pasteurellales;Pasteurellaceae	0	0	0	0	0	0	0	0	0	0	0	0	1	0	0	0	0	0	0	0	0	0	0	0	0	0	0	0	0	0	0	0	0	0	0	0	0	0	0	0	0	0	0	0	0	0	0
	72853	Root;Bacteria;Firmicutes;"Clostridia";Clostridiales;"Ruminococcaceae"	0	0	0	0	0	0	0	0	0	0	0	0	0	0	0	0	0	0	0	0	0	0	0	0	0	0	0	0	0	0	0	0	2	1	1	0	0	0	0	1	0	0	0	0	0	0	0
	72858	Root;Bacteria;Actinobacteria;Actinobacteria;Actinobacteridae;Bifidobacteriales;Bifidobacteriaceae	0	0	0	0	0	0	0	0	0	0	6	0	0	1	0	0	0	0	0	0	0	0	0	0	0	0	0	0	0	0	0	0	0	0	0	0	0	0	0	0	0	0	0	0	0	0	0
	72999	Root;Bacteria;Proteobacteria;Betaproteobacteria;Neisseriales;Neisseriaceae	0	0	0	0	0	0	0	0	0	0	0	0	0	0	0	0	0	0	0	0	0	0	0	0	0	0	0	0	0	0	0	0	0	0	0	0	0	0	0	0	0	0	0	0	0	0	0
	73120	Root;Bacteria;Firmicutes;"Clostridia";Clostridiales;"Lachnospiraceae"	0	0	0	0	0	0	0	0	0	0	0	0	0	0	0	0	0	0	0	0	0	0	0	0	0	0	0	0	0	0	0	0	0	0	0	0	0	0	0	0	0	0	0	0	0	0	0
	73132	Root;Bacteria;Firmicutes;"Clostridia";Clostridiales;"Ruminococcaceae"	0	0	0	0	0	0	0	0	0	0	0	0	0	0	0	0	0	1	0	0	0	0	0	0	1	1	0	0	0	0	0	0	0	0	0	0	0	0	0	0	0	0	1	0	0	0	0
	73295	Root;Bacteria;Actinobacteria;Actinobacteria;Actinobacteridae;Actinomycetales;Propionibacterineae;Propionibacteriaceae;Propionibacterium	0	0	0	0	0	0	0	0	0	0	0	0	0	0	0	0	0	0	0	0	0	0	0	0	0	0	0	0	0	0	0	0	0	0	0	0	0	0	0	0	0	0	0	0	0	0	0
	73436	Root;Bacteria;Firmicutes;"Bacilli";Bacillales;Incertae Sedis XII;Exiguobacterium	0	8	0	0	0	0	0	0	0	0	0	0	0	0	0	0	0	0	0	0	0	0	0	0	0	0	0	0	0	0	0	0	0	0	0	0	0	0	0	0	0	0	0	0	0	0	0
	73450	Root;Bacteria;Firmicutes;"Clostridia";Clostridiales;"Lachnospiraceae"	0	0	0	0	0	0	0	0	14	21	0	41	4	0	17	0	1	0	0	0	0	0	0	0	0	0	0	0	0	0	0	0	0	0	0	0	0	0	0	0	0	0	0	0	0	0	0
	73590	Root;Bacteria;Actinobacteria;Actinobacteria;Actinobacteridae;Actinomycetales;Corynebacterineae;Corynebacteriaceae;Corynebacterium	0	0	0	0	0	0	0	0	0	0	0	0	0	0	0	0	0	0	0	0	0	0	0	0	0	0	0	0	0	0	0	0	0	0	0	0	0	0	0	0	0	0	0	0	0	0	0
	73606	Root;Bacteria;Firmicutes;"Clostridia";Clostridiales;"Ruminococcaceae"	0	0	0	0	0	0	0	0	0	0	0	0	0	0	0	0	0	2	0	1	6	1	1	0	0	0	0	0	1	0	0	1	0	0	1	0	1	0	0	2	1	16	0	1	0	0	0
	73875	Root;Bacteria;Spirochaetes;Spirochaetes;Spirochaetales;Spirochaetaceae;Treponema	0	0	0	0	0	0	0	0	10	0	0	0	4	0	4	0	0	0	0	0	0	0	0	0	0	0	0	0	0	0	0	0	0	0	0	0	0	0	0	0	0	0	0	0	0	0	0
	73887	Root;Bacteria;Fusobacteria;Fusobacteria;Fusobacteriales;Fusobacteriaceae;Leptotrichia	0	0	0	0	0	0	0	0	2	0	0	0	0	0	0	0	1	0	0	0	0	0	0	0	0	0	0	0	0	0	0	0	0	0	0	0	0	0	0	0	0	0	0	0	0	0	0
	73894	Root;Bacteria;Firmicutes;"Clostridia";Clostridiales;"Lachnospiraceae"	0	0	0	0	0	0	0	0	0	0	0	0	0	0	0	0	0	0	0	0	0	0	0	0	0	0	0	0	0	0	0	0	0	0	0	0	0	0	0	0	0	0	0	0	0	0	0
	73998	Root;Bacteria;Firmicutes;"Clostridia";Clostridiales	0	0	0	0	0	0	1	0	0	4	0	0	1	0	10	0	0	0	0	0	0	0	0	0	0	0	0	0	0	0	0	0	0	0	0	0	0	0	0	0	0	0	0	0	0	0	0
	74059	Root;Bacteria;Fusobacteria;Fusobacteria;Fusobacteriales;Fusobacteriaceae;Leptotrichia	0	0	0	0	0	0	0	1	9	0	0	0	1	1	0	0	2	0	0	0	0	0	0	0	0	0	0	0	0	0	0	0	0	0	0	0	0	0	0	0	0	0	0	0	0	0	0
	74211	Root;Bacteria;Proteobacteria;Gammaproteobacteria;Pasteurellales;Pasteurellaceae	0	0	0	0	0	9	3	0	0	121	3	395	73	2	58	20	2	0	0	0	0	0	0	0	0	0	0	0	0	0	0	0	0	0	0	0	0	0	0	0	0	0	0	0	0	0	0
	74314	Root;Bacteria;Bacteroidetes;Bacteroidetes;Bacteroidales;Porphyromonadaceae	0	0	0	0	0	0	0	0	0	0	0	0	0	0	0	0	0	0	0	0	0	0	0	0	0	0	0	0	0	0	0	0	0	0	0	0	0	0	0	0	0	0	0	0	0	0	0
	74391	Root;Bacteria;Fusobacteria;Fusobacteria;Fusobacteriales;Fusobacteriaceae;Leptotrichia	0	0	0	0	0	65	5	1	285	40	35	90	88	1	55	4	19	0	0	0	0	0	0	0	0	0	0	0	0	0	0	0	0	0	0	0	0	0	0	0	0	0	0	0	0	0	0
	74407	Root;Bacteria;Bacteroidetes;Bacteroidetes;Bacteroidales;Prevotellaceae;Prevotella	0	0	0	0	0	0	0	0	0	0	0	0	0	0	0	0	0	0	0	0	0	0	0	0	0	0	0	0	0	0	0	0	0	0	0	0	0	0	0	0	0	0	0	0	0	0	0
	74461	Root;Bacteria;Firmicutes;"Clostridia";Clostridiales;"Ruminococcaceae"	0	0	0	0	0	0	0	0	0	0	0	0	0	0	0	0	0	0	3	0	0	0	0	2	1	0	0	0	0	0	0	0	0	27	0	0	0	0	0	0	0	0	0	1	0	0	0
	74480	Root;Bacteria;Firmicutes;"Clostridia";Clostridiales;"Ruminococcaceae";"Ruminococcaceae Incertae Sedis"	0	0	0	0	0	0	0	0	0	0	0	0	0	0	0	0	0	1	0	0	0	0	0	0	0	0	0	0	1	0	0	0	0	0	0	0	0	0	0	0	0	0	0	0	0	0	0
	74511	Root;Bacteria;Firmicutes;"Bacilli";"Lactobacillales";"Aerococcaceae";Eremococcus	0	0	0	0	0	0	0	0	0	0	0	0	0	0	0	0	0	0	0	0	0	0	0	0	0	0	0	0	0	0	0	0	0	0	0	0	0	0	0	0	0	0	0	0	0	0	0
	74655	Root;Bacteria;Proteobacteria;Gammaproteobacteria;Pasteurellales;Pasteurellaceae	0	0	0	0	0	4	3	0	4	4	0	8	24	0	3	0	0	0	0	0	0	0	0	0	0	0	0	0	0	0	0	0	0	0	0	0	0	0	0	0	0	0	0	0	0	0	0
	74862	Root;Bacteria;Firmicutes;"Erysipelotrichi";"Erysipelotrichales";Erysipelotrichaceae;Coprobacillus	0	0	0	0	0	0	0	0	0	0	0	0	0	0	0	0	0	0	0	0	0	0	1	0	0	0	0	0	0	0	1	0	0	0	0	1	0	0	0	0	0	0	0	0	0	0	0
	76547	Root;Bacteria;Firmicutes;"Clostridia";Clostridiales;Incertae Sedis XIII;Mogibacterium	0	0	0	0	0	0	0	0	0	0	0	0	0	0	0	0	0	0	0	0	0	0	0	0	0	0	0	0	0	0	0	0	0	0	0	0	1	0	0	0	0	0	0	0	0	0	0
	77365	Root;Bacteria;Firmicutes;"Bacilli";Bacillales;"Staphylococcaceae";Staphylococcus	0	0	1	0	0	0	0	0	0	0	0	0	0	0	0	0	0	0	0	0	0	0	0	0	0	0	0	0	0	0	0	0	0	0	0	0	0	0	0	0	0	0	0	0	0	0	0
	78243	Root;Bacteria;Proteobacteria;Betaproteobacteria;Burkholderiales;Comamonadaceae;Delftia	0	0	0	1	0	0	0	0	0	0	0	0	0	4	0	0	0	0	0	0	0	0	0	0	0	0	0	0	0	0	0	0	0	0	0	0	0	0	0	0	0	0	0	0	0	0	0
	78376	Root;Bacteria;Firmicutes;"Clostridia";Clostridiales;"Ruminococcaceae"	0	0	0	0	0	0	0	0	0	0	0	0	0	0	0	0	0	0	0	0	0	0	0	0	0	0	0	0	0	0	0	0	0	0	0	0	0	0	0	1	0	0	0	0	0	0	0
	79234	Root;Bacteria;Actinobacteria;Actinobacteria;Actinobacteridae;Actinomycetales;Actinomycineae;Actinomycetaceae;Actinomyces	0	6	0	0	0	22	99	187	129	7	268	5	44	52	16	60	10	0	0	0	0	0	0	0	0	0	0	0	0	0	0	0	0	0	0	0	0	0	0	0	0	0	0	0	0	0	0
	81096	Root;Bacteria;Actinobacteria;Actinobacteria;Actinobacteridae;Actinomycetales;Corynebacterineae;Corynebacteriaceae;Corynebacterium	0	0	0	0	0	0	0	0	0	0	0	0	0	0	0	0	0	0	0	0	0	0	0	0	0	0	0	0	0	0	0	0	0	0	0	0	0	0	0	0	0	0	0	0	0	0	0
	81255	Root;Bacteria;Firmicutes;"Clostridia";Clostridiales	0	0	0	0	0	0	0	0	0	0	0	0	0	0	0	0	0	0	0	0	0	0	0	0	0	0	0	0	0	0	0	0	0	0	1	0	0	0	0	0	0	0	0	0	0	0	0
	81710	Root;Bacteria;Actinobacteria;Actinobacteria;Actinobacteridae;Actinomycetales;Corynebacterineae;Nocardiaceae;Rhodococcus	0	0	0	0	0	0	0	0	0	0	0	0	0	0	0	0	0	0	0	0	0	0	0	0	0	0	0	0	0	0	0	0	0	0	0	0	0	0	0	0	0	0	0	0	0	0	0
	81764	Root;Bacteria;Bacteroidetes;Sphingobacteria;Sphingobacteriales	0	0	0	0	0	0	0	0	0	0	0	0	0	0	0	0	0	0	0	0	0	0	0	0	0	0	0	0	0	0	0	0	0	0	0	0	0	0	0	0	0	0	0	0	0	0	0
	82222	Root;Bacteria;Bacteroidetes;Sphingobacteria;Sphingobacteriales;Flexibacteraceae;Hymenobacter	0	0	0	0	0	0	0	0	0	0	0	0	0	0	0	0	0	0	0	0	0	0	0	0	0	0	0	0	0	0	0	0	0	0	0	0	0	0	0	0	0	0	0	0	0	0	0
	82476	Root;Bacteria;Actinobacteria;Actinobacteria;Actinobacteridae;Actinomycetales;Actinomycineae;Actinomycetaceae;Actinomyces	0	0	0	0	0	0	0	0	0	0	0	0	0	0	0	0	0	0	0	0	0	0	0	0	0	0	0	0	0	0	0	0	0	0	0	0	0	0	0	0	0	0	0	0	0	0	0
	82683	Root;Bacteria;Actinobacteria;Actinobacteria;Actinobacteridae;Actinomycetales;Micrococcineae;Microbacteriaceae	0	0	0	0	0	0	0	0	0	0	0	0	0	0	0	0	0	0	0	0	0	0	0	0	0	0	0	0	0	0	0	0	0	0	0	0	0	0	0	0	0	0	0	0	0	0	0
	83011	Root;Bacteria;Actinobacteria;Actinobacteria;Actinobacteridae;Actinomycetales;Actinomycineae;Actinomycetaceae	0	6	0	0	0	0	0	0	0	0	0	0	0	0	0	0	0	0	0	0	0	0	0	0	0	0	0	0	0	0	0	0	0	0	0	0	0	0	0	0	0	0	0	0	0	0	0
	83153	Root;Bacteria;Bacteroidetes;Sphingobacteria;Sphingobacteriales;Flexibacteraceae;Hymenobacter	0	0	0	0	0	0	0	0	0	0	0	0	0	0	0	0	0	0	0	0	0	0	0	0	0	0	0	0	0	0	0	0	0	0	0	0	0	0	0	0	0	0	0	0	0	0	0
	83175	Root;Bacteria;Firmicutes;"Clostridia";Clostridiales;Incertae Sedis XI;Peptoniphilus	0	0	0	0	0	0	0	0	0	0	0	0	0	0	0	0	0	0	0	0	0	0	0	0	0	0	0	0	0	0	0	0	0	1	0	0	0	0	0	0	0	0	0	0	0	0	0
	83514	Root;Bacteria;Actinobacteria;Actinobacteria;Actinobacteridae;Actinomycetales	0	0	0	0	0	0	0	0	0	0	0	0	0	0	0	0	0	0	0	0	0	0	0	0	0	0	0	0	0	0	0	0	0	0	0	0	0	0	0	0	0	0	0	0	0	0	0
	83643	Root;Bacteria;Proteobacteria;Alphaproteobacteria;Rhodobacterales;Rhodobacteraceae;Rhodobacter	0	0	0	0	0	0	0	0	0	0	0	0	0	0	0	0	0	0	0	0	0	0	0	0	0	0	0	0	0	0	0	0	0	0	0	0	0	0	0	0	0	0	0	0	0	0	0
	84198	Root;Bacteria;Firmicutes;"Clostridia";Clostridiales;Incertae Sedis XI;Anaerococcus	0	0	0	0	0	0	0	0	0	0	0	0	0	0	0	0	0	0	0	0	0	0	0	0	0	0	0	0	0	0	0	0	0	0	0	0	0	0	0	0	0	0	0	0	0	0	0
	85594	Root;Bacteria;Firmicutes;"Clostridia";Clostridiales;Veillonellaceae;Veillonella	0	0	0	0	0	0	0	0	0	0	0	0	0	0	0	0	0	0	0	0	0	0	0	0	0	0	0	0	0	0	0	0	0	0	0	0	0	0	0	0	0	0	0	0	0	0	0
	86302	Root;Bacteria;Firmicutes;"Clostridia";Clostridiales;"Lachnospiraceae"	0	0	0	0	0	36	29	27	100	14	39	62	78	25	31	10	69	0	0	0	0	0	0	0	0	0	0	0	0	0	0	0	0	0	0	0	0	0	0	0	0	0	0	0	0	0	0
	86715	Root;Bacteria;Firmicutes;"Clostridia";Clostridiales;"Lachnospiraceae"	0	0	0	0	0	14	29	316	51	0	56	0	2	10	0	104	65	0	0	0	0	0	0	0	0	0	0	0	0	0	0	0	0	0	0	0	0	0	0	0	0	0	0	0	0	0	0
	86784	Root;Bacteria;Actinobacteria;Actinobacteria;Actinobacteridae;Bifidobacteriales;Bifidobacteriaceae	0	0	0	0	0	0	0	0	0	0	0	0	1	0	0	0	0	0	0	0	0	0	0	0	0	0	0	0	0	0	0	0	0	0	0	0	0	0	0	0	0	0	0	0	0	0	0
	86817	Root;Bacteria;Acidobacteria;Acidobacteria;Acidobacteriales;Acidobacteriaceae;Gp4	0	0	0	0	0	0	0	0	0	0	0	0	0	0	0	0	0	0	0	0	0	0	0	0	0	0	0	0	0	0	0	0	0	0	0	0	0	0	0	0	0	0	0	0	0	0	0
	87223	Root;Bacteria;Firmicutes;"Clostridia";Clostridiales;Veillonellaceae	0	0	0	0	0	0	0	0	0	0	0	0	1	0	0	0	0	0	0	0	0	0	0	0	0	0	0	0	0	0	0	0	0	0	0	0	0	0	0	0	0	0	0	0	0	0	0
	88035	Root;Bacteria;Bacteroidetes;Bacteroidetes;Bacteroidales;Prevotellaceae;Prevotella	0	0	0	0	0	0	0	0	0	0	0	0	0	0	0	0	0	0	0	0	0	0	0	0	0	0	0	0	0	0	0	0	0	0	0	0	0	0	0	0	0	0	0	0	0	0	0
	88142	Root;Bacteria;Proteobacteria;Betaproteobacteria;Burkholderiales;Incertae sedis 5;Aquabacterium	0	3	0	0	0	0	0	0	0	0	0	0	0	0	0	0	0	0	0	0	0	0	0	0	0	0	0	0	0	0	0	0	0	0	0	0	0	0	0	0	0	0	0	0	0	0	0
	88701	Root;Bacteria;Bacteroidetes;Bacteroidetes;Bacteroidales;Prevotellaceae;Prevotella	0	0	0	0	0	0	0	0	0	0	1	0	15	0	1	0	2	0	0	0	0	0	0	0	0	0	0	0	0	0	0	0	0	0	0	0	0	0	0	2	0	0	0	0	0	0	0
	88727	Root;Bacteria;Firmicutes;"Bacilli";Bacillales;Bacillaceae;"Bacillaceae 1";Geobacillus	0	2	0	0	0	0	0	0	0	0	0	0	0	0	0	0	0	0	0	0	0	0	0	0	0	0	0	0	0	0	0	0	0	0	0	0	0	0	0	0	0	0	0	0	0	0	0
	88754	Root;Bacteria;Proteobacteria;Alphaproteobacteria;Rhodospirillales;Acetobacteraceae	0	0	0	0	0	0	0	0	0	0	0	0	0	0	0	0	0	0	0	0	0	0	0	0	0	0	0	0	0	0	0	0	0	0	0	0	0	0	0	0	0	0	0	0	0	0	0
	89219	Root;Bacteria;Proteobacteria;Betaproteobacteria	0	0	0	0	0	0	0	0	0	0	0	0	0	0	0	0	0	0	0	0	0	0	0	0	0	0	0	0	0	0	0	0	0	0	0	0	0	0	0	0	0	0	0	0	0	0	0
	89424	Root;Bacteria;Proteobacteria;Betaproteobacteria;Burkholderiales;Comamonadaceae;Acidovorax	0	0	0	0	0	0	0	0	0	0	0	0	0	0	0	0	0	0	0	0	0	0	0	0	0	0	0	0	0	0	0	0	0	0	0	0	0	0	0	0	0	0	0	0	0	0	0
	89473	Root;Bacteria	0	0	0	0	0	0	0	0	0	0	0	0	0	0	0	0	0	0	0	0	0	0	0	0	0	0	0	0	0	0	0	0	0	0	0	0	0	0	0	0	0	0	0	0	0	0	0
	89681	Root;Bacteria;Proteobacteria;Alphaproteobacteria;Sphingomonadales;Sphingomonadaceae;Sphingomonas	0	0	0	0	0	0	0	0	0	0	0	0	0	0	0	0	0	0	0	0	0	0	0	0	0	0	0	0	0	0	0	0	0	0	0	0	0	0	0	0	0	0	0	0	0	0	0
	89770	Root;Bacteria;Firmicutes;"Clostridia";Clostridiales;"Peptostreptococcaceae";Peptostreptococcus	0	0	0	0	0	15	62	0	9	5	2	3	10	3	2	2	29	0	1	0	0	0	0	0	0	1	0	0	0	0	0	0	0	0	0	0	0	0	0	0	0	0	0	0	0	0	0
	90483	Root;Bacteria;Proteobacteria;Alphaproteobacteria;Sphingomonadales;Sphingomonadaceae;Novosphingobium	0	0	0	0	0	0	0	0	0	0	0	0	0	0	0	0	0	0	0	0	0	0	0	0	0	0	0	0	0	0	0	0	0	0	0	0	0	0	0	0	0	0	0	0	0	0	0
	90721	Root;Bacteria;Actinobacteria;Actinobacteria;Actinobacteridae;Actinomycetales;Frankineae;Geodermatophilaceae;Blastococcus	0	0	0	0	0	0	0	0	0	0	0	0	0	0	0	0	0	0	0	0	0	0	0	0	0	0	0	0	0	0	0	0	0	0	0	0	0	0	0	0	0	0	0	0	0	0	0
	92034	Root;Bacteria;Firmicutes;"Clostridia";Clostridiales;Veillonellaceae;Selenomonas	0	0	0	0	0	135	324	259	93	23	145	1	167	88	39	109	195	0	0	0	0	0	0	0	0	0	0	0	0	0	0	0	0	0	0	0	0	0	0	0	0	0	0	0	0	0	0
	92131	Root;Bacteria;Fusobacteria;Fusobacteria;Fusobacteriales;Fusobacteriaceae;Leptotrichia	0	0	0	0	0	49	2	0	8	0	0	0	0	2	0	0	0	0	0	0	0	0	0	0	0	0	0	0	0	0	0	0	0	0	0	0	0	0	0	0	0	0	0	0	0	0	0
	92134	Root;Bacteria;Fusobacteria;Fusobacteria;Fusobacteriales;Fusobacteriaceae;Leptotrichia	0	0	0	0	0	0	1	3	0	0	0	0	2	0	0	0	0	0	0	0	0	0	0	0	0	0	0	0	0	0	0	0	0	0	0	0	0	0	0	0	0	0	0	0	0	0	0
	92167	Root;Bacteria;Proteobacteria;Betaproteobacteria;Neisseriales;Neisseriaceae	0	0	0	0	0	0	0	0	0	1	0	0	5	0	0	0	0	0	0	0	0	0	0	0	0	0	0	0	0	0	0	0	0	0	0	0	0	0	0	0	0	0	0	0	0	0	0
	92262	Root;Bacteria;Actinobacteria;Actinobacteria;Actinobacteridae;Actinomycetales	0	0	0	0	0	0	0	0	0	0	0	0	0	0	0	0	0	0	0	0	0	0	0	0	0	0	0	0	0	0	0	0	0	0	0	0	0	0	0	0	0	0	0	0	0	0	0
	92289	Root;Bacteria;Actinobacteria;Actinobacteria;Actinobacteridae;Actinomycetales;Actinomycineae;Actinomycetaceae;Actinomyces	0	0	0	0	0	0	0	0	0	0	0	0	0	0	0	0	0	0	0	0	0	0	0	0	0	0	0	0	0	0	0	0	0	0	0	0	0	0	0	0	0	0	0	0	0	0	0
	92430	Root;Bacteria;Firmicutes;"Clostridia";Clostridiales	0	0	0	0	0	0	0	0	0	0	0	1	0	0	0	0	2	0	0	0	0	0	0	0	0	0	0	0	0	0	0	0	0	0	0	0	0	0	0	0	0	0	0	0	0	0	0
	92490	Root;Bacteria;Proteobacteria;Alphaproteobacteria;Sphingomonadales;Sphingomonadaceae	0	0	0	0	0	0	0	0	0	0	0	0	0	0	0	2	0	0	0	0	0	0	0	0	0	0	0	0	0	0	0	0	0	0	0	0	0	0	0	0	0	0	0	0	0	0	0
	92629	Root;Bacteria;Bacteroidetes;Bacteroidetes;Bacteroidales;Prevotellaceae	0	0	0	0	0	2	1	0	0	0	0	1	0	2	0	0	15	0	0	0	0	0	0	0	0	0	0	0	0	0	0	0	0	0	0	0	0	0	0	0	0	0	0	0	0	0	0
	92717	Root;Bacteria;Firmicutes;"Clostridia";Clostridiales;Incertae Sedis XIII;Anaerovorax	0	0	0	0	0	0	0	0	8	1	0	1	0	0	0	0	0	0	0	0	0	0	0	0	0	0	0	0	0	0	0	0	0	0	0	0	0	0	0	0	0	0	0	0	0	0	0
	92743	Root;Bacteria;Bacteroidetes	0	0	28	2	0	3	1	0	3	85	2	16	41	2	39	54	8	0	0	0	0	0	0	0	0	0	0	0	0	0	0	0	1	0	0	1	0	0	0	0	0	0	0	0	0	0	0
	92862	Root;Bacteria;Firmicutes;"Clostridia";Clostridiales;Incertae Sedis XI;Parvimonas	0	0	0	0	0	0	0	0	0	0	0	0	1	0	0	0	0	0	0	0	0	0	0	0	0	0	0	0	0	0	0	0	0	0	0	0	0	0	0	0	0	0	0	0	0	0	0
	92942	Root;Bacteria;Bacteroidetes;Bacteroidetes;Bacteroidales;Prevotellaceae;Prevotella	0	0	0	0	0	0	0	0	15	1	0	2	0	1	0	0	0	0	0	0	0	0	0	0	0	0	0	0	0	0	0	0	0	0	0	0	0	0	0	0	0	0	0	0	0	0	0
	93147	Root;Bacteria;TM7;TM7_genera_incertae_sedis	0	0	0	0	0	0	0	0	0	0	0	0	0	0	0	0	0	0	0	0	0	0	0	0	0	0	0	0	0	0	0	0	0	0	0	0	0	0	0	0	0	0	0	0	0	0	0
	93158	Root;Bacteria;Fusobacteria;Fusobacteria;Fusobacteriales;Fusobacteriaceae;Leptotrichia	0	0	0	0	0	0	0	0	2	0	0	1	0	0	0	0	0	0	0	0	0	0	0	0	0	0	0	0	0	0	0	0	0	0	0	0	0	0	0	0	0	0	0	0	0	0	0
	93573	Root;Bacteria;Proteobacteria;Alphaproteobacteria;Rhizobiales;Hyphomicrobiaceae;Devosia	0	0	0	0	0	0	0	0	0	0	0	0	0	0	0	0	0	0	0	0	0	0	0	0	0	0	0	0	0	0	0	0	0	0	0	0	0	0	0	0	0	0	0	0	0	0	0
	93749	Root;Bacteria;Actinobacteria;Actinobacteria;Actinobacteridae;Actinomycetales;Propionibacterineae;Propionibacteriaceae;Propionibacterium	0	0	0	0	0	0	0	0	0	0	0	0	0	0	0	0	0	0	0	0	0	0	0	0	0	0	0	0	0	0	0	0	0	0	0	0	0	0	0	0	0	0	0	0	0	0	0
	94022	Root;Bacteria;Proteobacteria;Betaproteobacteria;Burkholderiales;Burkholderiaceae;Burkholderia	0	0	1	0	0	0	0	0	0	0	0	0	0	0	0	0	0	0	0	0	0	0	0	0	0	0	0	0	0	0	0	0	0	0	0	0	0	0	0	0	0	0	0	0	0	0	0
	95168	Root;Bacteria;Spirochaetes;Spirochaetes;Spirochaetales;Spirochaetaceae;Treponema	0	0	0	0	0	0	0	0	0	0	0	0	0	0	0	0	0	0	0	0	0	0	0	0	0	0	0	0	0	0	0	0	0	0	0	0	0	0	0	0	0	0	0	0	0	0	0
	95847	Root;Bacteria;Firmicutes;"Bacilli";Bacillales;"Paenibacillaceae";"Paenibacillaceae 1";Brevibacillus	0	0	0	0	0	0	0	0	0	0	0	0	0	0	0	0	0	0	0	0	0	0	0	0	0	0	0	0	0	0	0	0	0	0	0	0	0	0	0	0	0	0	0	0	0	0	0
	95950	Root;Bacteria;Actinobacteria;Actinobacteria;Actinobacteridae;Actinomycetales;Micrococcineae;Microbacteriaceae;Agromyces	0	0	0	0	0	0	0	0	0	0	0	0	0	0	0	0	0	0	0	0	0	0	0	0	0	0	0	0	0	0	0	0	0	0	0	0	0	0	0	0	0	0	0	0	0	0	0
	96609	Root;Bacteria;Verrucomicrobia;Verrucomicrobiae;Verrucomicrobiales;Opitutaceae;Opitutus	0	0	0	0	0	0	0	0	0	0	0	0	0	0	0	0	0	0	0	0	0	0	0	0	0	0	0	0	0	0	0	0	0	0	0	0	0	0	0	0	0	0	0	0	0	0	0
	96649	Root;Bacteria;Actinobacteria;Actinobacteria;Actinobacteridae;Actinomycetales;Propionibacterineae;Nocardioidaceae;Nocardioides	0	0	0	0	0	0	0	0	0	0	0	0	0	0	0	0	0	0	0	0	0	0	0	0	0	0	0	0	0	0	0	0	0	0	0	0	0	0	0	0	0	0	0	0	0	0	0
	97301	Root;Bacteria;Firmicutes;"Clostridia";Clostridiales;"Ruminococcaceae";Fastidiosipila	0	0	0	0	0	0	0	0	0	0	0	0	0	0	0	0	0	0	0	0	0	0	0	0	0	0	0	0	0	0	0	0	0	0	0	0	0	0	0	0	0	0	0	0	0	0	0
	97627	Root;Bacteria;Proteobacteria;Betaproteobacteria;Burkholderiales;Comamonadaceae	0	0	0	0	0	0	0	0	0	0	0	0	0	0	0	0	0	0	0	0	0	0	0	0	0	0	0	0	0	0	0	0	0	0	0	0	0	0	0	0	0	0	0	0	0	0	0
	98605	Root;Bacteria;Firmicutes;"Bacilli";"Lactobacillales";Streptococcaceae;Streptococcus	1	33	24	2	0	1	2	0	6	2	7	8	44	0	9	28	0	0	1	0	0	0	0	0	0	0	0	0	0	0	0	0	1	0	0	0	0	0	0	0	0	0	0	0	0	0	0
	99002	Root;Bacteria;Proteobacteria;Gammaproteobacteria;Pasteurellales;Pasteurellaceae	0	0	0	0	0	0	0	0	0	0	0	0	2	0	0	0	0	0	0	0	0	0	0	0	0	0	0	0	0	0	0	0	0	0	0	0	0	0	0	0	0	0	0	0	0	0	0
	99080	Root;Bacteria;Firmicutes;"Clostridia";Clostridiales;"Lachnospiraceae";"Lachnospiraceae Incertae Sedis"	0	0	0	0	0	0	0	0	0	0	0	0	0	0	0	0	0	0	0	0	0	0	0	0	0	0	0	0	0	0	0	0	0	0	0	0	0	0	0	0	0	0	0	1	0	0	0
	99103	Root;Bacteria;Actinobacteria;Actinobacteria;Actinobacteridae;Actinomycetales;Corynebacterineae;Mycobacteriaceae;Mycobacterium	0	0	0	0	0	0	0	0	0	0	0	0	0	0	0	0	0	0	0	0	0	0	0	0	0	0	0	0	0	0	0	0	0	0	0	0	0	0	0	0	0	0	0	0	0	0	0
	99144	Root;Bacteria;Verrucomicrobia;Verrucomicrobiae;Verrucomicrobiales;Subdivision 3;Subdivision 3_genera_incertae_sedis	0	0	0	0	0	0	0	0	0	0	0	0	0	0	0	0	0	0	0	0	0	0	0	0	0	0	0	0	0	0	0	0	0	0	0	0	0	0	0	0	0	0	0	0	0	0	0
	99326	Root;Bacteria;Proteobacteria;Alphaproteobacteria;Sphingomonadales;Sphingomonadaceae;Sphingomonas	0	0	0	0	0	0	0	0	0	0	0	0	0	0	0	0	0	0	0	0	0	0	0	0	0	0	0	0	0	0	0	0	0	0	0	0	0	0	0	0	0	0	0	0	0	0	0
	100060	Root;Bacteria;Firmicutes;"Clostridia";Clostridiales;Peptococcaceae;Peptococcaceae 2;Pelotomaculum	0	0	3	0	0	0	0	0	0	0	0	0	0	0	0	0	0	0	0	0	0	0	0	0	0	0	0	0	0	0	0	0	0	0	0	0	0	0	0	0	0	0	0	0	0	0	0
	100067	Root;Bacteria;Firmicutes;"Clostridia";Clostridiales;"Lachnospiraceae";"Lachnospiraceae Incertae Sedis"	0	0	0	0	0	0	0	0	0	0	0	0	0	0	0	0	0	0	0	0	0	0	0	0	0	0	0	0	0	0	0	1	0	2	0	0	0	0	0	0	0	0	0	0	0	0	0
	100122	Root;Bacteria;Actinobacteria;Actinobacteria;Actinobacteridae;Actinomycetales;Micrococcineae;Brevibacteriaceae;Brevibacterium	0	0	0	0	0	0	0	0	0	0	0	0	0	0	0	0	0	0	0	0	0	0	0	0	0	0	0	0	0	0	0	0	0	0	0	0	0	0	0	0	0	0	0	0	0	0	0
	100332	Root;Bacteria;Firmicutes;"Bacilli";Bacillales;"Paenibacillaceae";"Paenibacillaceae 1";Paenibacillus	0	0	0	0	0	0	0	0	0	0	0	0	0	0	0	0	0	0	0	0	0	0	0	0	0	0	0	0	0	0	0	0	0	0	0	0	0	0	0	0	0	0	0	0	0	0	0
	101179	Root;Bacteria;Proteobacteria;Gammaproteobacteria;Cardiobacteriales;Cardiobacteriaceae;Cardiobacterium	0	0	1	0	0	0	0	0	0	0	0	0	0	0	0	0	0	0	0	0	0	0	0	0	0	0	0	0	0	0	0	0	0	0	0	0	0	0	0	0	0	0	0	0	0	0	0
	101233	Root;Bacteria;Actinobacteria;Actinobacteria;Actinobacteridae;Actinomycetales;Micrococcineae;Cellulomonadaceae;Cellulomonas	0	0	0	0	0	0	0	0	0	0	0	0	0	0	0	0	0	0	0	0	0	0	0	0	0	0	0	0	0	0	0	0	0	0	0	0	0	0	0	0	0	0	0	0	0	0	0
	101552	Root;Bacteria;Proteobacteria;Betaproteobacteria;Burkholderiales;Incertae sedis 5;Aquabacterium	0	2	0	0	0	0	0	0	0	0	0	0	0	0	0	0	0	0	0	0	0	0	0	0	0	0	0	0	0	0	0	0	0	0	0	0	0	0	0	0	0	0	0	0	0	0	0
	101669	Root;Bacteria;Actinobacteria;Actinobacteria;Actinobacteridae;Actinomycetales;Propionibacterineae;Nocardioidaceae;Nocardioides	0	0	0	0	0	0	0	0	0	0	0	0	0	0	0	0	0	0	0	0	0	0	0	0	0	0	0	0	0	0	0	0	0	0	0	0	0	0	0	0	0	0	0	0	0	0	0
	101691	Root;Bacteria;Firmicutes;"Bacilli";"Lactobacillales"	0	0	0	0	0	0	0	0	0	0	0	0	0	0	0	0	0	0	0	0	0	0	0	0	0	0	0	0	0	0	0	0	0	0	0	0	0	0	0	0	0	0	0	0	0	0	0
	101860	Root;Bacteria;Firmicutes;"Clostridia";Clostridiales;"Lachnospiraceae";Coprococcus	0	0	0	0	0	0	0	0	0	0	0	0	0	0	0	0	0	0	0	0	0	0	0	0	0	0	0	0	0	0	0	0	1	0	0	0	0	0	0	0	0	0	0	0	0	0	0
	102265	Root;Bacteria;Proteobacteria;Alphaproteobacteria;Sphingomonadales;Sphingomonadaceae;Sphingomonas	0	0	0	0	0	0	0	0	0	0	0	0	0	0	0	0	0	0	0	0	0	0	0	0	0	0	0	0	0	0	0	0	0	0	0	0	0	0	0	0	0	0	0	0	0	0	0
	102382	Root;Bacteria;Proteobacteria;Betaproteobacteria;Burkholderiales;Oxalobacteraceae	0	0	0	0	0	0	0	0	0	0	0	0	0	0	0	0	0	0	0	0	0	0	0	0	0	0	0	0	0	0	0	0	0	0	0	0	0	0	0	0	0	0	0	0	0	0	0
	102425	Root;Bacteria;Bacteroidetes;Bacteroidetes;Bacteroidales;Prevotellaceae;Prevotella	0	0	0	0	0	0	0	0	1	65	1	0	18	10	0	2	10	0	0	0	0	0	0	0	0	0	0	0	0	0	0	0	0	0	0	0	0	0	0	1	0	0	0	0	0	0	0
	102506	Root;Bacteria;Firmicutes;"Clostridia";Clostridiales;"Lachnospiraceae";Roseburia	0	0	0	0	0	0	0	0	0	0	0	0	0	0	0	0	0	0	0	0	0	0	0	0	0	0	0	0	0	0	0	0	0	0	0	0	0	1	0	0	0	0	0	0	0	0	0
	102512	Root;Bacteria;Proteobacteria;Alphaproteobacteria;Sphingomonadales;Sphingomonadaceae;Novosphingobium	0	0	0	0	0	0	0	0	0	0	0	0	0	0	0	0	0	0	0	0	0	0	0	0	0	0	0	0	0	0	0	0	0	0	0	0	0	0	0	0	0	0	0	0	0	0	0
	102627	Root;Bacteria;Firmicutes;"Erysipelotrichi";"Erysipelotrichales";Erysipelotrichaceae;Erysipelotrichaceae Incertae Sedis	0	0	0	0	0	0	0	0	0	0	0	0	0	0	0	0	0	0	0	0	0	0	0	0	0	0	1	0	0	0	0	0	0	0	0	0	0	0	0	0	0	0	0	14	0	0	0
	102764	Root;Bacteria;Proteobacteria;Alphaproteobacteria;Rhizobiales;Methylobacteriaceae;Methylobacterium	0	0	0	0	0	0	0	0	0	0	0	0	0	0	0	0	0	0	0	0	0	0	0	0	0	0	0	0	0	0	0	0	0	0	0	0	0	0	0	0	0	0	0	0	0	0	0
	102824	Root;Bacteria;Proteobacteria;Gammaproteobacteria;Pasteurellales;Pasteurellaceae	0	0	0	0	0	0	0	0	0	0	0	0	0	0	0	0	0	0	0	0	0	0	0	0	0	0	0	0	0	0	0	0	0	0	0	0	0	0	0	0	0	0	0	0	0	0	0
	103120	Root;Bacteria;Actinobacteria;Actinobacteria;Actinobacteridae;Actinomycetales;Micrococcineae;Micrococcaceae	0	0	0	0	0	0	0	0	0	0	0	0	0	0	0	0	0	0	0	0	0	0	0	0	0	0	0	0	0	0	0	0	0	0	0	0	0	0	0	0	0	0	0	0	0	0	0
	103155	Root;Bacteria;Firmicutes;"Bacilli";Bacillales;Bacillaceae;"Bacillaceae 1";Bacillus;Bacillus g	0	0	0	0	0	0	0	0	0	0	0	0	0	0	0	0	0	0	0	0	0	0	0	0	0	0	0	0	0	0	0	0	0	0	0	0	0	0	0	0	0	0	0	0	0	0	0
	103204	Root;Bacteria;Proteobacteria;Betaproteobacteria;Burkholderiales;Incertae sedis 5	0	0	0	0	0	0	0	0	0	0	0	0	0	0	0	0	0	0	0	0	0	0	0	0	0	0	0	0	0	0	0	0	0	0	0	0	0	0	0	0	0	0	0	0	0	0	0
	103349	Root;Bacteria;Actinobacteria;Actinobacteria;Actinobacteridae;Actinomycetales;Corynebacterineae	0	0	0	0	0	0	0	0	0	0	0	0	0	0	0	0	0	0	0	0	0	0	0	0	0	0	0	0	0	0	0	0	0	0	0	0	0	0	0	0	0	0	0	0	0	0	0
	103561	Root;Bacteria;Actinobacteria;Actinobacteria;Actinobacteridae;Actinomycetales;Micrococcineae;Promicromonosporaceae	0	0	0	0	0	0	0	0	0	0	0	0	0	0	0	0	0	0	0	0	0	0	0	0	0	0	0	0	0	0	0	0	0	0	0	0	0	0	0	0	0	0	0	0	0	0	0
	103564	Root;Bacteria;Proteobacteria;Betaproteobacteria;Neisseriales;Neisseriaceae	0	0	0	0	0	0	0	0	0	0	0	10	0	0	0	0	0	0	0	0	0	0	0	0	0	0	0	0	0	0	0	0	0	0	0	0	0	0	0	0	0	0	0	0	0	0	0
	103750	Root;Bacteria;Actinobacteria;Actinobacteria;Actinobacteridae;Actinomycetales;Corynebacterineae;Corynebacteriaceae;Corynebacterium	0	0	1	0	0	0	0	0	0	0	0	0	0	0	0	0	0	0	0	0	0	0	0	0	0	0	0	0	0	0	0	0	0	0	0	0	0	0	0	0	0	0	0	0	0	0	0
	103941	Root;Bacteria;Firmicutes;"Clostridia";Clostridiales;Clostridiaceae;"Clostridiaceae 1";Clostridium	0	0	0	0	0	0	0	0	0	0	0	0	0	0	0	0	0	0	0	0	0	0	0	0	7	0	0	0	0	0	0	0	0	0	0	0	0	0	0	0	0	0	0	0	0	0	0
	104026	Root;Bacteria;Proteobacteria;Betaproteobacteria;Neisseriales;Neisseriaceae	0	0	0	0	0	0	0	0	0	0	0	0	0	0	0	0	0	0	0	0	0	0	0	0	0	0	0	0	0	0	0	0	0	0	0	0	0	0	0	0	0	0	0	0	0	0	0
	104043	Root;Bacteria;Bacteroidetes;Bacteroidetes;Bacteroidales;Prevotellaceae;Prevotella	0	0	0	0	0	89	345	42	73	0	199	0	184	159	7	367	67	0	0	0	0	0	0	0	0	0	0	0	0	0	0	0	0	0	0	0	0	0	0	0	0	0	0	0	1	0	0
	104221	Root;Bacteria;Firmicutes;"Bacilli";Bacillales;Planococcaceae	0	0	0	0	0	0	0	0	0	0	0	0	0	0	0	0	0	0	0	0	0	0	0	0	0	0	0	0	0	0	0	0	0	0	0	0	0	0	0	0	0	0	0	0	0	0	0
	104249	Root;Bacteria;Firmicutes;"Bacilli";"Lactobacillales"	0	0	0	0	0	0	0	0	0	0	0	0	0	0	0	0	0	0	0	0	0	0	0	0	0	0	0	0	0	0	0	0	0	0	0	0	0	0	0	0	0	0	0	0	0	0	0
	104405	Root;Bacteria;Firmicutes;"Bacilli";"Lactobacillales"	0	0	0	0	0	0	0	0	0	0	0	7	0	0	0	0	0	0	0	0	0	0	0	0	0	0	0	0	0	0	0	0	0	0	0	0	0	0	0	0	0	0	0	0	0	0	0
	104744	Root;Bacteria;Actinobacteria;Actinobacteria;Actinobacteridae;Actinomycetales;Micrococcineae;Micrococcaceae;Rothia	0	0	0	0	0	0	0	0	0	0	0	0	0	0	0	0	0	0	0	0	0	0	0	0	0	0	0	0	0	0	0	0	0	0	0	0	0	0	0	0	0	0	0	0	0	0	0
	104780	Root;Bacteria;Bacteroidetes;Bacteroidetes;Bacteroidales;Rikenellaceae;Alistipes	0	0	0	0	0	0	0	0	0	0	0	0	0	0	0	0	0	0	0	0	0	12	0	0	11	5	0	0	0	1	0	0	0	0	3	5	6	0	1	2	6	20	0	15	13	0	1
	104888	Root;Bacteria;Proteobacteria;Betaproteobacteria;Neisseriales;Neisseriaceae;Neisseria	0	0	0	0	0	0	0	0	0	0	0	0	0	0	0	0	0	0	0	0	0	0	0	0	0	0	0	0	0	0	0	0	0	0	0	0	0	0	0	0	0	0	0	0	0	0	0
	105328	Root;Bacteria;Actinobacteria;Actinobacteria;Actinobacteridae;Bifidobacteriales;Bifidobacteriaceae;Bifidobacterium	0	0	0	0	0	0	0	0	0	0	2	0	0	5	0	0	7	0	0	1	0	0	1	0	0	4	0	0	0	0	0	0	0	1	5	2	0	0	0	0	0	5	1	0	3	1	0
	105360	Root;Bacteria;Actinobacteria;Actinobacteria;Actinobacteridae;Actinomycetales;Micrococcineae;Promicromonosporaceae	0	0	0	0	0	0	0	0	0	0	0	0	0	0	0	0	0	0	0	0	0	0	0	0	0	0	0	0	0	0	0	0	0	0	0	0	0	0	0	0	0	0	0	0	0	0	0
	105384	Root;Bacteria;Proteobacteria;Epsilonproteobacteria;Campylobacterales;Campylobacteraceae;Arcobacter	0	0	0	0	0	0	0	0	0	0	0	0	0	0	0	0	0	0	0	0	0	0	0	0	0	0	0	0	0	0	0	0	0	0	0	0	0	0	0	0	0	0	0	0	0	0	0
	105525	Root;Bacteria;Proteobacteria;Alphaproteobacteria;Rhizobiales;Rhizobiaceae;Rhizobium	0	0	0	0	1	0	0	0	0	0	0	0	0	0	0	0	0	0	0	0	0	0	0	0	0	0	0	0	0	0	0	0	0	0	0	0	0	0	0	0	0	0	0	0	0	0	0
	105593	Root;Bacteria;Proteobacteria;Betaproteobacteria;Neisseriales;Neisseriaceae;Neisseria	0	0	0	0	0	0	0	0	0	0	0	0	0	0	0	0	0	0	0	0	0	0	0	0	0	0	0	0	0	0	0	0	0	0	0	0	0	0	0	0	0	0	0	0	0	0	0
	105813	Root;Bacteria;Firmicutes;"Clostridia";Clostridiales	0	0	0	0	0	0	0	0	0	0	0	0	0	0	0	0	0	0	0	0	0	0	0	0	0	0	0	0	0	0	0	0	0	0	0	2	0	0	0	0	0	0	0	0	0	0	0
	105921	Root;Bacteria;Firmicutes;"Clostridia";Clostridiales;"Lachnospiraceae"	0	0	0	0	0	0	0	0	0	0	0	0	0	0	0	0	0	0	0	0	0	0	0	0	0	0	0	0	0	0	0	0	1	0	0	0	0	0	1	0	0	0	0	0	0	0	0
	105998	Root;Bacteria;Firmicutes;"Clostridia";Clostridiales;"Peptostreptococcaceae";Peptostreptococcus	0	0	0	0	0	0	0	0	0	1	0	0	0	0	0	0	0	0	0	0	0	0	0	0	0	0	0	0	0	0	0	0	0	0	0	0	0	0	0	0	0	0	0	0	0	0	0
	106146	Root;Bacteria;Proteobacteria;Alphaproteobacteria;Caulobacterales;Caulobacteraceae;Caulobacter	0	0	0	0	0	0	0	0	0	0	0	0	0	0	0	0	0	0	0	0	0	0	0	0	0	0	0	0	0	0	0	0	0	0	0	0	0	0	0	0	0	0	0	0	0	0	0
	106166	Root;Bacteria;Actinobacteria;Actinobacteria;Actinobacteridae;Actinomycetales;Actinomycineae;Actinomycetaceae;Actinomyces	0	1	0	0	0	0	0	0	0	0	2	0	1	0	0	0	0	0	0	0	0	0	0	0	0	0	0	0	0	0	0	0	0	0	0	0	0	0	0	0	0	0	0	0	0	0	0
	106365	Root;Bacteria;Actinobacteria;Actinobacteria;Actinobacteridae;Actinomycetales;Micrococcineae;Intrasporangiaceae;Terrabacter	0	0	0	0	0	0	0	0	0	0	0	0	0	0	0	0	0	0	0	0	0	0	0	0	0	0	0	0	0	0	0	0	0	0	0	0	0	0	0	0	0	0	0	0	0	0	0
	106406	Root;Bacteria;Bacteroidetes;Bacteroidetes;Bacteroidales;Prevotellaceae;Prevotella	0	0	4	0	0	1	2	0	0	0	132	0	15	0	0	4	8	0	0	0	0	0	0	0	0	0	0	0	0	0	0	0	0	0	0	0	0	0	0	0	0	0	0	0	0	0	0
	106675	Root;Bacteria;Proteobacteria;Gammaproteobacteria;Pasteurellales;Pasteurellaceae	0	0	1	0	0	4	0	1	1	0	0	29	6	0	2	14	0	0	1	0	0	0	0	0	0	0	1	0	0	0	0	0	0	0	0	0	0	0	0	0	0	0	0	0	0	0	0
	106684	Root;Bacteria;Actinobacteria;Actinobacteria;Actinobacteridae;Actinomycetales;Propionibacterineae;Nocardioidaceae	0	0	0	0	0	0	0	0	0	0	0	0	0	0	0	0	0	0	0	0	0	0	0	0	0	0	0	0	0	0	0	0	0	0	0	0	0	0	0	0	0	0	0	0	0	0	0
	106751	Root;Bacteria;Actinobacteria;Actinobacteria;Actinobacteridae;Actinomycetales;Corynebacterineae;Corynebacteriaceae;Corynebacterium	0	0	0	0	0	0	0	0	0	0	0	0	0	0	0	0	0	0	0	0	0	0	0	0	0	0	0	0	0	0	0	0	0	0	0	0	0	0	0	0	0	0	0	0	0	0	0
	106801	Root;Bacteria;Actinobacteria;Actinobacteria;Actinobacteridae;Actinomycetales;Corynebacterineae;Dietziaceae;Dietzia	0	0	0	0	0	0	0	0	0	0	0	0	0	0	0	0	0	0	0	0	0	0	0	0	0	0	0	0	0	0	0	0	0	0	0	0	0	0	0	0	0	0	0	0	0	0	0
	107032	Root;Bacteria;Proteobacteria;Betaproteobacteria;Burkholderiales;Comamonadaceae	0	0	0	0	0	0	0	0	0	0	0	0	0	0	0	0	0	0	0	0	0	0	0	0	0	0	0	0	0	0	0	0	0	0	0	0	0	0	0	0	0	0	0	0	0	0	0
	107044	Root;Bacteria;Bacteroidetes;Bacteroidetes;Bacteroidales;Rikenellaceae;Alistipes	0	0	0	0	0	0	0	0	0	0	0	0	0	0	0	0	0	0	0	0	0	0	0	0	0	0	0	0	0	2	0	0	0	0	5	0	0	0	0	0	0	4	0	0	0	0	0
	107183	Root;Bacteria;Proteobacteria;Alphaproteobacteria;Rhizobiales;Hyphomicrobiaceae;Devosia	0	0	0	0	0	0	0	0	0	0	0	0	0	0	0	0	0	0	0	0	0	0	0	0	0	0	0	0	0	0	0	0	0	0	0	0	0	0	0	0	0	0	0	0	0	0	0
	107252	Root;Bacteria;Bacteroidetes	0	0	0	0	0	0	0	0	0	0	0	0	0	0	0	0	0	0	0	0	130	5	67	0	10	5	0	0	0	0	0	0	0	0	9	0	6	0	16	0	5	0	78	0	0	0	1
	107258	Root;Bacteria;Firmicutes;"Bacilli";Bacillales;Incertae Sedis XI;Gemella	0	0	0	0	0	0	0	0	0	0	0	0	0	0	0	0	0	0	0	0	0	0	0	0	0	0	0	0	0	0	0	0	0	0	0	0	0	0	0	0	0	0	0	0	0	0	0
	107317	Root;Bacteria;Proteobacteria;Alphaproteobacteria;Rhizobiales;Phyllobacteriaceae;Mesorhizobium	0	0	0	0	0	0	0	0	0	0	0	0	0	0	0	0	0	0	0	0	0	0	0	0	0	0	0	0	0	0	0	0	0	0	0	0	0	0	0	0	0	0	0	0	0	0	0
	107623	Root;Bacteria;Proteobacteria;Betaproteobacteria;Rhodocyclales;Rhodocyclaceae;Dechloromonas	0	1	0	0	0	0	0	0	0	0	0	0	0	0	0	0	0	0	0	0	0	0	0	0	0	0	0	0	0	0	0	0	0	0	0	0	0	0	0	0	0	0	0	0	0	0	0
	107891	Root;Bacteria;Actinobacteria;Actinobacteria;Actinobacteridae;Actinomycetales;Propionibacterineae;Propionibacteriaceae;Propionibacterium	41	97	18	1	0	0	0	0	0	0	0	0	0	0	0	0	0	0	0	0	0	0	0	0	0	0	0	0	0	0	0	0	0	0	0	0	0	0	0	0	0	0	0	0	0	0	2
	108001	Root;Bacteria;Proteobacteria;Alphaproteobacteria;Sphingomonadales;Sphingomonadaceae;Sphingomonas	0	0	0	0	0	0	0	0	0	0	0	0	0	0	0	0	0	0	0	0	0	0	0	0	0	0	0	0	0	0	0	0	0	0	0	0	0	0	0	0	0	0	0	0	0	0	0
	108140	Root;Bacteria;Bacteroidetes;Bacteroidetes;Bacteroidales;Prevotellaceae;Prevotella	0	0	0	0	0	0	0	0	0	0	0	0	0	0	0	0	0	0	0	0	0	0	0	0	0	0	0	0	0	0	0	0	0	0	0	0	0	0	0	0	0	0	0	0	0	0	0
	108379	Root;Bacteria;Proteobacteria;Alphaproteobacteria;Sphingomonadales;Sphingomonadaceae	0	4	0	0	0	0	0	0	0	0	0	0	0	0	0	0	0	0	0	0	0	0	0	0	0	0	0	0	0	0	0	0	0	0	0	0	0	0	0	0	0	0	0	0	0	0	0
	108816	Root;Bacteria;Tenericutes;Mollicutes;Mycoplasmatales;Mycoplasmataceae;Mycoplasma	0	0	0	0	0	0	1	0	4	0	0	0	0	0	0	0	4	0	0	0	0	0	0	0	0	0	0	0	0	0	0	0	0	0	0	0	0	0	0	0	0	0	0	0	0	0	0
	108916	Root;Bacteria;Proteobacteria;Gammaproteobacteria;Pseudomonadales;Pseudomonadaceae;Pseudomonas	0	0	0	0	0	0	0	0	0	0	0	0	0	0	0	0	0	0	0	0	0	0	0	0	0	0	0	0	0	0	0	0	0	0	0	0	0	0	0	0	0	0	0	0	0	0	0
	108986	Root;Bacteria;Proteobacteria;Alphaproteobacteria;Caulobacterales;Caulobacteraceae;Phenylobacterium	0	0	0	0	0	0	0	0	0	0	0	0	0	0	0	0	0	0	0	0	0	0	0	0	0	0	0	0	0	0	0	0	0	0	0	0	0	0	0	0	0	0	0	0	0	0	0
	109334	Root;Bacteria;Firmicutes;"Clostridia";Clostridiales;Incertae Sedis XIII	0	0	0	0	0	0	0	0	0	0	0	0	0	0	0	0	0	0	0	0	0	0	0	0	0	0	0	0	0	0	0	0	0	0	0	0	0	0	0	0	0	0	0	0	0	0	0
	109372	Root;Bacteria;Proteobacteria;Alphaproteobacteria;Rhizobiales;Methylobacteriaceae;Methylobacterium	0	0	0	0	0	0	0	0	0	0	0	0	0	0	0	0	0	0	0	0	0	0	0	0	0	0	0	0	0	0	0	0	0	0	0	0	0	0	0	0	0	0	0	0	0	0	0
	109541	Root;Bacteria;Bacteroidetes;Bacteroidetes;Bacteroidales;Rikenellaceae;Alistipes	0	0	0	0	1	0	0	0	0	0	0	0	0	0	0	0	0	0	3	31	0	37	311	0	10	51	1013	66	124	4	365	68	31	0	42	10	10	239	31	23	19	0	0	24	3	0	0
	109546	Root;Bacteria;Firmicutes;"Clostridia";Clostridiales;"Ruminococcaceae"	0	0	0	0	0	0	0	0	0	0	0	0	0	0	0	0	0	6	0	0	4	0	0	0	0	0	0	0	1	6	0	0	0	0	0	0	0	0	0	0	0	0	0	44	0	0	0
	109619	Root;Bacteria;Proteobacteria;Betaproteobacteria;Burkholderiales;Incertae sedis 5	0	0	0	0	0	0	0	0	0	0	0	0	0	0	0	0	0	0	0	0	0	0	0	0	0	0	0	0	0	0	0	0	0	0	0	0	0	0	0	0	0	0	0	0	0	0	0
	109807	Root;Bacteria;Firmicutes;"Erysipelotrichi";"Erysipelotrichales";Erysipelotrichaceae	0	0	0	0	0	0	0	0	0	0	0	0	0	0	0	0	0	0	0	0	0	0	0	2	0	0	0	0	0	0	0	0	1	0	0	0	0	0	0	0	0	0	0	0	0	0	0
	109814	Root;Bacteria;Actinobacteria;Actinobacteria;Actinobacteridae;Actinomycetales;Micrococcineae;Dermacoccaceae;Kytococcus	0	0	0	0	0	0	0	0	0	0	0	0	0	0	0	0	0	0	0	0	0	0	0	0	0	0	0	0	0	0	0	0	0	0	0	0	0	0	0	0	0	0	0	0	0	0	0
	109956	Root;Bacteria;Bacteroidetes;Bacteroidetes;Bacteroidales;Rikenellaceae;Alistipes	0	0	0	0	0	0	0	0	0	0	0	0	0	0	0	0	0	0	0	0	0	0	0	1	0	0	0	0	0	0	0	0	0	0	0	0	0	0	0	0	0	0	0	0	0	0	0
	110067	Root;Bacteria;Firmicutes;"Clostridia";Clostridiales;Veillonellaceae;Dialister	0	0	0	0	0	0	0	0	0	0	0	0	1	0	0	0	0	0	0	0	0	0	0	0	0	0	0	0	0	0	0	0	0	0	0	0	0	0	0	0	1	0	0	0	0	0	0
	110099	Root;Bacteria;Proteobacteria;Alphaproteobacteria;Rhodospirillales;Acetobacteraceae	0	0	0	0	0	0	0	0	0	0	0	0	0	0	0	0	0	0	0	0	0	0	0	0	0	0	0	0	0	0	0	0	0	0	0	0	0	0	0	0	0	0	0	0	0	0	0
	110374	Root;Bacteria;Actinobacteria;Actinobacteria;Actinobacteridae;Actinomycetales	0	0	0	0	0	0	0	0	0	0	0	1	0	0	0	0	0	0	0	0	0	0	0	0	0	0	0	0	0	0	0	0	0	0	0	0	0	0	0	0	0	0	0	0	0	0	0
	110806	Root;Bacteria;Firmicutes;"Bacilli";Bacillales	0	0	0	0	0	0	0	0	0	0	0	0	0	0	0	0	0	0	0	0	0	0	0	0	0	0	0	0	0	0	0	0	0	0	0	0	0	0	0	0	0	0	0	0	0	0	0
	110815	Root;Bacteria;Firmicutes;"Clostridia";Clostridiales;Veillonellaceae	0	0	0	0	0	0	0	0	0	0	0	0	0	0	0	0	0	0	0	0	0	0	0	0	0	0	0	0	0	0	0	0	0	0	0	0	0	0	0	0	0	0	0	0	0	0	0
	110842	Root;Bacteria;Firmicutes;"Clostridia";Clostridiales	0	0	0	0	0	0	0	0	0	0	0	0	0	0	0	0	0	0	0	0	0	0	0	0	81	0	0	0	0	0	0	0	0	0	0	0	0	0	0	0	0	0	0	0	0	0	5
	110874	Root;Bacteria;Firmicutes;"Clostridia";Clostridiales;"Lachnospiraceae"	0	0	0	0	0	0	0	0	0	0	0	0	0	0	0	0	0	0	0	0	3	0	0	0	0	0	0	0	0	0	0	0	0	1	0	0	0	0	0	0	0	0	0	0	0	0	0
	110910	Root;Bacteria;Firmicutes;"Clostridia";Clostridiales	0	0	0	0	0	0	0	0	0	0	0	0	0	0	0	0	0	0	0	0	0	0	0	0	0	0	0	0	0	0	0	0	0	0	1	0	0	0	0	0	0	0	0	0	0	0	0
	110968	Root;Bacteria;Firmicutes;"Clostridia";Clostridiales;"Ruminococcaceae";"Ruminococcaceae Incertae Sedis"	0	0	0	0	0	0	0	0	0	0	0	0	0	0	0	0	0	0	0	0	0	0	0	0	1	0	0	0	0	0	1	0	0	0	0	0	0	0	0	0	0	0	0	0	0	0	0
	111019	Root;Bacteria;Firmicutes;"Clostridia";Clostridiales;"Ruminococcaceae"	0	0	0	0	0	0	0	0	0	0	0	0	0	0	0	0	0	0	0	0	0	1	0	0	0	0	0	0	0	0	0	0	0	0	0	0	0	0	0	0	0	0	0	0	0	0	0
	111157	Root;Bacteria;Actinobacteria;Actinobacteria;Actinobacteridae;Actinomycetales;Pseudonocardineae;Pseudonocardiaceae	0	0	0	0	0	0	0	0	0	0	0	0	0	0	0	0	0	0	0	0	0	0	0	0	0	0	0	0	0	0	0	0	0	0	0	0	0	0	0	0	0	0	0	0	0	0	0
	111553	Root;Bacteria;Proteobacteria;Alphaproteobacteria;Rhizobiales;Bradyrhizobiaceae;Bradyrhizobium	0	0	0	0	0	0	0	0	0	0	0	0	0	0	0	0	0	0	0	0	0	0	0	0	0	0	0	0	0	0	0	0	0	0	0	0	0	0	0	0	0	0	0	0	0	0	0
	111771	Root;Bacteria;Firmicutes;"Clostridia";Clostridiales	0	0	0	0	0	0	0	0	0	0	0	0	0	0	0	0	0	0	0	0	0	0	0	0	0	0	0	0	0	0	0	0	0	0	0	0	0	0	0	0	0	0	1	0	0	0	0
	112175	Root;Bacteria;Proteobacteria;Gammaproteobacteria;Pseudomonadales	0	0	0	0	0	0	0	0	0	0	0	0	0	0	0	0	0	0	0	0	0	0	0	0	0	0	0	0	0	0	0	0	0	0	1	0	0	0	0	0	0	0	0	0	0	0	0
	112277	Root;Bacteria;Proteobacteria;Alphaproteobacteria;Rhodospirillales;Acetobacteraceae;Rhodopila	0	0	0	0	0	0	0	0	0	0	0	0	0	0	0	0	0	0	0	0	0	0	0	0	0	0	0	0	0	0	0	0	0	0	0	0	0	0	0	0	0	0	0	0	0	0	0
	112374	Root;Bacteria;Firmicutes;"Clostridia";Clostridiales	0	0	0	0	0	0	0	0	0	0	0	0	0	0	0	0	0	0	0	1	0	1	0	0	0	0	0	0	0	0	0	0	0	0	0	0	0	0	0	0	0	0	0	0	0	0	1
	112837	Root;Bacteria;Firmicutes;"Clostridia";Clostridiales;"Ruminococcaceae";Sporobacter	0	0	0	0	0	0	0	0	0	0	0	0	0	0	0	0	0	0	0	0	0	0	0	0	0	0	0	0	0	0	1	0	0	1	0	0	2	1	0	0	0	0	0	0	1	0	0
	113167	Root;Bacteria;Bacteroidetes	0	0	0	0	0	0	0	0	0	0	0	0	0	0	0	0	0	0	0	0	0	0	0	0	0	0	0	0	0	2	0	0	0	0	0	0	0	0	0	0	0	0	0	0	0	0	0
	113261	Root;Bacteria;Proteobacteria;Deltaproteobacteria;Myxococcales;Sorangineae;Polyangiaceae	0	0	0	0	0	0	0	0	0	0	0	0	0	0	0	0	0	0	0	0	0	0	0	0	0	0	0	0	0	0	0	0	0	0	0	0	0	0	0	0	0	0	0	0	0	0	0
	113333	Root;Bacteria;Bacteroidetes;Bacteroidetes;Bacteroidales;Porphyromonadaceae;Parabacteroides	0	0	0	0	0	0	0	0	0	0	0	0	0	0	0	0	0	0	0	0	0	0	0	0	0	0	0	0	0	0	1	0	0	0	1	1	0	0	0	0	0	0	17	0	1	0	0
	113504	Root;Bacteria;Proteobacteria;Alphaproteobacteria;Rhizobiales;Hyphomicrobiaceae	0	0	0	0	0	0	0	0	0	0	0	0	0	0	0	0	0	0	0	0	0	0	0	0	0	0	0	0	0	0	0	0	0	0	0	0	0	0	0	0	0	0	0	0	0	0	0
	113822	Root;Bacteria;Firmicutes;"Clostridia";Clostridiales;"Ruminococcaceae"	0	0	0	0	0	0	0	0	0	0	0	0	0	0	0	0	0	0	0	0	0	0	0	0	0	0	0	0	0	11	0	0	0	0	0	0	0	0	0	0	0	0	0	0	0	0	0
	113843	Root;Bacteria;Proteobacteria;Betaproteobacteria;Burkholderiales	0	0	0	0	0	0	0	0	0	0	0	0	0	0	0	0	0	0	0	0	0	0	0	0	0	0	0	0	0	0	0	0	0	0	0	0	0	0	0	0	0	0	0	0	0	0	0
	113865	Root;Bacteria	0	0	0	0	0	0	0	0	0	0	0	0	0	0	0	0	0	0	0	0	0	0	0	0	0	0	0	0	0	0	0	0	0	0	0	0	0	0	0	0	0	0	0	0	1	0	0
	113866	Root;Bacteria;Bacteroidetes;Sphingobacteria;Sphingobacteriales;Crenotrichaceae	0	0	0	0	0	0	0	0	0	0	0	0	0	0	0	0	0	0	0	0	0	0	0	0	0	0	0	0	0	0	0	0	0	0	0	0	0	0	0	0	0	0	0	0	0	0	0
	113900	Root;Bacteria;Firmicutes;"Bacilli";"Lactobacillales";Streptococcaceae;Streptococcus	0	0	0	0	0	0	0	0	0	0	0	0	0	0	0	0	0	0	0	0	0	0	0	0	0	0	0	0	0	0	0	0	0	0	0	0	0	0	0	0	0	0	0	0	0	0	0
	113909	Root;Bacteria;Firmicutes;"Clostridia";Clostridiales;"Lachnospiraceae"	0	0	0	0	0	0	0	0	0	0	0	0	0	0	0	0	0	0	0	0	0	0	0	0	0	0	0	0	0	0	0	0	1	0	0	0	0	0	0	0	0	0	0	0	0	0	0
	113960	Root;Bacteria;Acidobacteria;Acidobacteria;Acidobacteriales;Acidobacteriaceae;Gp10	0	0	0	0	0	0	0	0	0	0	0	0	0	0	0	0	0	0	0	0	0	0	0	0	0	0	0	0	0	0	0	0	0	0	0	0	0	0	0	0	0	0	0	0	0	0	0
	113997	Root;Bacteria;Actinobacteria;Actinobacteria	0	0	0	0	0	0	0	0	0	0	0	0	0	0	0	0	0	0	0	0	0	0	0	0	0	0	0	0	0	0	0	0	0	0	0	0	0	0	0	0	0	0	0	0	0	0	0
	114000	Root;Bacteria;Firmicutes;"Clostridia";Clostridiales;"Ruminococcaceae";Ruminococcus	0	0	0	0	0	0	0	0	0	0	0	0	0	0	0	0	0	0	0	0	0	0	0	0	0	0	0	0	0	0	0	0	0	0	0	0	0	0	0	0	0	0	1	0	0	0	0
	114087	Root;Bacteria;Firmicutes;"Clostridia";Clostridiales;"Ruminococcaceae"	0	0	0	0	0	0	0	0	0	0	0	0	0	0	0	0	0	0	0	1	0	0	0	0	0	0	0	1	0	0	1	0	0	0	0	0	1	0	0	3	0	0	1	0	0	0	0
	114284	Root;Bacteria;Firmicutes;"Clostridia"	0	0	0	0	0	0	0	0	0	0	0	0	0	0	0	0	0	0	0	0	0	0	0	0	0	0	0	0	0	0	0	0	0	0	0	0	0	0	0	0	0	0	0	0	2	0	0
	114292	Root;Bacteria;Proteobacteria;Alphaproteobacteria;Sphingomonadales;Sphingomonadaceae	0	0	0	0	0	0	0	0	0	0	0	0	0	0	0	0	0	0	0	0	0	0	0	0	0	0	0	0	0	0	0	0	0	0	0	0	0	0	0	0	0	0	0	0	0	0	0
	114526	Root;Bacteria;Deinococcus-Thermus;Deinococci;Deinococcales;Deinococcaceae;Deinococcus	0	0	0	0	0	0	0	0	0	0	0	0	0	0	0	0	0	0	0	0	0	0	0	0	0	0	0	0	0	0	0	0	0	0	0	0	0	0	0	0	0	0	0	0	0	0	0
	114706	Root;Bacteria;Firmicutes;"Bacilli"	0	0	0	0	0	0	0	0	0	0	0	0	0	0	0	0	0	0	0	0	0	0	0	0	0	0	0	0	0	0	0	0	0	0	0	0	0	0	0	0	0	0	0	0	0	0	0
	114813	Root;Bacteria;Bacteroidetes;Bacteroidetes;Bacteroidales;Prevotellaceae	0	0	0	0	0	0	0	0	0	0	0	0	0	0	0	0	0	0	0	0	0	0	0	0	0	0	0	0	0	0	0	0	0	0	0	0	0	0	0	0	0	0	0	0	0	0	0
	114821	Root;Bacteria;Firmicutes;"Clostridia";Clostridiales;Veillonellaceae;Veillonella	0	0	8	1	0	70	11	18	555	503	18	1795	326	25	160	122	126	0	1	0	0	0	0	0	0	0	0	0	0	0	0	1	0	0	0	0	0	1	0	0	0	0	1	0	0	2	0
	114858	Root;Bacteria;Actinobacteria;Actinobacteria;Actinobacteridae;Actinomycetales;Corynebacterineae;Mycobacteriaceae;Mycobacterium	0	0	0	0	0	0	0	0	0	0	0	0	0	0	0	0	0	0	0	0	0	0	0	0	0	0	0	0	0	0	0	0	0	0	0	0	0	0	0	0	0	0	0	0	0	0	0
	114860	Root;Bacteria;Firmicutes;"Bacilli";"Lactobacillales";Streptococcaceae;Streptococcus	0	0	0	0	0	0	0	0	0	0	0	0	0	0	0	0	0	0	0	0	0	0	0	0	0	0	0	0	0	0	0	0	0	0	0	0	0	0	0	0	0	0	0	0	0	0	0
	115144	Root;Bacteria;Firmicutes;"Bacilli";"Lactobacillales";Lactobacillaceae	0	0	0	0	0	0	0	0	0	0	0	0	0	0	0	0	0	0	0	0	0	0	0	0	0	0	0	0	0	0	0	0	0	0	0	0	0	0	0	0	0	0	0	0	0	0	0
	115230	Root;Bacteria;Firmicutes;"Bacilli";"Lactobacillales"	0	0	0	0	0	0	0	0	0	0	0	0	1	0	0	0	0	0	0	0	0	0	0	0	0	0	0	0	0	0	0	0	0	0	0	0	0	0	0	0	0	0	0	0	0	0	0
	115278	Root;Bacteria;Bacteroidetes;Bacteroidetes;Bacteroidales;Porphyromonadaceae;Porphyromonas	0	0	0	0	0	0	0	0	0	0	0	0	0	0	0	0	0	0	0	0	0	0	0	0	0	0	0	0	0	0	0	0	0	0	0	0	0	0	0	0	0	0	0	0	0	0	0
	115985	Root;Bacteria;Bacteroidetes;Bacteroidetes;Bacteroidales;Bacteroidaceae;Bacteroides	0	0	0	0	0	0	0	0	0	0	0	0	0	0	0	0	0	0	0	2	1	0	0	2	0	0	0	0	2	2	0	0	0	0	0	0	0	1	1	0	4	5	0	6	0	2	0
	116859	Root;Bacteria;Firmicutes;"Clostridia";Clostridiales;"Lachnospiraceae"	0	0	0	0	0	0	0	0	0	0	0	0	0	0	0	0	0	0	8	0	0	6	4	25	23	48	0	28	0	0	3	0	128	0	17	6	1	24	12	3	7	0	5	87	12	2	0
	117121	Root;Bacteria	0	0	0	0	0	0	0	0	0	0	0	0	0	0	0	0	0	0	0	0	0	0	0	0	0	0	0	0	0	0	0	0	0	0	3	0	0	0	0	0	0	0	0	0	0	0	0
	119257	Root;Bacteria;Firmicutes;"Clostridia";Clostridiales;"Lachnospiraceae";"Lachnospiraceae Incertae Sedis"	0	0	0	0	0	0	0	0	0	0	0	0	0	0	0	0	0	0	0	0	0	1	1	2	0	7	0	1	3	5	8	5	0	19	5	11	9	1	0	9	0	0	0	29	2	0	0
	119570	Root;Bacteria;Bacteroidetes;Bacteroidetes;Bacteroidales;Bacteroidaceae;Bacteroides	1	0	0	0	0	0	0	0	0	0	0	0	19	0	0	0	0	0	32	585	251	2	154	143	5	106	0	1	0	800	39	317	382	4	81	7	28	1064	13	2	791	490	338	414	11	432	0
	120762	Root;Bacteria;Bacteroidetes	0	0	0	0	0	0	0	0	0	0	0	0	0	0	0	0	0	0	0	0	62	0	97	0	3	2	0	0	0	0	0	0	0	1	3	0	2	0	13	0	9	0	0	0	0	0	0
	120969	Root;Bacteria;Firmicutes;"Clostridia";Clostridiales;Veillonellaceae;Selenomonas	0	0	0	0	0	0	0	0	0	0	0	0	0	0	0	0	0	0	0	0	0	0	0	0	0	0	0	0	0	0	0	0	0	0	0	0	0	0	0	0	0	0	0	0	0	0	0
	121128	Root;Bacteria;Firmicutes;"Clostridia";Clostridiales;"Lachnospiraceae"	0	0	0	0	0	0	0	0	0	0	0	0	0	0	0	0	0	0	0	0	0	0	0	0	4	0	0	0	0	0	0	0	0	0	0	1	0	0	0	0	0	0	0	0	0	0	0
	121461	Root;Bacteria;Firmicutes;"Clostridia";Clostridiales;"Lachnospiraceae"	0	0	0	0	0	0	0	0	0	0	0	0	0	0	0	0	0	0	0	0	0	1	0	0	0	1	0	1	0	0	1	0	3	0	7	0	0	2	1	1	1	0	1	0	0	0	0
	123419	Root;Bacteria;Firmicutes;"Clostridia";Clostridiales;"Lachnospiraceae"	0	0	0	0	0	0	0	0	0	0	0	0	0	0	0	0	0	0	1	0	0	0	0	3	4	2	0	1	0	0	2	0	3	7	2	0	0	1	1	1	2	0	2	0	0	0	0
	123567	Root;Bacteria;Bacteroidetes	0	0	0	0	0	0	0	0	0	0	0	0	0	0	0	0	0	0	0	0	0	0	1	0	0	0	0	0	0	0	0	0	0	0	0	0	0	0	0	0	0	0	0	0	0	0	0
	123752	Root;Bacteria;Bacteroidetes;Flavobacteria;Flavobacteriales;Flavobacteriaceae	0	0	0	0	0	0	0	0	0	0	0	0	0	0	0	0	0	0	0	0	0	0	0	0	0	0	0	0	0	0	0	0	0	0	0	0	0	0	0	0	0	0	0	0	0	0	0
	124523	Root;Bacteria;Spirochaetes;Spirochaetes;Spirochaetales;Spirochaetaceae;Treponema	0	0	0	0	0	0	0	0	0	0	0	0	0	0	0	0	0	0	0	0	0	0	0	0	0	0	0	0	0	0	0	0	0	0	0	0	0	0	0	0	0	0	0	0	0	0	0
	124684	Root;Bacteria;Firmicutes;"Clostridia";Clostridiales;Peptococcaceae;Peptococcaceae 1	0	0	0	0	0	0	0	0	0	0	0	0	0	0	0	0	0	0	0	0	0	0	0	0	0	0	0	0	0	0	0	0	0	0	1	0	0	0	0	0	2	0	0	0	1	0	0
	125041	Root;Bacteria;Firmicutes;"Clostridia";Clostridiales;"Lachnospiraceae";"Lachnospiraceae Incertae Sedis"	0	0	0	0	0	0	0	0	0	0	0	0	0	0	0	0	0	0	1	0	0	0	0	4	0	0	0	0	1	0	0	0	0	0	0	0	0	0	0	0	0	0	0	0	0	0	0
	125235	Root;Bacteria;Proteobacteria;Epsilonproteobacteria;Campylobacterales;Campylobacteraceae;Campylobacter	0	0	0	0	0	0	0	0	0	0	0	0	0	0	0	0	0	0	0	0	0	0	0	0	0	0	0	0	0	0	0	0	0	0	0	0	0	0	0	0	0	0	0	0	0	0	0
	125969	Root;Bacteria;Bacteroidetes;Flavobacteria;Flavobacteriales;Flavobacteriaceae;Capnocytophaga	0	0	0	0	0	0	0	0	0	0	2	0	0	0	0	0	0	0	0	0	0	0	0	0	0	0	0	0	0	0	0	0	0	0	0	0	0	0	0	0	0	0	0	0	0	0	0
	126521	Root;Bacteria;Bacteroidetes;Flavobacteria;Flavobacteriales;Flavobacteriaceae;Capnocytophaga	0	0	0	0	0	0	0	0	0	0	0	0	0	0	0	0	0	0	0	0	0	0	0	0	0	0	0	0	0	0	0	0	0	0	0	0	0	0	0	0	0	0	0	0	0	0	0
	127012	Root;Bacteria;Bacteroidetes;Sphingobacteria;Sphingobacteriales;Flexibacteraceae;Hymenobacter	0	2	0	0	0	0	0	0	0	0	0	0	0	0	0	0	0	0	0	0	0	0	0	0	0	0	0	0	0	0	0	0	0	0	0	0	0	0	0	0	0	0	0	0	0	0	0
	127309	Root;Bacteria;Bacteroidetes;Bacteroidetes;Bacteroidales;Bacteroidaceae;Bacteroides	0	0	0	0	0	0	0	0	0	0	0	0	0	0	0	0	0	0	150	0	205	0	0	0	51	58	598	147	788	0	163	0	0	0	89	4	10	1	19	190	482	174	0	213	1	0	4
	128382	Root;Bacteria;Firmicutes;"Clostridia";Clostridiales;Veillonellaceae	0	0	4	0	0	0	0	0	0	0	0	0	0	0	0	0	0	0	0	0	0	0	0	0	0	0	0	0	0	0	0	0	0	0	0	0	0	0	0	0	0	0	0	0	0	0	0
	128993	Root;Bacteria;Proteobacteria;Deltaproteobacteria;Desulfuromonales;Geobacteraceae;Geobacter	0	0	0	0	0	0	0	0	0	0	0	0	0	0	0	0	0	0	0	0	0	0	0	0	0	0	0	0	0	0	0	0	0	0	0	0	0	0	0	0	0	0	0	0	0	0	0
	129213	Root;Bacteria;Bacteroidetes;Bacteroidetes;Bacteroidales;Bacteroidaceae;Bacteroides	0	0	0	0	0	0	0	0	0	0	0	0	0	0	0	0	0	0	4	23	65	3	0	0	8	0	0	2	109	111	6	0	21	0	4	0	0	32	11	13	0	86	27	1	7	4	3
	129244	Root;Bacteria;Proteobacteria;Gammaproteobacteria;Vibrionales;Vibrionaceae;Photobacterium	0	0	0	0	0	0	0	0	0	0	0	0	0	0	0	0	0	0	0	0	0	0	0	0	0	0	0	0	0	0	0	0	0	0	0	0	0	0	0	0	0	0	0	0	0	0	0
	129400	Root;Bacteria;Firmicutes;"Clostridia";Clostridiales;Veillonellaceae	0	0	0	0	0	0	0	0	0	0	0	0	0	0	0	0	1	0	0	0	0	0	0	0	0	0	0	0	0	0	0	0	0	0	0	0	0	0	0	0	0	0	0	0	0	0	0
	129426	Root;Bacteria;Firmicutes;"Erysipelotrichi";"Erysipelotrichales";Erysipelotrichaceae;Erysipelotrichaceae Incertae Sedis	0	0	0	0	0	0	0	0	0	11	0	0	0	0	0	0	0	0	0	0	0	0	0	0	0	0	0	0	0	0	0	0	0	0	0	0	0	0	0	0	0	0	0	0	0	0	0
	129475	Root;Bacteria;Proteobacteria;Betaproteobacteria;Neisseriales;Neisseriaceae	0	0	0	0	0	0	0	0	0	0	0	0	0	0	0	0	0	0	0	0	0	0	0	0	0	0	0	0	0	0	0	0	0	0	0	0	0	0	0	0	0	0	0	0	0	0	0
	129692	Root;Bacteria;Firmicutes;"Clostridia";Clostridiales;"Lachnospiraceae";"Lachnospiraceae Incertae Sedis"	0	0	0	0	0	0	0	0	0	0	0	0	0	0	0	0	0	0	0	0	1	1	0	0	0	0	0	0	0	0	0	1	0	0	0	0	0	0	0	1	0	0	0	0	0	1	0
	129773	Root;Bacteria;Firmicutes;"Bacilli";"Lactobacillales";"Aerococcaceae"	0	0	0	0	0	0	0	0	0	0	0	0	0	0	0	0	0	0	0	0	0	0	0	0	0	0	0	0	0	0	0	0	0	0	0	0	0	0	0	0	0	0	0	0	0	0	0
	130048	Root;Bacteria;Firmicutes;"Clostridia"	0	0	0	0	0	0	0	0	0	0	0	0	0	0	0	0	0	0	0	0	0	0	0	0	0	0	0	0	0	0	0	0	0	0	1	0	0	0	0	0	0	0	0	0	0	0	0
	130214	Root;Bacteria;Firmicutes;"Clostridia";Clostridiales;"Lachnospiraceae"	0	0	0	0	0	0	0	0	0	0	0	0	0	0	0	0	0	0	0	0	1	0	0	0	0	0	0	0	0	0	0	0	0	0	0	0	0	0	0	0	0	0	0	0	0	0	0
	130228	Root;Bacteria;Bacteroidetes;Bacteroidetes;Bacteroidales;Bacteroidaceae;Bacteroides	0	0	0	0	0	0	0	0	0	19	0	0	0	0	0	0	0	0	0	0	0	0	0	633	1	0	0	0	0	0	0	0	0	0	0	754	127	0	0	0	0	0	0	0	0	0	0
	130551	Root;Bacteria;Firmicutes;"Clostridia";Clostridiales;"Lachnospiraceae";"Lachnospiraceae Incertae Sedis"	0	0	0	0	0	0	0	0	0	0	0	0	0	0	0	0	0	0	0	0	1	0	0	0	0	0	0	0	0	0	0	0	0	0	0	0	0	0	0	0	0	0	0	0	0	0	0
	130585	Root;Bacteria;Proteobacteria;Gammaproteobacteria;Pseudomonadales;Pseudomonadaceae;Pseudomonas	0	0	0	0	0	0	0	0	0	0	0	0	0	0	0	0	0	0	0	0	0	0	0	0	0	0	0	0	0	0	0	0	0	0	0	0	0	0	0	0	0	0	0	0	0	0	0
	130803	Root;Bacteria;Proteobacteria;Alphaproteobacteria;Sphingomonadales;Sphingomonadaceae;Novosphingobium	0	0	0	0	0	0	0	0	0	0	0	0	0	0	0	0	0	0	0	0	0	0	0	0	0	0	0	0	0	0	0	0	0	0	0	0	0	0	0	0	0	0	0	0	0	0	0
	131147	Root;Bacteria;Firmicutes;"Clostridia";Clostridiales;"Ruminococcaceae";Faecalibacterium	0	0	0	0	0	0	0	0	0	0	0	0	0	0	0	0	0	0	0	0	1	1	0	11	0	2	0	4	0	0	0	0	5	14	1	1	0	21	0	0	0	0	0	0	1	0	0
	131189	Root;Bacteria;Proteobacteria;Gammaproteobacteria;Pseudomonadales;Pseudomonadaceae;Pseudomonas	0	0	0	0	0	0	0	0	0	0	0	0	0	0	0	0	0	0	0	0	0	0	0	0	0	0	0	0	0	0	0	0	0	0	0	0	0	0	0	0	0	0	0	0	0	0	0
	131571	Root;Bacteria;Firmicutes;"Clostridia";Clostridiales;"Lachnospiraceae";"Lachnospiraceae Incertae Sedis"	0	0	0	0	0	0	0	0	0	0	0	0	0	0	0	0	0	0	0	0	0	0	0	0	0	0	0	0	0	0	0	0	0	0	0	0	1	0	0	0	0	0	0	0	0	0	0
	131765	Root;Bacteria;Bacteroidetes;Bacteroidetes;Bacteroidales;Porphyromonadaceae;Porphyromonas	0	0	0	9	0	0	0	0	0	28	26	5	20	8	2	24	3	0	0	0	0	0	0	0	0	0	0	0	0	0	0	0	0	0	1	0	0	1	0	1	0	2	0	0	0	0	0
	131783	Root;Bacteria;Actinobacteria;Actinobacteria;Actinobacteridae;Actinomycetales;Actinomycineae;Actinomycetaceae;Actinomyces	0	0	1	0	0	0	0	0	0	0	0	0	0	0	0	0	0	0	0	0	0	0	0	0	0	0	0	0	0	0	0	0	0	0	0	0	0	0	0	0	0	0	0	0	0	0	0
	132799	Root;Bacteria;Proteobacteria;Betaproteobacteria;Neisseriales;Neisseriaceae;Neisseria	0	8	0	0	0	12	0	0	28	19	85	218	38	0	6	11	1	0	0	0	0	0	0	0	0	0	0	0	0	0	0	0	0	0	0	0	0	0	0	0	0	0	0	0	0	0	0
	132830	Root;Bacteria;Firmicutes;"Bacilli";"Lactobacillales";Lactobacillaceae;Lactobacillus	0	0	0	0	0	0	0	0	0	0	0	0	0	0	0	0	0	0	0	0	0	0	0	0	0	0	0	0	0	0	0	0	0	0	0	0	0	0	0	0	0	0	0	0	0	0	0
	132892	Root;Bacteria;Firmicutes;"Clostridia";Clostridiales;"Lachnospiraceae";"Lachnospiraceae Incertae Sedis"	0	0	0	0	0	0	0	0	0	0	0	0	0	0	0	0	0	0	0	0	0	1	0	0	0	0	0	0	0	0	0	1	0	3	0	0	0	0	0	0	0	0	0	0	0	0	0
	132991	Root;Bacteria;Firmicutes;"Clostridia";Clostridiales;"Ruminococcaceae";Faecalibacterium	0	0	0	0	0	0	0	0	0	0	0	0	0	0	0	0	0	0	0	0	0	1	0	0	0	0	0	0	0	0	0	0	1	0	0	0	0	0	0	0	0	0	0	0	0	0	0
	133467	Root;Bacteria;Actinobacteria;Actinobacteria;Actinobacteridae;Actinomycetales;Micrococcineae;Intrasporangiaceae	0	0	0	0	0	0	0	0	0	0	0	0	0	0	0	0	0	0	0	0	0	0	0	0	0	0	0	0	0	0	0	0	0	0	0	0	0	0	0	0	0	0	0	0	0	0	0
	134365	Root;Bacteria;Firmicutes;"Clostridia";Clostridiales	0	0	0	0	0	0	0	0	0	0	0	0	0	0	0	0	0	0	0	0	0	0	0	0	0	0	0	0	0	0	0	0	0	0	0	0	1	0	0	0	0	0	1	0	0	0	0
	134384	Root;Bacteria;Proteobacteria;Betaproteobacteria;Burkholderiales;Burkholderiaceae;Burkholderia	0	0	0	0	0	0	0	0	0	0	0	0	0	0	0	0	0	0	0	0	0	0	0	0	0	0	0	0	0	0	0	0	0	0	0	0	0	0	0	0	0	0	0	0	0	0	0
	134455	Root;Bacteria;Firmicutes;"Clostridia";Clostridiales;"Ruminococcaceae"	0	0	0	0	0	0	0	0	0	0	0	0	0	0	0	0	0	0	0	0	0	0	0	0	0	0	0	0	0	0	0	0	0	0	0	0	0	0	0	1	0	0	0	0	0	0	0
	134476	Root;Bacteria;Proteobacteria;Betaproteobacteria;Rhodocyclales;Rhodocyclaceae;Propionivibrio	0	0	0	0	0	0	0	0	0	0	0	0	0	0	0	0	0	0	0	0	0	0	0	0	0	0	0	0	0	0	0	0	0	0	0	0	0	0	0	0	0	0	0	0	0	0	0
	134552	Root;Bacteria;Proteobacteria;Betaproteobacteria;Neisseriales;Neisseriaceae;Neisseria	0	0	0	0	0	0	0	0	0	0	0	0	0	0	0	0	0	0	0	0	0	0	0	0	0	0	0	0	0	0	0	0	0	0	0	0	0	0	0	0	0	0	0	0	0	0	0
	134729	Root;Bacteria;Firmicutes;"Clostridia";Clostridiales	0	0	0	0	0	0	0	0	0	0	0	0	0	0	0	0	0	0	0	0	0	7	0	0	0	0	0	0	0	0	0	0	0	0	0	0	0	0	0	0	0	0	0	0	0	0	0
	134790	Root;Bacteria;Firmicutes;"Clostridia";Clostridiales;"Ruminococcaceae"	0	0	0	0	0	0	0	0	0	0	0	0	0	0	0	0	0	0	0	0	0	0	0	0	0	0	0	0	0	0	0	0	0	0	0	0	0	0	0	0	0	0	0	2	0	0	0
	135586	Root;Bacteria;Proteobacteria;Alphaproteobacteria;Rhizobiales;Rhizobiaceae;Rhizobium	0	0	0	0	0	0	0	0	0	0	0	0	0	0	0	0	0	0	0	0	0	0	0	0	0	0	0	0	0	0	0	0	0	0	0	0	0	0	0	0	0	0	0	0	0	0	0
	136044	Root;Bacteria;Firmicutes;"Clostridia";Clostridiales;"Lachnospiraceae"	0	0	0	0	0	0	0	0	0	0	0	0	0	0	0	0	0	0	0	0	2	0	0	0	0	0	0	0	0	0	0	0	0	0	0	0	0	0	0	0	0	0	0	0	0	0	0
	136384	Root;Bacteria;Proteobacteria;Alphaproteobacteria;Sphingomonadales;Sphingomonadaceae	0	0	0	0	0	0	0	0	0	0	0	0	0	0	0	0	0	0	0	0	0	0	0	0	0	0	0	0	0	0	0	0	0	0	0	0	0	0	0	0	0	0	0	0	0	0	0
	136415	Root;Bacteria;Firmicutes;"Clostridia";Clostridiales;Veillonellaceae;Dialister	0	0	0	0	0	0	0	0	0	0	7	0	0	0	0	0	1	0	0	0	0	1	0	0	0	0	0	0	0	0	0	0	0	0	0	0	0	0	0	0	0	0	0	0	0	0	0
	136529	Root;Bacteria;Bacteroidetes;Bacteroidetes;Bacteroidales;Bacteroidaceae;Bacteroides	0	0	0	0	0	0	0	0	0	0	0	0	0	0	0	0	0	0	0	0	0	0	0	0	0	0	0	0	0	0	0	0	0	0	0	1	0	0	0	0	0	0	0	0	0	0	0
	136789	Root;Bacteria;Firmicutes;"Clostridia";Clostridiales;"Ruminococcaceae"	0	0	0	0	0	0	0	0	0	0	0	0	0	0	0	0	0	0	0	0	2	0	0	0	0	0	0	0	0	0	0	0	0	0	0	0	0	0	0	0	0	0	0	0	0	0	0
	137187	Root;Bacteria;Fusobacteria;Fusobacteria;Fusobacteriales;Fusobacteriaceae;Fusobacterium	0	13	13	4	0	675	556	25	1024	1406	502	964	1455	122	500	174	1072	0	1	0	0	0	0	0	0	0	0	0	0	0	0	0	1	0	0	0	0	0	0	1	0	1	0	0	0	0	0
	137197	Root;Bacteria;Bacteroidetes;Flavobacteria;Flavobacteriales;Flavobacteriaceae	0	0	0	0	0	0	0	0	2	0	0	0	0	0	0	0	1	0	0	0	0	0	0	0	0	0	0	0	0	0	0	0	0	0	0	0	0	0	0	0	0	0	0	0	0	0	0
	137208	Root;Bacteria;Proteobacteria;Epsilonproteobacteria;Campylobacterales;Helicobacteraceae;Wolinella	0	0	0	0	0	0	0	0	0	0	0	0	0	0	0	0	0	0	0	0	0	0	0	0	0	0	0	0	0	0	0	0	0	0	0	0	0	0	0	0	0	0	0	0	0	0	0
	137341	Root;Bacteria;Firmicutes;"Bacilli";"Lactobacillales"	0	0	0	0	0	0	0	0	0	0	0	1	0	0	0	0	0	0	0	0	0	0	0	0	0	0	0	0	0	0	0	0	0	0	0	0	0	0	0	0	0	0	0	0	0	0	0
	137353	Root;Bacteria;Firmicutes;"Clostridia";Clostridiales;"Lachnospiraceae"	0	0	0	0	0	0	0	0	0	0	0	0	0	0	0	0	0	0	0	0	0	0	0	0	0	0	0	0	0	0	0	0	0	0	0	0	0	0	0	0	0	0	0	4	0	0	0
	137456	Root;Bacteria;Actinobacteria;Actinobacteria;Actinobacteridae;Actinomycetales;Corynebacterineae;Corynebacteriaceae;Corynebacterium	0	0	0	0	0	0	0	0	0	0	0	0	0	0	0	0	0	0	0	0	0	0	0	0	0	0	0	0	0	0	0	0	0	0	0	0	0	0	0	0	0	0	0	0	0	0	0
	137604	Root;Bacteria	0	0	0	0	0	0	0	0	0	0	0	0	0	0	0	0	0	0	0	0	0	0	0	0	0	0	0	0	0	0	0	0	0	0	0	0	0	0	0	0	0	0	0	0	0	0	0
	137629	Root;Bacteria;Firmicutes;"Clostridia";Clostridiales;Veillonellaceae;Dialister	0	0	0	0	0	0	0	0	0	0	0	0	0	0	0	0	0	0	0	0	0	0	0	0	0	0	0	0	0	0	0	0	0	0	0	0	0	0	0	0	0	0	0	0	0	0	0
	138006	Root;Bacteria;Bacteroidetes;Bacteroidetes;Bacteroidales;Rikenellaceae;Alistipes	0	0	0	0	0	0	0	0	0	0	0	0	0	0	0	0	0	0	0	0	0	0	0	0	0	0	0	0	0	0	0	0	0	0	0	0	1	0	0	0	1	0	0	0	0	0	0
	138090	Root;Bacteria;Proteobacteria;Alphaproteobacteria;Rhodospirillales;Acetobacteraceae	0	1	0	0	0	0	0	0	0	0	0	0	0	0	0	0	0	0	0	0	0	0	0	0	0	0	0	0	0	0	0	0	0	0	0	0	0	0	0	0	0	0	0	0	0	0	0
	138117	Root;Bacteria;Actinobacteria;Actinobacteria;Actinobacteridae;Actinomycetales	0	0	2	0	0	0	0	0	0	0	0	0	0	0	0	0	0	0	0	0	0	0	0	0	0	0	0	0	0	0	0	0	0	0	0	0	0	0	0	0	0	0	0	0	0	0	0
	138207	Root;Bacteria;Actinobacteria;Actinobacteria;Actinobacteridae;Actinomycetales;Pseudonocardineae;Pseudonocardiaceae;Pseudonocardia	0	0	0	0	0	0	0	0	0	0	0	0	0	0	0	0	0	0	0	0	0	0	0	0	0	0	0	0	0	0	0	0	0	0	0	0	0	0	0	0	0	0	0	0	0	0	0
	138311	Root;Bacteria;Firmicutes;"Clostridia";Clostridiales;"Ruminococcaceae"	0	0	0	0	0	0	0	0	0	0	0	0	0	0	0	0	0	0	0	0	0	0	0	0	1	0	0	0	0	0	0	0	0	0	0	0	0	0	0	0	0	0	0	0	0	0	0
	138424	Root;Bacteria;Proteobacteria;Alphaproteobacteria;Rhizobiales	0	0	0	0	0	0	0	0	0	0	0	0	0	0	0	0	0	0	0	0	0	0	0	0	0	0	0	0	0	0	0	0	0	0	0	0	0	0	0	0	0	0	0	0	0	0	0
	138659	Root;Bacteria;Actinobacteria;Actinobacteria;Actinobacteridae;Actinomycetales;Micrococcineae;Intrasporangiaceae;Ornithinimicrobium	0	0	0	0	0	0	0	0	0	0	0	0	0	0	0	0	0	0	0	0	0	0	0	0	0	0	0	0	0	0	0	0	0	0	0	0	0	0	0	0	0	0	0	0	0	0	0
	139019	Root;Bacteria;Proteobacteria;Betaproteobacteria;Burkholderiales;Oxalobacteraceae	0	0	0	0	0	0	0	0	0	0	0	0	0	0	0	0	0	0	0	0	0	0	0	0	0	0	0	0	0	0	0	0	0	0	0	0	0	0	0	0	0	0	0	0	0	0	0
	139384	Root;Bacteria;Firmicutes;"Clostridia";Clostridiales;Veillonellaceae;Megasphaera	0	0	0	0	0	0	0	0	0	0	0	0	0	0	0	0	0	0	0	0	0	0	0	0	0	0	0	0	0	0	0	0	0	1	3	0	0	0	0	0	0	0	0	0	0	0	0
	139704	Root;Bacteria;Bacteroidetes;Flavobacteria;Flavobacteriales;Flavobacteriaceae;Flavobacterium	0	0	0	0	0	0	0	0	0	0	0	0	0	0	0	0	0	0	0	0	0	0	0	0	0	0	0	0	0	0	0	0	0	0	0	0	0	0	0	0	0	0	0	0	0	0	0
	139937	Root;Bacteria;Actinobacteria;Actinobacteria;Actinobacteridae;Actinomycetales;Frankineae;Geodermatophilaceae;Blastococcus	0	0	0	0	0	0	0	0	0	0	0	0	0	0	0	0	0	0	0	0	0	0	0	0	0	0	0	0	0	0	0	0	0	0	0	0	0	0	0	0	0	0	0	0	0	0	0
	139948	Root;Bacteria;Actinobacteria;Actinobacteria;Actinobacteridae;Actinomycetales;Actinomycineae;Actinomycetaceae;Varibaculum	0	0	0	0	0	0	0	0	0	0	0	0	0	0	0	0	0	0	0	0	0	0	0	0	0	0	0	0	0	0	0	0	0	0	0	0	0	0	0	0	0	0	0	0	0	0	0
	139959	Root;Bacteria;Actinobacteria;Actinobacteria;Actinobacteridae;Actinomycetales;Corynebacterineae;Williamsiaceae;Williamsia	0	0	0	0	0	0	0	0	0	0	0	0	0	0	0	0	0	0	0	0	0	0	0	0	0	0	0	0	0	0	0	0	0	0	0	0	0	0	0	0	0	0	0	0	0	0	0
	140097	Root;Bacteria;Proteobacteria;Betaproteobacteria;Rhodocyclales;Rhodocyclaceae;Dechloromonas	0	1	0	0	0	0	0	0	0	0	0	0	0	0	0	0	0	0	0	0	0	0	0	0	0	0	0	0	0	0	0	0	0	0	0	0	0	0	0	0	0	0	0	0	0	0	0
	140315	Root;Bacteria;Actinobacteria;Actinobacteria;Actinobacteridae;Actinomycetales;Micrococcineae;Microbacteriaceae;Leifsonia	0	0	0	0	0	0	0	0	0	0	0	0	0	0	0	0	0	0	0	0	0	0	0	0	0	0	0	0	0	0	0	0	0	0	0	0	0	0	0	0	0	0	0	0	0	0	0
	140348	Root;Bacteria;Bacteroidetes;Sphingobacteria;Sphingobacteriales;Flexibacteraceae;Hymenobacter	0	0	0	0	0	0	0	0	0	0	0	0	0	0	0	0	0	0	0	0	0	0	0	0	0	0	0	0	0	0	0	0	0	0	0	0	0	0	0	0	0	0	0	0	0	0	0
	140384	Root;Bacteria;Actinobacteria;Actinobacteria;Actinobacteridae;Actinomycetales	0	0	0	0	0	0	0	0	0	0	0	0	0	0	0	0	0	0	0	0	0	0	0	0	0	0	0	0	0	0	0	0	0	0	0	0	0	0	0	0	0	0	0	0	0	0	0
	140398	Root;Bacteria;Proteobacteria;Betaproteobacteria;Burkholderiales;Oxalobacteraceae	0	5	0	0	0	0	0	0	0	0	0	0	0	0	0	0	0	0	0	0	0	0	0	0	0	0	0	0	0	0	0	0	0	0	0	0	0	0	0	0	0	0	0	0	0	0	0
	140424	Root;Bacteria;Firmicutes;"Bacilli";"Lactobacillales";Streptococcaceae;Streptococcus	0	0	0	0	0	0	0	0	0	0	0	0	0	0	41	0	0	0	0	0	0	0	0	0	0	0	0	0	0	0	0	0	0	0	0	0	0	0	0	0	0	0	0	0	0	0	0
	140652	Root;Bacteria;Actinobacteria;Actinobacteria;Actinobacteridae;Actinomycetales;Frankineae;Nakamurellaceae;Quadrisphaera	0	0	0	0	0	0	0	0	0	0	0	0	0	0	0	0	0	0	0	0	0	0	0	0	0	0	0	0	0	0	0	0	0	0	0	0	0	0	0	0	0	0	0	0	0	0	0
	140863	Root;Bacteria;Proteobacteria;Gammaproteobacteria;Pseudomonadales;Pseudomonadaceae;Pseudomonas	0	7	0	0	0	0	0	0	0	0	0	0	0	0	0	0	0	0	0	0	0	0	0	0	0	0	0	0	0	0	0	0	0	0	0	0	0	0	0	0	0	0	0	0	0	0	0
	140918	Root;Bacteria;Bacteroidetes;Sphingobacteria;Sphingobacteriales;Sphingobacteriaceae;Pedobacter	0	0	0	0	0	0	0	0	0	0	0	0	0	0	0	0	0	0	0	0	0	0	0	0	0	0	0	0	0	0	0	0	0	0	0	0	0	0	0	0	0	0	0	0	0	0	0
	140930	Root;Bacteria;Proteobacteria;Gammaproteobacteria;Pseudomonadales;Pseudomonadaceae;Pseudomonas	0	0	0	2	0	0	0	0	0	0	0	0	0	0	0	0	0	0	0	0	0	0	0	0	0	0	0	0	0	0	0	0	0	0	0	0	0	0	0	0	0	0	0	0	0	0	0
	140933	Root;Bacteria;Proteobacteria;Gammaproteobacteria;Pseudomonadales;Pseudomonadaceae;Pseudomonas	0	16	0	0	0	0	0	0	0	0	0	0	0	0	0	0	0	0	0	0	0	0	0	0	0	0	0	0	0	0	0	0	0	0	0	0	0	0	0	0	0	0	0	0	0	0	0
	141107	Root;Bacteria;Bacteroidetes;Sphingobacteria;Sphingobacteriales;Sphingobacteriaceae;Pedobacter	0	0	0	0	0	0	0	0	0	0	0	0	0	0	0	0	0	0	0	0	0	0	0	0	0	0	0	0	0	0	0	0	0	0	0	0	0	0	0	0	0	0	0	0	0	0	0
	141127	Root;Bacteria;Proteobacteria;Gammaproteobacteria;Pseudomonadales;Pseudomonadaceae;Pseudomonas	0	0	0	0	0	0	0	0	0	0	0	0	0	0	0	0	0	0	0	0	0	0	0	0	0	0	0	0	0	0	0	0	0	0	0	0	0	0	0	0	0	0	0	0	0	0	0
	141330	Root;Bacteria;Firmicutes;"Bacilli";Bacillales;Bacillaceae;"Bacillaceae 1";Bacillus;Bacillus d	0	0	0	0	0	0	0	0	0	0	0	0	0	0	0	0	0	0	0	0	0	0	0	0	0	0	0	0	0	0	0	0	0	0	0	0	0	0	0	0	0	0	0	0	0	0	0
	141709	Root;Bacteria;Proteobacteria;Betaproteobacteria;Burkholderiales;Comamonadaceae;Acidovorax	1	0	0	0	0	0	0	0	0	0	0	0	0	0	0	1	0	0	0	0	0	0	0	0	0	0	0	0	0	0	0	0	0	0	0	0	0	0	0	0	0	0	0	0	0	0	0
	142000	Root;Bacteria;Bacteroidetes;Flavobacteria;Flavobacteriales;Flavobacteriaceae	0	7	0	0	0	7	4	0	10	10	11	56	33	0	8	4	3	0	0	0	0	0	0	0	0	0	0	0	0	0	0	0	0	0	0	0	0	0	0	0	0	0	0	0	0	0	0
	142297	Root;Bacteria;Firmicutes;"Bacilli";Bacillales;"Listeriaceae";Listeria	0	0	0	0	0	0	0	0	0	0	0	0	0	0	0	0	0	0	0	0	0	0	0	0	0	0	0	0	0	0	0	0	0	0	0	0	0	0	0	0	0	0	0	0	0	0	0
	142842	Root;Bacteria;Firmicutes;"Clostridia";Clostridiales;"Ruminococcaceae"	0	0	0	0	0	0	0	0	0	0	0	0	0	0	0	0	0	3	0	1	0	0	0	0	0	1	0	2	0	0	0	0	0	0	0	0	0	0	0	0	0	0	0	0	0	0	0
	143097	Root;Bacteria;Proteobacteria;Alphaproteobacteria;Sphingomonadales;Sphingomonadaceae;Blastomonas	0	0	0	0	0	0	0	0	0	0	0	0	0	0	0	1	0	0	0	0	0	0	0	0	0	0	0	0	0	0	0	0	0	0	0	0	0	0	0	0	0	0	0	0	0	0	0
	143131	Root;Bacteria;Proteobacteria;Gammaproteobacteria	0	0	0	0	0	0	0	0	0	0	0	0	0	0	0	0	0	0	0	0	0	0	0	0	0	0	0	0	0	0	0	0	0	0	0	0	0	0	0	0	0	0	0	0	0	0	0
	143148	Root;Bacteria;Spirochaetes;Spirochaetes;Spirochaetales;Spirochaetaceae;Treponema	0	0	0	0	0	0	0	0	0	25	3	0	1	1	0	0	0	0	0	0	0	0	0	0	0	0	0	0	0	0	0	0	0	0	0	0	0	0	0	0	0	0	0	0	0	0	0
	143326	Root;Bacteria;Proteobacteria;Gammaproteobacteria;Chromatiales;Chromatiaceae;Rheinheimera	0	3	0	0	0	0	0	0	0	0	0	0	0	0	0	0	0	0	0	0	0	0	0	0	0	0	0	0	0	0	0	0	0	0	0	0	0	0	0	0	0	0	0	0	0	0	0
	143378	Root;Bacteria;Firmicutes;"Bacilli";Bacillales;Planococcaceae;Planomicrobium	0	0	1	0	0	0	0	0	0	0	0	0	0	0	0	0	0	0	0	0	0	0	0	0	0	0	0	0	0	0	0	0	0	0	0	0	0	0	0	0	0	0	0	0	0	0	0
	143718	Root;Bacteria;Firmicutes;"Bacilli";"Lactobacillales"	0	0	0	0	0	0	0	0	0	0	0	0	1	0	0	0	0	0	0	0	0	0	0	0	0	0	0	0	0	0	0	0	0	0	0	0	0	0	0	0	0	0	0	0	0	0	0
	143795	Root;Bacteria;Proteobacteria;Betaproteobacteria;Neisseriales;Neisseriaceae;Neisseria	0	0	9	3	0	8	1	0	4	19	18	14	67	0	0	16	4	0	0	0	0	0	0	0	0	0	1	0	0	0	0	0	0	0	0	0	0	0	0	0	0	0	0	1	0	0	0
	144179	Root;Bacteria;Firmicutes;"Clostridia";Clostridiales;"Lachnospiraceae";"Lachnospiraceae Incertae Sedis"	0	0	0	0	0	0	0	0	0	0	0	0	0	0	0	0	0	0	0	0	0	0	0	1	0	0	0	0	0	0	0	1	0	0	0	0	0	0	0	0	0	0	0	1	0	0	0
	144395	Root;Bacteria;Firmicutes;"Clostridia";Clostridiales;"Lachnospiraceae"	0	0	0	0	0	0	0	0	0	0	0	0	0	0	0	0	0	1	0	0	0	0	0	0	0	0	0	0	0	0	0	0	0	0	0	0	0	0	0	0	0	0	0	0	0	0	0
	144751	Root;Bacteria;Firmicutes;"Bacilli";"Lactobacillales";Streptococcaceae;Streptococcus	0	0	0	0	0	0	0	0	0	0	1	0	0	0	0	1	0	0	0	0	0	0	0	0	0	0	0	0	0	0	0	0	0	0	0	0	0	0	0	0	0	0	0	0	0	0	0
	144759	Root;Bacteria;Proteobacteria;Betaproteobacteria;Burkholderiales	0	0	0	0	0	0	0	0	0	0	0	0	0	0	0	0	0	0	0	0	0	0	0	0	0	0	0	0	0	0	0	0	0	0	0	0	0	0	0	0	0	0	0	0	0	0	1
	145144	Root;Bacteria;Proteobacteria;Deltaproteobacteria;Myxococcales;Sorangineae;Polyangiaceae	0	0	0	0	0	0	0	0	0	0	0	0	0	0	0	0	0	0	0	0	0	0	0	0	0	0	0	0	0	0	0	0	0	0	0	0	0	0	0	0	0	0	0	0	0	0	0
	145149	Root;Bacteria;Firmicutes;"Clostridia";Clostridiales;Veillonellaceae;Veillonella	0	15	4	2	0	166	589	250	140	92	531	7	697	654	121	3118	456	0	0	0	0	0	0	0	1	0	0	3	2	1	0	1	3	4	0	0	0	0	0	0	0	0	0	0	2	4	0
	145518	Root;Bacteria;Proteobacteria;Alphaproteobacteria;Sphingomonadales;Sphingomonadaceae;Sphingomonas	0	0	0	0	0	0	0	0	0	0	0	0	0	0	0	0	0	0	0	0	0	0	0	0	0	0	0	0	0	0	0	0	0	0	0	0	0	0	0	0	0	0	0	0	0	0	0
	145619	Root;Bacteria;Actinobacteria;Actinobacteria;Actinobacteridae;Actinomycetales;Corynebacterineae;Corynebacteriaceae;Corynebacterium	0	0	0	0	0	0	0	0	0	0	0	0	0	0	0	0	0	0	0	0	0	0	0	0	0	0	0	0	0	0	0	0	0	0	0	0	0	0	0	0	0	0	0	0	0	0	0
	145765	Root;Bacteria;Firmicutes;"Clostridia";Clostridiales;"Lachnospiraceae";Roseburia	0	0	0	0	0	0	0	0	0	0	0	0	0	0	0	0	0	0	0	0	0	0	0	0	0	0	0	0	0	0	0	0	1	0	0	0	0	0	0	0	0	0	0	0	0	0	0
	145835	Root;Bacteria;Proteobacteria;Deltaproteobacteria;Desulfovibrionales	0	0	0	0	0	0	0	0	0	0	0	0	0	0	0	0	0	0	0	0	0	0	0	0	0	0	0	0	0	0	0	0	0	0	15	0	0	0	0	0	0	0	0	0	0	0	0
	145883	Root;Bacteria;Firmicutes;"Clostridia";Clostridiales;"Ruminococcaceae";Sporobacter	0	0	0	0	0	0	0	0	0	0	0	0	0	0	0	0	0	0	0	0	0	0	0	0	0	0	0	0	0	0	0	0	0	0	0	0	1	0	0	0	0	0	1	0	0	0	0
	146226	Root;Bacteria;Firmicutes;"Clostridia";Clostridiales;"Lachnospiraceae"	0	0	0	0	0	0	0	0	0	0	0	0	0	0	0	0	0	0	0	0	0	0	0	0	0	0	0	0	0	0	1	0	0	0	0	0	0	1	0	0	1	0	0	0	0	0	0
	146327	Root;Bacteria;Deinococcus-Thermus;Deinococci;Deinococcales;Deinococcaceae;Deinococcus	0	0	0	0	0	0	0	0	0	0	0	0	0	0	0	0	0	0	0	0	0	0	0	0	0	0	0	0	0	0	0	0	0	0	0	0	0	0	0	0	0	0	0	0	0	0	0
	146467	Root;Bacteria;Bacteroidetes;Sphingobacteria;Sphingobacteriales;Flexibacteraceae;Spirosoma	0	0	0	0	0	0	0	0	0	0	0	0	0	0	0	0	0	0	0	0	0	0	0	0	0	0	0	0	0	0	0	0	0	0	0	0	0	0	0	0	0	0	0	0	0	0	0
	146560	Root;Bacteria;Actinobacteria;Actinobacteria;Actinobacteridae;Actinomycetales;Micrococcineae;Micrococcaceae;Kocuria	0	0	1	0	0	0	0	0	0	0	0	0	0	0	0	0	0	0	0	0	0	0	0	0	0	0	0	0	0	0	0	0	0	0	0	0	0	0	0	0	0	0	0	0	0	0	0
	146564	Root;Bacteria;Firmicutes;"Clostridia";Clostridiales	0	0	0	0	0	0	0	0	0	0	0	0	0	0	0	0	0	0	0	0	0	0	0	0	2	0	0	0	0	0	0	0	0	0	2	21	1	0	0	0	0	0	1	0	0	0	1
	146886	Root;Bacteria;Firmicutes;"Bacilli";"Lactobacillales";Lactobacillaceae;Lactobacillus	8	0	2	1	0	0	0	0	0	0	0	0	0	0	0	0	0	0	0	0	0	0	0	0	0	1	0	0	0	0	0	0	1	0	0	0	0	12	0	0	0	0	0	0	0	0	0
	146948	Root;Bacteria;Proteobacteria;Alphaproteobacteria;Rhizobiales;Brucellaceae;Pseudochrobactrum	0	0	0	0	0	0	0	0	0	0	0	0	0	0	0	0	0	0	0	0	0	0	0	0	0	0	0	0	0	0	0	0	0	0	0	0	0	0	0	0	0	0	0	0	0	0	0
	147100	Root;Bacteria;Firmicutes;"Clostridia";Clostridiales;"Ruminococcaceae"	0	0	0	0	0	0	0	0	0	0	0	0	0	0	0	0	0	0	1	0	0	0	0	0	0	0	0	1	0	18	0	0	0	0	0	0	0	0	0	1	0	0	2	0	0	0	0
	147130	Root;Bacteria;Firmicutes;"Clostridia";Clostridiales;Incertae Sedis XIII	0	0	0	0	0	0	0	0	0	0	0	0	0	0	0	0	0	0	0	0	2	0	0	0	0	0	0	0	0	1	0	0	0	0	0	0	0	0	0	0	0	0	0	0	0	0	0
	147307	Root;Bacteria;Proteobacteria;Betaproteobacteria;Rhodocyclales;Rhodocyclaceae	0	0	0	0	0	0	0	0	0	0	0	0	0	0	0	0	0	0	0	0	0	0	0	0	0	0	0	0	0	0	0	0	0	0	0	0	0	0	0	0	0	0	0	0	0	0	0
	147737	Root;Bacteria;Actinobacteria;Actinobacteria;Actinobacteridae;Actinomycetales;Micrococcineae;Microbacteriaceae;Microbacterium	0	0	0	0	0	0	0	0	0	0	0	0	0	0	0	0	0	0	0	0	0	0	0	0	0	0	0	0	0	0	0	0	0	0	0	0	0	0	0	0	0	0	0	0	0	0	0
	147740	Root;Bacteria;Firmicutes;"Bacilli";Bacillales	0	0	0	0	0	0	0	0	0	0	0	0	0	0	0	0	0	0	0	0	0	0	0	0	0	0	0	0	0	0	0	0	0	0	0	0	0	0	0	0	0	0	0	0	0	0	0
	147743	Root;Bacteria;Bacteroidetes;Bacteroidetes;Bacteroidales;Porphyromonadaceae;Porphyromonas	0	0	0	0	0	0	0	0	0	0	0	0	0	0	0	0	0	0	0	0	0	0	0	0	0	0	0	0	0	0	0	0	0	0	0	0	0	0	0	0	0	0	0	0	0	0	0
	147885	Root;Bacteria;Proteobacteria;Betaproteobacteria;Burkholderiales;Comamonadaceae	0	0	0	0	0	0	0	0	0	0	0	0	0	0	0	0	0	0	0	0	0	0	0	0	0	0	0	0	0	0	0	0	0	0	0	0	0	0	0	0	0	0	0	0	0	0	0
	148208	Root;Bacteria;Actinobacteria;Actinobacteria;Actinobacteridae;Actinomycetales;Micrococcineae;Microbacteriaceae;Zimmermannella	0	0	0	0	0	0	0	0	0	0	0	0	0	0	0	0	0	0	0	0	0	0	0	0	0	0	0	0	0	0	0	0	0	0	0	0	0	0	0	0	0	0	0	0	0	0	0
	148467	Root;Bacteria;Firmicutes;"Clostridia";Clostridiales;"Lachnospiraceae";"Lachnospiraceae Incertae Sedis"	0	0	0	0	0	0	0	0	0	0	0	0	0	0	0	0	0	0	1	0	0	0	0	0	1	0	1	0	0	0	0	0	0	1	1	1	1	1	0	0	0	0	0	0	1	0	0
	148470	Root;Bacteria;Proteobacteria;Gammaproteobacteria;Enterobacteriales;Enterobacteriaceae	0	0	0	2	0	0	0	0	0	4	0	0	0	0	0	0	0	0	0	0	0	0	0	0	0	0	0	0	0	0	0	0	0	0	0	0	0	0	0	0	0	0	0	0	0	0	0
	148500	Root;Bacteria;Firmicutes;"Clostridia";Clostridiales	0	0	0	0	0	0	0	0	0	0	0	0	0	0	0	0	0	0	0	0	0	13	0	0	4	0	0	0	0	0	0	0	0	0	0	0	47	0	0	0	0	0	13	0	0	0	0
	148514	Root;Bacteria;Firmicutes;"Clostridia";Clostridiales;"Ruminococcaceae"	0	0	0	0	0	0	0	0	0	0	0	0	0	0	0	0	0	0	0	0	0	0	0	0	0	0	0	0	0	0	0	0	0	0	0	0	1	0	0	0	0	0	0	0	0	0	0
	149007	Root;Bacteria;Firmicutes;"Clostridia";Clostridiales;"Ruminococcaceae"	0	0	0	0	0	0	0	0	0	0	0	0	0	0	0	0	0	0	0	0	0	0	0	0	0	1	0	0	0	0	0	0	0	0	0	0	0	0	0	0	0	0	0	0	0	0	0
	149060	Root;Bacteria;Firmicutes;"Bacilli";Bacillales;Bacillaceae;"Bacillaceae 1";Bacillus	0	0	0	0	0	0	0	0	0	0	0	0	0	0	0	0	0	0	0	0	0	0	0	0	0	0	0	0	0	0	0	0	0	0	0	0	0	0	0	0	0	0	0	0	0	0	0
	149109	Root;Bacteria;Firmicutes;"Bacilli";"Lactobacillales";Streptococcaceae;Streptococcus	0	0	0	0	0	0	0	0	21	0	0	3	0	0	0	1	0	0	0	0	0	0	0	0	0	0	0	0	0	0	0	0	0	0	0	0	0	0	0	0	0	0	0	0	0	0	0
	149178	Root;Bacteria;Firmicutes;"Clostridia";Clostridiales;"Lachnospiraceae";"Lachnospiraceae Incertae Sedis"	0	0	0	0	0	0	0	0	0	0	0	0	0	0	0	0	0	0	0	1	0	2	3	0	3	2	0	0	1	0	2	0	1	0	0	0	0	2	1	0	0	0	0	0	0	0	0
	149234	Root;Bacteria;Firmicutes;"Clostridia";Clostridiales;Veillonellaceae;Selenomonas	0	0	0	0	0	0	0	0	0	0	3	0	0	32	0	0	0	0	0	0	0	0	0	0	0	0	0	0	0	0	0	0	0	0	0	0	0	0	0	0	0	0	0	0	0	0	0
	149313	Root;Bacteria;Firmicutes;"Clostridia";Clostridiales;"Lachnospiraceae";"Lachnospiraceae Incertae Sedis"	0	0	0	0	0	0	0	0	0	0	0	0	0	0	0	0	0	0	0	0	0	0	0	0	0	0	0	0	0	0	0	0	0	0	0	0	0	0	0	0	0	0	0	1	0	0	0
	149327	Root;Bacteria;Firmicutes;"Clostridia";Clostridiales;"Lachnospiraceae";Roseburia	0	0	0	0	0	0	0	0	0	0	0	0	0	0	0	0	0	0	0	0	0	0	0	0	0	0	0	0	0	0	0	0	0	0	0	1	0	0	0	0	0	0	0	0	0	0	0
	149649	Root;Bacteria;Actinobacteria;Actinobacteria;Rubrobacteridae;Rubrobacterales;Rubrobacterineae;Rubrobacteraceae	0	0	0	0	0	0	0	0	0	0	0	0	0	0	0	0	0	0	0	0	0	0	0	0	0	0	0	0	0	0	0	0	0	0	0	0	0	0	0	0	0	0	0	0	0	0	0
	149650	Root;Bacteria;Proteobacteria;Gammaproteobacteria;Pasteurellales;Pasteurellaceae	0	0	1	0	0	0	0	0	0	10	9	5	5	0	0	0	0	0	0	0	0	0	0	0	0	0	0	0	0	0	0	0	0	0	0	0	0	0	0	0	0	0	0	0	0	0	0
	149885	Root;Bacteria;Proteobacteria;Alphaproteobacteria;Rhizobiales;Rhizobiaceae;Rhizobium	0	0	0	0	0	0	0	0	0	0	0	0	0	0	0	0	0	0	0	0	0	0	0	0	0	0	0	0	0	0	0	0	0	0	0	0	0	0	0	0	0	0	0	0	0	0	0
	150451	Root;Bacteria;Firmicutes;"Bacilli";"Lactobacillales";Streptococcaceae;Streptococcus	0	0	0	0	0	0	0	0	0	0	0	0	0	0	0	0	0	0	0	0	0	0	0	0	0	0	0	0	0	0	0	0	0	0	0	0	0	0	0	0	0	0	0	0	0	0	0
	150743	Root;Bacteria;Bacteroidetes;Flavobacteria;Flavobacteriales;Flavobacteriaceae;Chryseobacterium	0	0	0	0	0	0	0	0	0	0	0	0	0	0	0	0	0	0	0	0	0	0	0	0	0	0	0	0	0	0	0	0	0	0	0	0	0	0	0	0	0	0	0	0	0	0	0
	151061	Root;Bacteria;Bacteroidetes;Sphingobacteria;Sphingobacteriales;Flexibacteraceae	0	0	0	0	0	0	0	0	0	0	0	0	0	0	0	0	0	0	0	0	0	0	0	0	0	0	0	0	0	0	0	0	0	0	0	0	0	0	0	0	0	0	0	0	0	0	0
	151174	Root;Bacteria;Bacteroidetes;Sphingobacteria;Sphingobacteriales;Crenotrichaceae	0	0	0	0	0	0	0	0	0	0	0	0	0	0	0	0	0	0	0	0	0	0	0	0	0	0	0	0	0	0	0	0	0	0	0	0	0	0	0	0	0	0	0	0	0	0	0
	151324	Root;Bacteria;Proteobacteria;Alphaproteobacteria;Rhodobacterales;Rhodobacteraceae	0	0	0	0	0	0	0	0	0	0	0	0	0	0	0	0	0	0	0	0	0	0	0	0	0	0	0	0	0	0	0	0	0	0	0	0	0	0	0	0	0	0	0	0	0	0	0
	151401	Root;Bacteria;Firmicutes;"Clostridia";Clostridiales;"Lachnospiraceae"	0	0	0	0	0	0	0	0	0	0	0	0	0	0	0	0	0	0	0	0	0	0	0	0	1	0	0	0	0	0	0	0	0	0	0	0	0	0	0	0	0	0	0	0	0	0	0
	151442	Root;Bacteria;Actinobacteria;Actinobacteria;Actinobacteridae;Actinomycetales;Propionibacterineae;Nocardioidaceae;Nocardioides	0	0	0	0	0	0	0	0	0	0	0	0	0	0	0	0	0	0	0	0	0	0	0	0	0	0	0	0	0	0	0	0	0	0	0	0	0	0	0	0	0	0	0	0	0	0	0
	151603	Root;Bacteria;Proteobacteria;Alphaproteobacteria;Rhodospirillales;Acetobacteraceae;Craurococcus	0	0	0	0	0	0	0	0	0	0	0	0	0	0	0	0	0	0	0	0	0	0	0	0	0	0	0	0	0	0	0	0	0	0	0	0	0	0	0	0	0	0	0	0	0	0	0
	151627	Root;Bacteria;Firmicutes;"Bacilli";"Lactobacillales";Streptococcaceae;Streptococcus	0	0	9	0	0	20	0	1	4	23	2	88	30	0	85	10	0	0	0	0	0	0	0	0	0	0	0	1	0	0	0	0	0	0	0	0	0	0	0	0	0	0	1	0	0	0	0
	151713	Root;Bacteria;Actinobacteria;Actinobacteria;Actinobacteridae;Actinomycetales;Micrococcineae;Micrococcaceae	0	0	0	0	0	0	0	0	0	0	0	0	0	0	0	0	0	0	0	0	0	0	0	0	0	0	0	0	0	0	0	0	0	0	0	0	0	0	0	0	0	0	0	0	0	0	0
	151870	Root;Bacteria;Firmicutes;"Erysipelotrichi";"Erysipelotrichales";Erysipelotrichaceae	0	0	0	0	0	0	0	0	0	0	0	0	0	0	0	0	0	0	0	2	0	0	0	0	0	0	0	0	1	0	1	0	0	0	0	0	0	0	0	0	0	0	0	1	0	0	0
	152113	Root;Bacteria;Actinobacteria;Actinobacteria;Actinobacteridae;Actinomycetales;Micrococcineae;Micrococcaceae	0	0	0	0	0	0	0	0	0	0	0	0	0	0	0	0	0	0	0	0	0	0	0	0	0	0	0	0	0	0	0	0	0	0	0	0	0	0	0	0	0	0	0	0	0	0	0
	152115	Root;Bacteria;Proteobacteria;Gammaproteobacteria;Enterobacteriales;Enterobacteriaceae	87	73	20	0	0	0	0	0	0	3	0	0	0	0	0	0	0	0	0	0	0	0	0	0	0	0	0	0	0	0	0	0	0	0	0	0	0	0	0	1	0	0	0	0	0	0	0
	152517	Root;Bacteria;Firmicutes;"Clostridia";Clostridiales;Veillonellaceae;Veillonella	0	0	0	0	0	0	0	0	0	0	0	0	0	0	0	0	1	0	0	0	0	0	0	0	0	0	0	0	0	0	0	0	0	0	0	0	0	0	0	0	0	0	0	0	0	0	0
	152818	Root;Bacteria;Proteobacteria;Alphaproteobacteria;Sphingomonadales;Sphingomonadaceae;Sphingomonas	0	0	0	0	0	0	0	0	0	0	0	0	0	0	0	0	0	0	0	0	0	0	0	0	0	0	0	0	0	0	0	0	0	0	0	0	0	0	0	0	0	0	0	0	0	0	0
	152865	Root;Bacteria;Actinobacteria;Actinobacteria;Actinobacteridae;Actinomycetales;Micrococcineae;Microbacteriaceae	0	0	0	0	0	0	0	0	0	0	0	0	0	0	0	0	0	0	0	0	0	0	0	0	0	0	0	0	0	0	0	0	0	0	0	0	0	0	0	0	0	0	0	0	0	0	0
	153040	Root;Bacteria;Bacteroidetes;Flavobacteria;Flavobacteriales;Flavobacteriaceae;Chryseobacterium	0	0	0	0	0	0	0	0	0	0	0	0	0	0	0	0	0	0	0	0	0	0	0	0	0	0	0	0	0	0	0	0	0	0	0	0	0	0	0	0	0	0	0	0	0	0	0
	153548	Root;Bacteria;Actinobacteria;Actinobacteria;Actinobacteridae;Actinomycetales;Frankineae;Kineosporiaceae;Kineosporia	0	0	0	0	0	0	0	0	0	0	0	0	0	0	0	0	0	0	0	0	0	0	0	0	0	0	0	0	0	0	0	0	0	0	0	0	0	0	0	0	0	0	0	0	0	0	0
	154467	Root;Bacteria;Firmicutes;"Clostridia";Clostridiales;"Ruminococcaceae"	0	0	0	0	0	0	0	0	0	0	0	0	0	0	0	0	0	0	0	0	0	0	0	0	0	2	0	0	0	0	0	0	0	0	1	0	0	0	0	0	0	0	0	0	0	0	0
	154802	Root;Bacteria;Firmicutes;"Bacilli";"Lactobacillales";Streptococcaceae;Streptococcus	0	0	0	0	0	0	0	0	0	0	0	0	0	0	0	0	0	0	0	0	0	0	0	0	0	0	0	0	0	0	0	0	0	0	0	0	0	0	0	0	0	0	0	0	0	0	0
	155104	Root;Bacteria;Proteobacteria;Gammaproteobacteria;Xanthomonadales;Xanthomonadaceae;Lysobacter	0	4	0	0	0	0	0	0	0	0	0	0	0	0	0	0	0	0	0	0	0	0	0	0	0	0	0	0	0	0	0	0	0	0	0	0	0	0	0	0	0	0	0	0	0	0	0
	155546	Root;Bacteria;Proteobacteria;Alphaproteobacteria;Rhodobacterales;Rhodobacteraceae;Paracoccus	0	0	0	0	0	0	0	0	0	0	0	0	0	0	0	0	0	0	0	0	0	0	0	0	0	0	0	0	0	0	0	0	0	0	0	0	0	0	0	0	0	0	0	0	0	0	0
	155593	Root;Bacteria;Firmicutes;"Clostridia";Clostridiales;"Ruminococcaceae"	0	0	0	0	0	0	0	0	0	0	0	0	0	0	0	0	0	0	0	0	0	1	0	0	0	0	0	0	0	0	0	0	0	0	0	0	0	0	0	0	0	0	0	0	0	0	0
	155859	Root;Bacteria;Proteobacteria;Gammaproteobacteria;Pseudomonadales;Moraxellaceae;Acinetobacter	0	0	0	0	0	0	0	0	0	0	0	0	0	0	0	0	0	0	0	0	0	0	0	0	0	0	0	0	0	0	0	0	0	0	0	0	0	0	0	0	0	0	0	0	0	0	0
	155985	Root;Bacteria;Actinobacteria;Actinobacteria;Actinobacteridae;Actinomycetales;Corynebacterineae;Nocardiaceae;Rhodococcus	0	0	0	0	0	0	0	0	0	0	0	0	0	0	0	0	0	0	0	0	0	0	0	0	0	0	0	0	0	0	0	0	0	0	0	0	0	0	0	0	0	0	0	0	0	0	0
	156697	Root;Bacteria;Fusobacteria;Fusobacteria;Fusobacteriales;Fusobacteriaceae;Leptotrichia	0	0	0	0	0	0	0	0	0	0	0	0	0	0	0	0	1	0	0	0	0	0	0	0	0	0	0	0	0	0	0	0	0	0	0	0	0	0	0	0	0	0	0	0	0	0	0
	157081	Root;Bacteria;Firmicutes;"Clostridia";Clostridiales;"Ruminococcaceae"	0	0	0	0	0	0	0	0	0	0	0	0	0	0	0	0	0	0	0	0	1	0	0	0	0	0	0	0	0	0	0	0	0	0	0	0	0	0	0	0	0	0	0	0	0	0	0
	157545	Root;Bacteria;Firmicutes;"Clostridia";Clostridiales	0	0	0	0	0	0	0	0	0	0	0	0	0	0	0	0	0	1	0	0	0	0	0	0	0	0	0	0	0	0	0	0	0	0	0	0	0	0	0	0	0	0	0	0	0	0	0
	157566	Root;Bacteria;Bacteroidetes;Bacteroidetes;Bacteroidales;Rikenellaceae;Alistipes	0	0	0	0	0	0	0	0	0	0	0	0	0	0	0	0	0	0	1	0	0	0	0	0	0	0	0	0	191	3	1	0	0	7	0	1	0	0	0	0	7	26	0	0	0	0	0
	157616	Root;Bacteria;Actinobacteria;Actinobacteria;Actinobacteridae;Actinomycetales;Frankineae;Geodermatophilaceae	0	0	0	0	0	0	0	0	0	0	0	0	0	0	0	0	0	0	0	0	0	0	0	0	0	0	0	0	0	0	0	0	0	0	0	0	0	0	0	0	0	0	0	0	0	0	0
	157966	Root;Bacteria;Firmicutes;"Clostridia";Clostridiales;"Ruminococcaceae";Faecalibacterium	0	0	0	0	0	0	0	0	0	0	0	0	0	0	0	0	0	0	0	0	0	0	0	0	0	0	0	1	0	0	0	0	1	0	0	0	0	0	0	0	0	0	0	0	0	0	1
	158112	Root;Bacteria;Proteobacteria;Betaproteobacteria;Burkholderiales	0	0	0	0	0	0	0	0	0	0	0	0	0	0	0	0	0	0	0	0	0	0	0	0	4	0	0	0	0	0	0	0	0	0	0	0	0	0	0	0	0	0	0	0	0	0	0
	158160	Root;Bacteria;Firmicutes;"Clostridia";Clostridiales;"Ruminococcaceae";"Ruminococcaceae Incertae Sedis"	0	0	0	0	0	0	0	0	0	0	0	0	0	0	0	0	0	0	0	0	0	0	0	0	0	0	0	0	0	0	0	0	0	0	0	0	0	0	0	1	0	0	0	0	0	0	0
	158234	Root;Bacteria;Actinobacteria;Actinobacteria;Actinobacteridae;Actinomycetales;Micrococcineae	0	0	0	0	0	0	0	0	0	0	0	0	0	0	0	0	0	0	0	0	0	0	0	0	0	0	0	0	0	0	0	0	0	0	0	0	0	0	0	0	0	0	0	0	0	0	0
	158297	Root;Bacteria;Firmicutes;"Clostridia";Clostridiales;"Ruminococcaceae"	0	0	0	0	0	0	0	0	0	0	0	0	0	0	0	0	0	0	0	0	3	0	0	0	0	0	0	0	0	0	0	1	0	0	0	0	0	0	0	0	0	0	0	1	0	0	0
	158370	Root;Bacteria;Proteobacteria;Alphaproteobacteria;Sphingomonadales;Sphingomonadaceae;Sphingomonas	0	0	0	0	0	0	0	0	0	0	0	0	0	0	0	0	0	0	0	0	0	0	0	0	0	0	0	0	0	0	0	0	0	0	0	0	0	0	0	0	0	0	0	0	0	0	0
	158411	Root;Bacteria;Firmicutes;"Clostridia";Clostridiales	0	0	0	0	0	0	0	0	0	0	0	0	0	0	0	0	0	0	0	0	0	0	0	0	0	0	0	0	0	0	0	0	0	2	0	0	0	0	0	0	0	0	0	0	0	0	0
	158413	Root;Bacteria;Firmicutes;"Clostridia";Clostridiales;"Ruminococcaceae"	0	0	0	0	0	0	0	0	0	0	0	0	0	0	0	0	0	0	0	0	0	0	0	0	0	0	0	0	0	1	0	0	0	1	0	0	0	0	0	0	0	0	0	0	0	0	0
	158633	Root;Bacteria;Actinobacteria;Actinobacteria;Actinobacteridae;Actinomycetales;Pseudonocardineae;Pseudonocardiaceae	0	0	0	0	0	0	0	0	0	0	0	0	0	0	0	0	0	0	0	0	0	0	0	0	0	0	0	0	0	0	0	0	0	0	0	0	0	0	0	0	0	0	0	0	0	0	0
	158946	Root;Bacteria;Firmicutes;"Clostridia";Clostridiales;"Ruminococcaceae"	0	0	0	0	0	0	0	0	0	0	0	0	0	0	0	0	0	0	0	0	3	0	0	0	0	0	0	0	0	0	0	0	0	0	0	0	0	0	0	0	0	0	0	0	0	0	0
	158965	Root;Bacteria;Proteobacteria;Alphaproteobacteria;Rhizobiales;Rhizobiaceae	0	0	0	0	0	0	0	0	0	0	0	0	0	0	0	0	0	0	0	0	0	0	0	0	0	0	0	0	0	0	0	0	0	0	0	0	0	0	0	0	0	0	0	0	0	0	0
	159036	Root;Bacteria;Firmicutes;"Bacilli";Bacillales;Bacillaceae;"Bacillaceae 1";Bacillus	0	0	0	0	0	0	0	0	0	0	0	0	0	0	0	0	0	0	0	0	0	0	0	0	0	0	0	0	0	0	0	0	0	0	0	0	0	0	0	0	0	0	0	0	0	0	0
	159039	Root;Bacteria;Proteobacteria;Gammaproteobacteria;Pseudomonadales;Moraxellaceae;Acinetobacter	0	0	0	0	0	0	0	0	0	0	0	0	0	0	0	0	0	0	0	0	0	0	0	0	0	0	0	0	0	0	0	0	0	0	0	0	0	0	0	0	0	0	0	0	0	0	0
	159316	Root;Bacteria;Actinobacteria;Actinobacteria;Actinobacteridae;Actinomycetales;Micrococcineae;Cellulomonadaceae;Cellulomonas	0	0	0	0	0	0	0	0	0	0	0	0	0	0	0	0	0	0	0	0	0	0	0	0	0	0	0	0	0	0	0	0	0	0	0	0	0	0	0	0	0	0	0	0	0	0	0
	159942	Root;Bacteria;Cyanobacteria;Cyanobacteria;Chloroplast;Streptophyta	2	0	1	0	0	0	0	0	0	0	0	0	0	11	2	0	0	0	0	0	0	0	0	0	0	0	0	0	0	0	0	0	0	0	0	0	0	0	0	0	0	0	0	0	0	0	1
	160066	Root;Bacteria;Actinobacteria;Actinobacteria;Actinobacteridae;Actinomycetales;Micromonosporineae;Micromonosporaceae	0	0	0	0	0	0	0	0	0	0	0	0	0	0	0	0	0	0	0	0	0	0	0	0	0	0	0	0	0	0	0	0	0	0	0	0	0	0	0	0	0	0	0	0	0	0	0
	160103	Root;Bacteria;Proteobacteria;Betaproteobacteria;Hydrogenophilales;Hydrogenophilaceae	0	0	0	0	0	0	0	0	0	0	0	0	0	0	0	0	0	0	0	0	0	0	0	0	0	0	0	0	0	0	0	0	0	0	0	0	0	0	0	0	0	0	0	0	0	0	0
	160284	Root;Bacteria	0	0	0	0	0	0	0	0	0	0	0	0	0	0	0	0	0	0	0	0	0	0	0	0	0	0	0	0	0	0	0	0	0	0	0	0	0	0	0	0	0	0	0	0	0	0	0
	160651	Root;Bacteria;Bacteroidetes;Sphingobacteria;Sphingobacteriales	0	0	0	0	0	0	0	0	0	0	0	0	0	0	0	0	0	0	0	0	0	0	0	0	0	0	0	0	0	0	0	0	0	0	0	0	0	0	0	0	0	0	0	0	0	0	0
	160732	Root;Bacteria;Deinococcus-Thermus;Deinococci;Deinococcales;Deinococcaceae;Deinococcus	0	0	0	0	0	0	0	0	0	0	0	0	0	0	0	0	0	0	0	0	0	0	0	0	0	0	0	0	0	0	0	0	0	0	0	0	0	0	0	0	0	0	0	0	0	0	0
	160844	Root;Bacteria;Proteobacteria;Gammaproteobacteria;Vibrionales;Vibrionaceae;Photobacterium	0	0	0	0	0	0	0	0	0	0	0	0	0	0	0	0	0	0	0	0	0	0	0	0	0	0	0	0	0	0	0	0	0	0	0	0	0	0	0	0	0	0	0	0	0	0	0
	160854	Root;Bacteria;Proteobacteria;Alphaproteobacteria;Rhodobacterales;Rhodobacteraceae;Paracoccus	0	7	0	0	0	0	0	0	0	0	0	0	0	0	0	0	0	0	0	0	0	0	0	0	0	0	0	0	0	0	0	0	0	0	0	0	0	0	0	0	0	0	0	0	0	0	0
	161103	Root;Bacteria;Acidobacteria;Acidobacteria;Acidobacteriales;Acidobacteriaceae;Gp6	0	0	0	0	0	0	0	0	0	0	0	0	0	0	0	0	0	0	0	0	0	0	0	0	0	0	0	0	0	0	0	0	0	0	0	0	0	0	0	0	0	0	0	0	0	0	0
	161169	Root;Bacteria;Proteobacteria;Gammaproteobacteria;Pseudomonadales;Pseudomonadaceae;Pseudomonas	0	0	0	0	0	0	0	0	0	0	0	0	13	1	0	3	0	0	0	0	0	0	0	0	0	0	0	0	0	0	0	0	0	0	0	0	0	0	0	0	0	0	0	0	0	0	0
	161637	Root;Bacteria;Proteobacteria;Alphaproteobacteria;Sphingomonadales;Sphingomonadaceae;Novosphingobium	0	0	0	0	0	0	0	0	0	0	0	0	0	0	0	0	0	0	0	0	0	0	0	0	0	0	0	0	0	0	0	0	0	0	0	0	0	0	0	0	0	0	0	0	0	0	0
	161640	Root;Bacteria;Bacteroidetes;Flavobacteria;Flavobacteriales;Flavobacteriaceae;Flavobacterium	0	0	0	0	0	0	0	0	0	0	0	0	0	0	0	0	0	0	0	0	0	0	0	0	0	0	0	0	0	0	0	0	0	0	0	0	0	0	0	0	0	0	0	0	0	0	0
	161687	Root;Bacteria;Actinobacteria;Actinobacteria;Actinobacteridae;Actinomycetales;Micrococcineae;Dermabacteraceae;Brachybacterium	0	0	0	0	0	0	0	0	0	0	0	0	0	0	0	0	0	0	0	0	0	0	0	0	0	0	0	0	0	0	0	0	0	0	0	0	0	0	0	0	0	0	0	0	0	0	0
	161891	Root;Bacteria;Proteobacteria;Gammaproteobacteria;Pseudomonadales;Pseudomonadaceae;Pseudomonas	0	0	0	0	0	0	0	0	0	0	0	0	0	0	0	0	0	0	0	0	0	0	0	0	0	0	0	0	0	0	0	0	0	0	0	0	0	0	0	0	0	0	0	0	0	0	0
	161901	Root;Bacteria;Proteobacteria;Gammaproteobacteria;Aeromonadales;Aeromonadaceae;Aeromonas	0	0	0	0	0	0	0	0	0	0	0	0	0	0	0	0	0	0	0	0	0	0	0	0	0	0	0	0	0	0	0	0	0	0	0	0	0	0	0	0	0	0	0	0	0	0	0
	161946	Root;Bacteria;Firmicutes;"Clostridia";Clostridiales	0	0	0	0	0	0	0	0	0	0	0	0	0	0	0	0	0	0	0	0	0	0	0	0	0	0	0	0	0	0	0	0	0	0	0	0	0	0	0	0	0	0	0	0	0	0	0
	162109	Root;Bacteria;Firmicutes;"Clostridia";Clostridiales	0	0	0	0	0	0	0	0	0	0	0	0	0	0	0	0	0	0	0	2	0	10	0	0	0	0	0	0	0	0	0	0	0	889	0	1	1	0	35	0	33	0	0	91	0	0	1
	162184	Root;Bacteria;Proteobacteria;Betaproteobacteria;Burkholderiales;Oxalobacteraceae;Massilia	0	0	0	0	0	0	0	0	0	0	0	0	0	0	0	0	0	0	0	0	0	0	0	0	0	0	0	0	0	0	0	0	0	0	0	0	0	0	0	0	0	0	0	0	0	0	0
	162246	Root;Bacteria;Firmicutes;"Clostridia";Clostridiales;"Lachnospiraceae";Anaerostipes	0	0	0	0	0	0	0	0	0	0	0	0	0	0	0	0	0	0	0	0	0	0	0	0	0	0	0	0	0	0	0	0	0	2	0	0	0	0	0	0	0	0	0	0	0	0	0
	162320	Root;Bacteria;Bacteroidetes;Flavobacteria;Flavobacteriales;Flavobacteriaceae;Capnocytophaga	0	0	0	0	0	0	0	0	0	0	0	0	0	0	0	0	0	0	0	0	0	0	0	0	0	0	0	0	0	0	0	0	0	0	0	0	0	0	0	0	0	0	0	0	0	0	0
	162332	Root;Bacteria;Proteobacteria;Betaproteobacteria;Burkholderiales	0	0	0	0	0	0	0	0	0	0	0	0	0	0	0	0	0	0	0	0	0	0	0	0	0	0	0	0	0	0	0	0	0	0	0	0	0	0	0	0	0	0	0	0	0	0	0
	162427	Root;Bacteria;Firmicutes;"Clostridia";Clostridiales;Veillonellaceae;Megasphaera	0	0	0	0	0	0	0	0	0	0	0	0	0	0	0	0	0	0	0	0	0	0	0	0	0	0	0	0	0	0	0	0	0	0	0	0	0	0	0	0	0	0	0	0	0	0	0
	162623	Root;Bacteria;Firmicutes;"Clostridia";Clostridiales;"Lachnospiraceae"	0	0	0	0	0	0	0	0	0	0	0	0	0	0	0	0	0	0	0	0	0	0	0	0	0	0	0	0	0	0	0	0	3	0	0	0	0	1	0	0	0	0	0	1	0	0	0
	162660	Root;Bacteria;Firmicutes;"Clostridia";Clostridiales;"Ruminococcaceae";Ruminococcus	0	0	0	0	0	0	0	0	0	0	0	0	0	0	0	0	0	0	0	0	0	0	0	0	0	0	0	0	1	0	0	0	0	0	0	0	0	0	0	0	0	0	0	0	0	0	0
	162725	Root;Bacteria;Proteobacteria;Alphaproteobacteria;Sphingomonadales;Sphingomonadaceae	0	0	0	0	0	0	0	0	0	0	0	0	0	0	0	0	0	0	0	0	0	0	0	0	0	0	0	0	0	0	0	0	0	0	0	0	0	0	0	0	0	0	0	0	0	0	0
	162820	Root;Bacteria;Firmicutes;"Clostridia";Clostridiales;"Lachnospiraceae"	0	0	0	0	0	0	0	0	0	0	0	0	0	0	0	0	0	0	0	0	0	0	0	0	0	0	0	0	1	0	0	0	0	0	0	0	0	0	0	0	0	0	0	0	0	0	0
	163080	Root;Bacteria;Proteobacteria;Betaproteobacteria;Rhodocyclales;Rhodocyclaceae	0	0	0	0	0	0	0	0	0	0	0	0	0	0	0	0	0	0	0	0	0	0	0	0	0	0	0	0	0	0	0	0	0	0	0	0	0	0	0	0	0	0	0	0	0	0	0
	163121	Root;Bacteria;Proteobacteria;Alphaproteobacteria;Rhodobacterales;Rhodobacteraceae;Paracoccus	0	0	1	0	0	0	0	0	0	0	0	0	0	0	0	0	0	0	0	0	0	0	0	0	0	0	0	0	0	0	0	0	0	0	0	0	0	0	0	0	0	0	0	0	0	0	0
	163231	Root;Bacteria;Proteobacteria;Epsilonproteobacteria;Campylobacterales;Campylobacteraceae;Campylobacter	0	0	0	0	0	51	7	5	39	17	95	5	41	4	31	63	45	0	0	0	0	0	0	0	0	0	0	0	0	0	0	0	0	0	0	0	0	0	0	0	0	0	0	0	0	0	0
	164020	Root;Bacteria;Proteobacteria;Alphaproteobacteria;Rhizobiales	0	0	0	0	0	0	0	0	0	0	0	0	0	0	0	0	0	0	0	0	0	0	0	0	0	0	0	0	0	0	0	0	0	0	0	0	0	0	0	0	0	0	0	0	0	0	0
	164255	Root;Bacteria;Bacteroidetes;Sphingobacteria;Sphingobacteriales;Flexibacteraceae;Hymenobacter	0	0	0	0	0	0	0	0	0	0	0	0	0	0	0	0	0	0	0	0	0	0	0	0	0	0	0	0	0	0	0	0	0	0	0	0	0	0	0	0	0	0	0	0	0	0	0
	164369	Root;Bacteria;Firmicutes;"Clostridia";Clostridiales	0	0	0	0	0	0	0	0	0	0	0	0	0	0	0	0	0	0	0	0	0	0	0	0	1	0	0	0	0	0	0	0	0	0	0	25	0	0	0	0	0	0	0	0	0	0	2
	164471	Root;Bacteria;Proteobacteria;Alphaproteobacteria;Rhodobacterales;Rhodobacteraceae;Paracoccus	0	0	0	0	0	0	0	0	0	0	0	0	0	0	0	0	0	0	0	0	0	0	0	0	0	0	0	0	0	0	0	0	0	0	0	0	0	0	0	0	0	0	0	0	0	0	0
	164515	Root;Bacteria;Proteobacteria;Gammaproteobacteria;Pasteurellales;Pasteurellaceae	0	0	1	0	0	1	0	0	0	1	0	5	4	0	0	2	0	0	1	0	0	0	0	0	0	0	0	0	0	0	0	0	0	0	0	0	0	0	0	0	0	0	0	0	0	0	0
	164603	Root;Bacteria;Bacteroidetes;Bacteroidetes;Bacteroidales;Porphyromonadaceae	0	0	0	0	0	0	0	0	0	0	0	0	0	0	0	0	0	0	0	0	0	0	0	0	0	0	0	0	0	0	0	0	0	0	165	0	0	0	0	0	0	0	0	0	0	0	0
	164628	Root;Bacteria;Firmicutes;"Clostridia";Clostridiales;"Lachnospiraceae"	0	0	0	0	0	0	0	0	0	0	0	0	0	0	0	0	0	0	0	0	0	7	7	0	1	0	0	0	0	0	2	0	0	0	1	2	0	0	20	0	0	0	0	0	6	0	0
	164744	Root;Bacteria;Firmicutes;"Clostridia";Clostridiales;"Lachnospiraceae";"Lachnospiraceae Incertae Sedis"	0	0	0	0	0	0	0	0	0	0	0	0	0	0	0	0	0	0	0	0	4	0	0	0	0	0	0	0	2	6	0	0	0	0	0	0	0	0	0	0	0	0	0	0	0	0	0
	164940	Root;Bacteria;Firmicutes;"Clostridia";Clostridiales	0	0	0	0	0	0	0	0	0	0	0	0	0	0	0	0	0	0	0	0	0	0	0	0	0	0	0	0	0	0	0	0	0	0	0	0	1	0	0	0	0	0	0	0	0	0	0
	165020	Root;Bacteria;Proteobacteria;Alphaproteobacteria;Rhodospirillales;Rhodospirillaceae;Skermanella	0	0	0	0	0	0	0	0	0	0	0	0	0	0	0	0	0	0	0	0	0	0	0	0	0	0	0	0	0	0	0	0	0	0	0	0	0	0	0	0	0	0	0	0	0	0	0
	165104	Root;Bacteria;Firmicutes;"Bacilli";"Lactobacillales"	0	0	0	0	0	0	0	0	0	0	0	0	0	0	0	0	0	0	0	0	0	0	0	0	0	0	0	0	0	0	0	0	0	0	0	0	0	0	0	0	0	0	0	0	0	0	0
	165115	Root;Bacteria;Bacteroidetes	0	0	0	0	0	0	0	0	0	0	0	0	0	0	0	0	0	0	0	0	0	0	0	0	0	0	0	0	0	0	0	0	0	0	0	0	0	0	0	36	0	0	0	0	0	0	0
	165257	Root;Bacteria;Firmicutes;"Clostridia";Clostridiales;"Ruminococcaceae"	0	0	0	0	0	0	0	0	0	0	0	0	0	0	0	0	0	0	0	0	0	0	0	0	2	0	0	0	0	0	0	0	0	0	0	0	0	0	0	1	0	0	0	0	0	0	0
	165397	Root;Bacteria;Firmicutes;"Clostridia";Clostridiales;"Lachnospiraceae"	0	0	0	0	0	0	0	0	0	0	0	0	0	0	0	0	0	0	0	2	0	0	1	1	1	4	0	1	0	0	1	0	2	5	1	0	1	0	1	0	0	0	0	0	3	0	0
	165410	Root;Bacteria;Proteobacteria	0	0	0	0	0	0	0	0	0	0	0	0	0	0	0	0	0	0	0	0	0	0	0	0	0	0	0	0	0	0	0	0	0	0	0	0	0	0	1645	0	0	0	0	0	0	0	0
	165623	Root;Bacteria;Firmicutes;"Clostridia";Clostridiales	0	0	0	0	0	0	0	0	0	0	0	0	0	0	0	0	0	0	0	0	0	0	0	0	0	0	0	0	0	0	0	0	0	0	1	0	0	0	0	0	0	0	0	0	0	0	0
	165694	Root;Bacteria;Bacteroidetes;Flavobacteria;Flavobacteriales;Flavobacteriaceae;Capnocytophaga	1	0	0	0	0	0	2	0	0	0	0	0	2	0	0	0	0	0	0	0	0	0	0	0	0	0	0	0	0	0	0	0	0	0	0	0	0	0	0	0	0	0	0	0	0	0	0
	165734	Root;Bacteria;Firmicutes;"Clostridia";Clostridiales;"Ruminococcaceae"	0	0	0	0	0	0	0	0	0	0	0	0	0	0	0	0	0	24	9	12	120	34	19	15	0	1	58	6	29	10	12	15	1	5	5	2	13	8	2	54	6	81	8	69	19	1	0
	165827	Root;Bacteria;Proteobacteria;Alphaproteobacteria;Rhodobacterales;Rhodobacteraceae	0	0	0	0	0	0	0	0	0	0	0	0	0	0	0	0	0	0	0	0	0	0	0	0	0	0	0	0	0	0	0	0	0	0	0	0	0	0	0	0	0	0	0	0	0	0	0
	165839	Root;Bacteria;Firmicutes;"Clostridia";Clostridiales;"Lachnospiraceae"	0	0	0	0	0	0	0	0	0	0	0	0	0	0	0	0	0	0	0	0	0	0	0	0	0	0	0	0	0	0	0	0	0	0	0	0	0	0	0	0	1	0	0	0	0	0	0
	165928	Root;Bacteria;Firmicutes;"Clostridia";Clostridiales;"Ruminococcaceae"	0	0	0	0	0	0	0	0	0	0	0	0	0	0	0	0	0	0	0	0	0	0	0	0	6	0	0	0	0	0	0	0	0	0	0	0	0	0	0	7	0	0	0	0	0	0	0
	165945	Root;Bacteria;Proteobacteria;Alphaproteobacteria;Rhodobacterales;Rhodobacteraceae;Paracoccus	0	0	0	0	0	0	0	0	0	0	0	0	0	0	0	0	0	0	0	0	0	0	0	0	0	0	0	0	0	0	0	0	0	0	0	0	0	0	0	0	0	0	0	0	0	0	0
	166074	Root;Bacteria;Firmicutes;"Clostridia";Clostridiales	0	0	0	0	0	0	0	0	0	0	0	0	0	0	0	0	0	0	0	0	0	0	0	0	0	1	0	0	0	0	0	0	0	0	0	0	0	0	0	25	0	0	7	0	0	0	0
	166094	Root;Bacteria;Proteobacteria;Alphaproteobacteria;Rhizobiales;Methylobacteriaceae;Methylobacterium	0	0	0	0	0	0	0	0	0	0	0	0	0	0	0	0	0	0	0	0	0	0	0	0	0	0	0	0	0	0	0	0	0	0	0	0	0	0	0	0	0	0	0	0	0	0	0
	166201	Root;Bacteria;Cyanobacteria;Cyanobacteria;Family I;GpI	0	0	0	0	0	0	0	0	0	0	0	0	0	0	0	0	0	0	0	0	0	0	0	0	0	0	0	0	0	0	0	0	0	0	0	0	0	0	0	0	0	0	0	0	0	0	0
	166388	Root;Bacteria;Proteobacteria;Betaproteobacteria;Burkholderiales;Comamonadaceae;Brachymonas	0	0	0	0	0	0	0	0	0	0	0	0	0	0	0	0	0	0	0	0	0	0	0	0	0	0	0	0	0	0	0	0	0	0	0	0	0	0	0	0	0	0	0	0	0	0	0
	166577	Root;Bacteria;Proteobacteria;Alphaproteobacteria;Rhizobiales;Rhizobiaceae;Rhizobium	0	0	0	0	0	0	0	0	0	0	0	0	0	0	0	0	0	0	0	0	0	0	0	0	0	0	0	0	0	0	0	0	0	0	0	0	0	0	0	0	0	0	0	0	0	0	0
	166689	Root;Bacteria;Firmicutes;"Clostridia";Clostridiales;"Ruminococcaceae"	0	0	0	0	0	0	0	0	0	0	0	0	0	0	0	0	0	0	0	1	0	0	0	0	0	0	0	0	0	1	0	0	0	0	0	0	0	0	0	0	0	0	1	0	0	0	0
	166869	Root;Bacteria;Firmicutes;"Clostridia";Clostridiales	0	0	0	0	0	0	0	0	0	0	0	0	0	0	0	0	0	0	0	0	0	0	0	0	0	0	0	0	0	0	0	0	0	0	0	0	0	1	0	0	0	0	0	0	0	0	0
	166998	Root;Bacteria;Firmicutes;"Bacilli";"Lactobacillales";Lactobacillaceae;Lactobacillus	0	0	0	0	0	0	0	0	0	0	0	0	0	0	0	0	0	0	0	0	0	0	0	0	0	0	0	0	0	0	0	0	0	0	0	0	0	0	0	0	0	0	0	0	0	0	0
	167148	Root;Bacteria;Proteobacteria;Gammaproteobacteria;Pseudomonadales;Pseudomonadaceae;Pseudomonas	0	0	0	0	0	0	0	0	0	0	0	0	2	0	0	1	0	0	0	0	0	0	0	0	0	0	0	0	0	0	0	0	0	0	0	0	0	0	0	0	0	0	0	0	0	0	0
	167156	Root;Bacteria;Proteobacteria;Alphaproteobacteria;Rhodobacterales;Rhodobacteraceae;Loktanella	0	0	0	0	0	0	0	0	0	0	0	0	0	0	0	0	0	0	0	0	0	0	0	0	0	0	0	0	0	0	0	0	0	0	0	0	0	0	0	0	0	0	0	0	0	0	0
	167365	Root;Bacteria;Firmicutes;"Clostridia";Clostridiales;"Lachnospiraceae";"Lachnospiraceae Incertae Sedis"	0	0	0	0	0	0	0	0	0	0	0	0	0	0	0	0	0	0	0	0	0	0	0	0	0	0	0	0	0	0	0	0	0	0	0	0	0	0	0	0	0	0	0	4	0	0	0
	167376	Root;Bacteria;Bacteroidetes;Flavobacteria;Flavobacteriales;Flavobacteriaceae;Capnocytophaga	0	0	0	0	0	5	4	0	151	108	3	344	3	0	0	3	11	0	2	0	0	0	0	0	0	0	0	0	0	0	0	0	0	0	0	0	0	0	0	0	0	0	0	0	0	0	0
	167380	Root;Bacteria;Proteobacteria;Betaproteobacteria;Burkholderiales;Comamonadaceae;Comamonas	0	0	0	0	0	0	0	0	0	0	0	0	0	0	0	0	0	0	0	0	0	0	0	0	0	0	0	0	0	0	0	0	0	0	0	0	0	0	0	0	0	0	0	0	0	0	0
	167386	Root;Bacteria;Firmicutes;"Clostridia";Clostridiales;"Lachnospiraceae";"Lachnospiraceae Incertae Sedis"	0	0	0	0	0	0	0	0	0	0	0	0	0	0	0	0	0	0	0	0	0	0	0	0	0	0	0	0	0	0	0	0	0	0	0	0	0	1	0	0	0	0	0	0	0	0	0
	167401	Root;Bacteria;Bacteroidetes;Bacteroidetes;Bacteroidales;Bacteroidaceae;Bacteroides	0	0	0	0	0	0	0	0	0	0	0	0	0	0	0	2	0	0	0	0	9	0	0	0	1	3	6	1	14	0	4	1	0	0	1	0	1	0	0	2	1	0	0	1	1	0	0
	167566	Root;Bacteria;Actinobacteria;Actinobacteria;Actinobacteridae;Actinomycetales;Propionibacterineae;Nocardioidaceae;Propionicicella	0	0	0	0	0	0	0	0	0	0	0	0	0	0	0	0	0	0	0	0	0	0	0	0	0	0	0	0	0	0	0	0	0	0	0	0	0	0	0	0	0	0	0	0	0	0	0
	167602	Root;Bacteria;Firmicutes;"Clostridia";Clostridiales;"Ruminococcaceae"	0	0	0	0	0	0	0	0	0	0	0	0	0	0	0	0	0	0	0	0	7	1	0	1	0	0	0	1	0	0	1	0	0	1	0	0	0	1	0	1	0	1	0	0	0	0	0
	167727	Root;Bacteria;Firmicutes;"Clostridia";Clostridiales;"Lachnospiraceae";"Lachnospiraceae Incertae Sedis"	0	0	0	0	0	0	0	0	0	0	0	0	0	0	0	0	0	0	0	0	1	0	0	0	0	0	0	0	0	0	0	0	0	0	0	0	0	0	0	0	0	0	0	0	0	0	0
	167872	Root;Bacteria;Firmicutes;"Clostridia";Clostridiales	0	0	0	0	0	0	0	0	0	0	0	0	0	0	0	0	0	0	0	0	0	0	3	0	0	0	0	0	0	0	0	0	0	0	0	0	0	0	0	0	0	0	0	0	0	0	0
	168181	Root;Bacteria;Bacteroidetes;Bacteroidetes;Bacteroidales;Rikenellaceae;Alistipes	0	0	0	0	0	0	0	0	0	0	0	0	0	0	0	0	0	0	93	341	0	72	0	38	77	182	0	71	0	354	3	120	0	3	41	37	104	0	28	132	36	744	0	78	69	51	1
	168491	Root;Bacteria;Bacteroidetes;Sphingobacteria;Sphingobacteriales;Sphingobacteriaceae	0	0	0	0	0	0	0	0	0	0	0	0	0	0	0	0	0	0	0	0	0	0	0	0	0	0	0	0	0	0	0	0	0	0	0	0	0	0	0	0	0	0	0	0	0	0	0
	168505	Root;Bacteria;Deinococcus-Thermus;Deinococci;Deinococcales;Deinococcaceae;Deinococcus	0	0	0	0	0	0	0	0	0	0	0	0	0	0	0	0	0	0	0	0	0	0	0	0	0	0	0	0	0	0	0	0	0	0	0	0	0	0	0	0	0	0	0	0	0	0	0
	169404	Root;Bacteria;Proteobacteria;Alphaproteobacteria;Rhizobiales	0	0	1	0	0	0	0	0	0	0	0	0	0	0	0	0	0	0	0	0	0	0	0	0	0	0	0	0	0	0	0	0	0	0	0	0	0	0	0	0	0	0	0	0	0	0	0
	169479	Root;Bacteria;Firmicutes;"Clostridia";Clostridiales;"Ruminococcaceae";"Ruminococcaceae Incertae Sedis"	0	0	0	0	0	0	0	0	0	0	0	0	0	0	0	0	0	2	0	0	0	0	0	0	0	0	0	0	0	0	0	0	0	0	0	0	0	0	0	0	0	0	0	0	0	0	0
	169961	Root;Bacteria;Firmicutes;"Clostridia";Clostridiales;"Ruminococcaceae"	0	0	0	0	0	0	0	0	0	0	0	0	0	0	0	0	0	0	0	0	0	0	0	0	0	0	0	0	0	0	0	0	0	23	0	0	0	0	0	0	0	0	0	1	0	0	0
	170124	Root;Bacteria;Firmicutes;"Clostridia";Clostridiales;"Ruminococcaceae"	0	0	0	0	0	0	0	0	0	0	0	0	0	0	0	0	0	0	0	0	0	0	0	0	0	0	0	0	1	0	0	0	0	0	0	0	0	0	0	0	0	1	0	0	0	0	0
	170185	Root;Bacteria;Firmicutes;"Clostridia";Clostridiales;"Ruminococcaceae"	0	0	0	0	0	0	0	0	0	0	0	0	0	0	0	0	0	0	0	0	0	0	0	0	0	0	0	0	0	0	0	0	0	0	0	0	0	0	4	0	0	0	0	0	0	0	0
	170784	Root;Bacteria;Firmicutes;"Bacilli";"Lactobacillales";Lactobacillaceae;Lactobacillus	0	0	0	0	0	0	0	0	0	0	0	0	0	0	0	0	0	0	0	0	0	0	0	0	0	0	0	0	0	0	0	0	0	0	0	0	0	0	0	0	0	0	0	0	0	0	0
	171055	Root;Bacteria;Firmicutes;"Clostridia";Clostridiales;Veillonellaceae;Acidaminococcus	0	0	0	0	0	0	0	0	0	0	0	0	0	0	0	0	0	0	0	0	0	0	0	0	0	0	0	0	0	0	0	0	0	0	0	0	0	0	0	0	0	0	0	0	1	0	0
	171303	Root;Bacteria;Firmicutes;"Clostridia";Clostridiales;"Ruminococcaceae"	0	0	0	0	0	0	0	0	0	0	0	0	0	0	0	0	0	0	0	0	0	0	0	0	0	0	0	0	0	1	0	0	0	0	0	0	0	0	0	0	0	0	0	0	0	0	0
	171435	Root;Bacteria;Nitrospira;Nitrospira;Nitrospirales;Nitrospiraceae;Nitrospira	0	0	0	0	0	0	0	0	0	0	0	0	0	0	0	0	0	0	0	0	0	0	0	0	0	0	0	0	0	0	0	0	0	0	0	0	0	0	0	0	0	0	0	0	0	0	0
	171559	Root;Bacteria;Bacteroidetes;Bacteroidetes;Bacteroidales;Bacteroidaceae;Bacteroides	0	0	0	0	0	0	0	0	0	0	0	0	0	0	0	0	0	0	0	1	0	0	0	0	1	0	0	0	1	0	0	0	0	0	0	0	1	0	0	0	0	0	0	0	1	0	0
	171696	Root;Bacteria;Proteobacteria;Alphaproteobacteria;Rhodospirillales;Acetobacteraceae	0	0	0	0	0	0	0	0	0	0	0	0	0	0	0	0	0	0	0	0	0	0	0	0	0	0	0	0	0	0	0	0	0	0	0	0	0	0	0	0	0	0	0	0	0	0	0
	171772	Root;Bacteria;Bacteroidetes;Bacteroidetes;Bacteroidales;Rikenellaceae;Alistipes	0	0	0	0	0	0	0	0	0	0	0	0	0	0	0	0	0	0	0	153	0	0	0	0	0	0	0	0	0	1	166	0	0	0	0	0	0	0	0	101	0	0	374	0	0	0	0
	171788	Root;Bacteria;Firmicutes;"Clostridia";Clostridiales;"Ruminococcaceae"	0	0	0	0	0	0	0	0	0	0	0	0	0	0	0	0	0	0	1	0	2	1	0	0	0	0	2	0	0	0	0	1	0	0	1	0	0	0	0	1	3	2	0	0	0	0	0
	171867	Root;Bacteria;Actinobacteria;Actinobacteria;Actinobacteridae;Actinomycetales;Micrococcineae;Dermabacteraceae;Brachybacterium	0	0	0	0	0	0	0	0	0	0	0	0	0	0	0	0	0	0	0	0	0	0	0	0	0	0	0	0	0	0	0	0	0	0	0	0	0	0	0	0	0	0	0	0	0	0	0
	171873	Root;Bacteria;Firmicutes;"Clostridia";Clostridiales;"Lachnospiraceae";"Lachnospiraceae Incertae Sedis"	0	0	5	0	0	0	0	0	0	0	0	0	0	0	0	0	0	2	2	0	0	0	0	0	2	7	0	0	6	0	3	0	0	0	5	1	4	1	0	0	0	0	0	13	2	0	0
	172149	Root;Bacteria;Firmicutes;"Clostridia";Clostridiales;Veillonellaceae;Succiniclasticum	0	0	0	0	0	0	0	0	0	0	0	0	0	0	0	0	0	0	0	0	0	0	0	0	0	0	0	0	0	0	0	0	0	0	0	0	0	0	0	0	0	0	0	0	0	0	0
	172163	Root;Bacteria	0	0	0	0	0	0	0	0	0	0	0	0	0	0	0	0	0	0	0	0	0	0	0	0	0	0	0	0	0	0	0	0	0	0	0	0	0	0	0	0	0	0	0	0	0	0	1
	172622	Root;Bacteria;Firmicutes;"Clostridia";Clostridiales;"Lachnospiraceae"	0	0	0	0	0	0	0	0	0	0	0	0	0	0	0	0	0	0	0	0	0	0	0	0	0	0	0	0	0	0	0	0	0	0	0	0	0	0	0	0	0	0	0	1	0	0	0
	172878	Root;Bacteria;Firmicutes;"Clostridia";Clostridiales;"Ruminococcaceae";Sporobacter	0	0	0	0	0	0	0	0	0	0	0	0	0	0	0	0	0	0	0	0	0	0	2	0	0	0	0	0	0	0	0	0	0	0	0	0	0	0	0	0	0	1	0	0	0	0	0
	172962	Root;Bacteria;Bacteroidetes;Bacteroidetes;Bacteroidales;Prevotellaceae;Prevotella	0	0	0	0	0	0	0	0	0	0	0	1	0	0	0	0	0	0	0	0	0	0	0	0	0	0	0	0	0	0	0	0	0	772	120	0	260	0	0	0	0	25	0	0	300	0	24
	173057	Root;Bacteria;Firmicutes;"Clostridia";Clostridiales;"Ruminococcaceae";Ruminococcus	0	0	0	0	0	0	0	0	0	0	0	0	0	0	0	0	0	0	0	0	0	0	0	0	0	0	0	0	0	0	0	0	0	0	0	0	345	0	0	3	0	0	0	0	141	0	0
	173245	Root;Bacteria;Firmicutes;"Clostridia";Clostridiales	0	0	0	0	0	0	0	0	0	0	0	0	0	0	0	0	0	0	0	0	0	0	0	0	4	0	0	0	0	0	0	0	0	0	0	27	2	0	0	5	0	0	0	0	0	0	0
	173810	Root;Bacteria;Firmicutes;"Clostridia";Clostridiales;"Ruminococcaceae";Ruminococcus	0	0	0	0	0	0	0	0	0	0	0	0	0	0	0	0	0	0	0	0	0	0	0	0	0	128	0	0	0	0	0	0	0	0	0	0	0	0	102	0	0	0	128	0	0	0	0
	174033	Root;Bacteria;Firmicutes;"Clostridia";Clostridiales	0	0	0	0	0	0	0	0	0	0	0	0	0	0	0	0	0	0	0	0	0	0	0	0	0	0	0	0	0	0	1	0	0	0	0	0	0	0	0	0	0	0	0	0	0	0	0
	174153	Root;Bacteria;Firmicutes;"Clostridia";Clostridiales;"Lachnospiraceae"	0	0	0	0	0	0	0	0	0	0	0	0	0	0	0	0	0	0	0	0	0	0	0	0	0	0	0	1	0	0	0	0	0	0	0	0	0	0	0	0	0	0	0	0	0	0	0
	174194	Root;Bacteria;Bacteroidetes;Bacteroidetes;Bacteroidales;Bacteroidaceae;Bacteroides	0	0	0	0	1	0	0	0	0	3	0	0	0	0	7	0	0	0	307	313	0	25	392	0	0	592	0	0	0	0	0	474	156	0	43	44	91	112	171	23	0	0	3221	0	509	0	19
	174214	Root;Bacteria;Proteobacteria;Alphaproteobacteria;Rhizobiales;Hyphomicrobiaceae	0	0	0	0	0	0	0	0	0	0	0	0	0	0	0	0	0	0	0	0	0	0	0	0	0	0	0	0	0	0	0	0	0	0	0	0	0	0	0	0	0	0	0	0	0	0	0
	174624	Root;Bacteria;Firmicutes;"Clostridia";Clostridiales;"Lachnospiraceae";"Lachnospiraceae Incertae Sedis"	0	0	0	0	0	0	0	0	0	0	0	0	0	0	0	0	0	0	0	0	0	0	1	1	0	2	0	0	0	0	0	0	0	0	1	1	0	1	0	0	0	0	0	0	0	0	0
	174738	Root;Bacteria;Firmicutes;"Clostridia";Clostridiales;"Lachnospiraceae"	0	0	0	0	0	0	0	0	0	0	0	0	0	0	0	0	0	0	0	0	0	3	0	0	1	1	0	0	0	0	0	0	1	0	0	0	2	2	2	0	0	0	1	0	0	0	0
	174903	Root;Bacteria;Actinobacteria;Actinobacteria;Actinobacteridae;Actinomycetales;Corynebacterineae;Mycobacteriaceae;Mycobacterium	0	0	3	0	0	0	0	0	0	0	0	0	0	0	0	0	0	0	0	0	0	0	0	0	0	0	0	0	0	0	0	0	0	0	0	0	0	0	0	0	0	0	0	0	0	0	0
	175307	Root;Bacteria;Firmicutes;"Clostridia";Clostridiales;"Lachnospiraceae";"Lachnospiraceae Incertae Sedis"	0	0	0	0	0	0	0	0	0	0	0	0	0	0	0	0	0	0	0	0	0	0	0	0	0	0	0	0	8	0	1	0	0	0	0	0	0	0	0	0	0	0	0	0	0	0	0
	175320	Root;Bacteria;Firmicutes;"Clostridia";Clostridiales;"Lachnospiraceae"	0	0	0	0	0	0	0	0	0	0	0	0	0	0	0	0	0	0	0	0	0	0	1	0	0	0	0	0	0	0	0	0	0	0	0	0	2	0	0	0	0	0	0	0	0	0	0
	175383	Root;Bacteria;Proteobacteria;Alphaproteobacteria;Rhizobiales;Hyphomicrobiaceae;Devosia	0	0	0	0	0	0	0	0	0	0	0	0	0	0	0	0	0	0	0	0	0	0	0	0	0	0	0	0	0	0	0	0	0	0	0	0	0	0	0	0	0	0	0	0	0	0	0
	175554	Root;Bacteria;Bacteroidetes;Bacteroidetes;Bacteroidales	0	0	0	0	0	0	0	0	0	0	0	0	0	0	0	0	0	0	0	0	0	226	178	0	0	0	0	650	0	0	0	0	0	0	0	0	0	0	0	0	0	0	0	0	667	0	0
	175596	Root;Bacteria;Firmicutes;"Clostridia";Clostridiales;"Lachnospiraceae";"Lachnospiraceae Incertae Sedis"	0	0	0	0	0	0	0	0	0	0	0	0	0	0	0	0	0	1	0	1	0	0	0	0	0	0	0	1	0	0	0	0	0	0	0	0	0	1	0	0	0	0	0	0	0	0	0
	175704	Root;Bacteria;Firmicutes;"Clostridia";Clostridiales;"Lachnospiraceae";"Lachnospiraceae Incertae Sedis"	0	0	0	0	0	0	0	0	0	0	0	0	0	0	0	0	0	0	0	0	1	1	0	0	0	0	0	0	0	0	0	0	0	0	0	0	0	0	0	0	0	0	0	0	0	0	0
	176014	Root;Bacteria;Firmicutes;"Clostridia";Clostridiales;"Lachnospiraceae";"Lachnospiraceae Incertae Sedis"	0	0	0	0	0	0	0	0	0	0	0	0	0	0	0	0	0	0	0	0	0	0	0	0	0	0	0	0	0	0	0	0	4	2	0	0	0	0	0	0	0	0	0	0	0	0	0
	176038	Root;Bacteria;Firmicutes;"Clostridia";Clostridiales;"Lachnospiraceae";"Lachnospiraceae Incertae Sedis"	0	0	0	0	0	0	0	0	0	0	0	0	0	0	0	0	0	0	0	1	0	0	0	0	6	0	0	0	0	0	0	0	0	0	0	0	0	0	5	0	0	0	0	0	0	0	0
	176115	Root;Bacteria;Firmicutes;"Clostridia";Clostridiales;"Ruminococcaceae";Subdoligranulum	0	0	0	0	0	0	0	0	0	0	0	0	0	0	0	0	0	0	0	4	0	5	0	4	0	0	0	7	0	0	0	0	5	1	0	0	1	0	0	0	0	0	0	0	7	0	0
	176137	Root;Bacteria;Firmicutes;"Clostridia";Clostridiales;"Lachnospiraceae";"Lachnospiraceae Incertae Sedis"	0	0	0	0	0	0	0	0	0	0	0	0	0	0	0	0	0	0	0	0	0	0	0	0	0	0	0	0	1	0	0	0	1	0	2	0	0	1	0	0	0	0	0	0	0	0	0
	176370	Root;Bacteria;Firmicutes;"Clostridia";Clostridiales;"Lachnospiraceae";"Lachnospiraceae Incertae Sedis"	0	0	0	0	0	0	0	0	0	0	0	0	0	0	0	0	0	0	0	0	10	0	0	0	0	0	0	0	0	0	0	0	0	0	0	0	0	0	0	0	0	0	0	0	0	0	0
	176386	Root;Bacteria;Firmicutes;"Clostridia";Clostridiales;"Ruminococcaceae"	0	0	0	0	0	0	0	0	0	0	0	0	0	0	0	0	0	0	0	0	0	0	0	0	0	0	0	0	0	0	0	0	0	0	0	0	0	0	0	0	0	0	1	0	0	0	0
	176465	Root;Bacteria;Firmicutes;"Clostridia";Clostridiales;"Lachnospiraceae"	0	0	0	0	0	0	0	0	0	0	0	0	0	0	0	0	0	0	0	0	0	0	0	0	0	0	0	0	1	0	0	0	0	0	0	0	0	0	0	0	0	0	0	0	0	0	0
	176495	Root;Bacteria;Firmicutes;"Erysipelotrichi";"Erysipelotrichales";Erysipelotrichaceae;Holdemania	0	0	0	0	0	0	0	0	0	0	0	0	0	0	0	0	0	0	0	0	0	0	0	1	0	0	0	0	1	1	0	0	0	1	0	0	0	0	0	0	0	0	2	0	0	0	0
	176506	Root;Bacteria;Bacteroidetes;Bacteroidetes;Bacteroidales;Bacteroidaceae;Bacteroides	4	0	0	1	1	0	0	0	0	1	0	0	37	0	3	2	0	2149	297	777	935	1209	454	335	429	376	3190	1348	2621	0	668	11	819	65	1378	151	407	883	162	358	603	1419	634	1646	1296	2789	125
	176808	Root;Bacteria;Firmicutes;"Clostridia";Clostridiales;"Lachnospiraceae"	0	0	0	0	0	0	0	0	0	0	0	0	0	0	0	0	0	0	4	7	0	2	1	3	2	6	0	0	0	1	2	0	0	0	0	1	0	0	0	0	0	0	0	1	0	0	2
	176924	Root;Bacteria;Firmicutes;"Clostridia";Clostridiales;"Lachnospiraceae";"Lachnospiraceae Incertae Sedis"	0	0	0	0	0	0	0	0	0	0	0	0	0	0	0	0	0	0	0	0	0	0	0	0	0	0	0	0	0	0	0	17	0	39	0	0	0	0	0	0	0	2	0	0	0	0	0
	177039	Root;Bacteria;Firmicutes;"Clostridia"	0	0	0	0	0	0	0	0	0	0	0	0	0	0	0	0	0	0	0	0	0	0	0	0	0	0	0	0	0	0	0	0	0	0	0	0	0	0	0	0	0	0	0	0	0	0	0
	177055	Root;Bacteria;Firmicutes;"Clostridia";Clostridiales;"Lachnospiraceae";Roseburia	0	0	0	0	0	0	0	0	0	0	0	0	0	0	0	0	0	2	0	0	3	0	2	8	0	4	0	0	0	1	0	0	2	1	2	2	1	0	1	0	7	0	3	0	1	3	0
	177101	Root;Bacteria;Firmicutes;"Clostridia";Clostridiales;"Lachnospiraceae";"Lachnospiraceae Incertae Sedis"	0	0	0	0	0	0	0	0	0	0	0	0	0	0	0	0	0	0	0	0	0	0	0	0	0	0	0	0	0	0	0	0	0	0	0	1	0	0	0	1	0	0	0	0	0	0	0
	177113	Root;Bacteria;Firmicutes;"Clostridia";Clostridiales;"Ruminococcaceae"	0	0	0	0	0	0	0	0	0	0	0	0	0	0	0	0	0	1	0	2	0	0	0	0	0	0	0	0	0	0	0	0	0	1	0	0	0	0	0	1	0	0	0	0	0	0	0
	177118	Root;Bacteria;Firmicutes;"Clostridia";Clostridiales;"Ruminococcaceae";Faecalibacterium	0	0	0	0	0	0	0	0	0	0	0	0	0	0	0	0	0	61	18	2	0	52	0	132	0	0	0	3	0	18	0	0	0	40	20	11	2	0	8	1	2	1	1	62	0	0	0
	177261	Root;Bacteria;Proteobacteria;Gammaproteobacteria;Pseudomonadales;Pseudomonadaceae;Pseudomonas	0	0	0	0	0	0	0	0	0	0	0	0	0	0	0	0	0	0	0	0	0	0	0	0	0	0	0	0	0	0	0	0	0	0	0	0	0	0	0	0	0	0	0	0	0	0	0
	177351	Root;Bacteria;Bacteroidetes;Bacteroidetes;Bacteroidales;Prevotellaceae;Prevotella	0	0	0	0	0	0	0	0	0	0	0	0	0	0	0	0	0	0	0	0	0	0	0	0	0	0	0	0	0	0	0	0	0	0	0	0	0	0	0	0	0	0	0	0	0	0	0
	177600	Root;Bacteria;Firmicutes;"Clostridia";Clostridiales	0	0	0	0	0	0	0	0	0	0	0	0	0	0	0	0	0	0	0	0	0	0	0	0	1	1	0	0	0	0	0	0	0	0	0	0	0	0	0	0	0	0	0	0	0	0	0
	177704	Root;Bacteria;Firmicutes;"Clostridia";Clostridiales	0	0	0	0	0	0	0	0	0	0	0	0	0	0	0	0	0	0	0	1	0	0	0	0	0	0	0	0	0	0	0	0	0	0	0	0	0	0	0	0	0	0	0	0	0	0	0
	177731	Root;Bacteria;Firmicutes;"Clostridia";Clostridiales	0	0	0	0	0	0	0	0	0	0	0	0	0	0	0	0	0	0	2	0	0	0	0	0	0	0	0	0	0	0	0	0	1	0	0	0	0	2	0	0	0	0	0	0	0	0	0
	177772	Root;Bacteria;Firmicutes;"Clostridia";Clostridiales;"Lachnospiraceae";Roseburia	0	0	0	0	0	0	0	0	0	0	0	0	0	0	0	0	0	0	4	0	0	0	0	0	8	0	0	0	0	0	0	0	3	16	2	0	0	0	0	0	0	0	0	0	0	0	0
	177788	Root;Bacteria;Firmicutes;"Clostridia";Clostridiales;"Lachnospiraceae"	0	0	0	0	0	0	0	0	0	0	0	0	0	0	0	0	0	0	0	0	0	0	0	0	0	0	0	0	4	0	0	0	0	0	0	0	0	0	0	0	0	0	0	0	0	0	0
	177848	Root;Bacteria;Firmicutes;"Clostridia";Clostridiales;"Lachnospiraceae"	0	0	0	0	0	0	0	0	0	0	0	0	0	0	0	0	0	0	0	0	0	0	0	0	0	0	0	0	0	0	0	0	0	0	0	0	0	0	0	0	0	0	0	1	0	0	0
	178001	Root;Bacteria;Firmicutes;"Clostridia";Clostridiales;"Lachnospiraceae"	0	0	0	0	0	0	0	0	0	0	0	0	0	0	0	0	0	0	0	0	0	0	0	0	0	0	0	0	0	0	0	0	1	0	0	0	0	0	0	0	0	0	0	0	0	0	1
	178071	Root;Bacteria;Firmicutes;"Clostridia";Clostridiales;"Lachnospiraceae";"Lachnospiraceae Incertae Sedis"	0	0	0	0	0	0	0	0	0	0	0	0	0	0	0	0	0	0	0	0	0	0	0	0	0	3	0	0	0	0	0	0	4	1	0	0	0	0	0	0	0	1	0	0	2	0	1
	178146	Root;Bacteria;Firmicutes;"Clostridia";Clostridiales;"Lachnospiraceae"	0	0	0	0	0	0	0	0	0	0	0	0	0	0	0	0	0	0	0	2	0	2	0	0	0	2	0	0	31	1	1	0	0	0	1	0	2	0	0	0	4	0	7	0	0	0	0
	178148	Root;Bacteria;Bacteroidetes;Bacteroidetes;Bacteroidales;Bacteroidaceae;Bacteroides	0	0	0	0	0	0	0	0	0	0	0	0	0	0	0	0	0	0	0	2	13	0	0	1	1	1	0	0	0	3	0	0	0	0	0	0	0	4	0	1	4	2	3	3	1	0	0
	178399	Root;Bacteria;Verrucomicrobia;Verrucomicrobiae;Verrucomicrobiales;Verrucomicrobiaceae;Akkermansia	0	0	0	0	0	0	0	0	0	0	0	0	0	0	0	0	0	10	10	2	158	0	3	0	0	0	0	0	21	0	0	0	8	0	0	13	0	19	3	0	0	0	3	0	0	0	0
	178512	Root;Bacteria;Firmicutes;"Clostridia";Clostridiales;"Ruminococcaceae"	0	0	0	0	0	0	0	0	0	0	0	0	0	0	0	0	0	0	0	0	0	0	0	0	0	0	0	0	0	0	0	0	0	0	0	0	0	0	0	1	0	0	0	0	0	0	0
	178513	Root;Bacteria;Firmicutes;"Clostridia";Clostridiales;"Lachnospiraceae"	0	0	0	0	0	0	0	0	0	0	0	0	0	0	0	0	0	0	0	0	0	0	0	3	0	0	1	0	0	10	0	0	0	0	0	0	0	0	0	0	0	0	0	3	1	0	0
	178609	Root;Bacteria;Firmicutes;"Clostridia";Clostridiales;"Lachnospiraceae"	0	0	0	0	0	0	0	0	0	0	0	0	0	0	0	0	0	0	0	1	0	0	0	2	1	0	0	0	0	2	0	0	1	0	2	0	0	1	0	0	0	0	0	0	0	0	0
	178713	Root;Bacteria;Firmicutes;"Clostridia";Clostridiales;"Ruminococcaceae"	0	0	0	0	0	0	0	0	0	0	0	0	0	0	0	0	0	0	0	0	0	0	0	0	0	1	0	0	0	0	0	0	0	0	2	0	1	0	0	0	1	0	3	0	0	0	0
	178851	Root;Bacteria;Firmicutes;"Clostridia";Clostridiales;"Lachnospiraceae";"Lachnospiraceae Incertae Sedis"	0	0	0	0	1	0	0	0	0	0	0	0	0	0	0	0	0	0	1	0	1	0	0	0	0	0	4	0	0	0	0	32	0	4	0	0	0	0	0	0	0	0	0	2	0	6	0
	178852	Root;Bacteria;Firmicutes;"Clostridia";Clostridiales;"Ruminococcaceae";"Ruminococcaceae Incertae Sedis"	0	0	0	0	0	0	0	0	0	0	0	0	0	0	0	0	0	0	1	0	0	0	0	1	0	0	0	0	0	0	1	1	0	10	0	0	0	0	1	1	1	0	0	19	0	0	0
	178967	Root;Bacteria;Firmicutes;"Clostridia";Clostridiales;"Ruminococcaceae"	0	0	0	0	0	0	0	0	0	0	0	0	0	0	0	0	0	0	0	0	3	0	0	1	0	0	0	0	0	0	0	0	0	0	0	0	0	0	0	0	1	0	4	0	0	0	0
	178994	Root;Bacteria;Firmicutes;"Clostridia";Clostridiales;"Lachnospiraceae"	0	0	0	0	0	0	0	0	0	0	0	0	0	0	0	0	0	0	0	0	0	0	0	0	0	0	0	1	0	0	0	0	0	0	0	0	0	0	0	0	0	0	0	0	1	0	0
	179057	Root;Bacteria;Firmicutes;"Clostridia";Clostridiales;"Lachnospiraceae";"Lachnospiraceae Incertae Sedis"	0	0	0	0	0	0	0	0	0	0	0	0	0	0	0	0	0	0	1	4	0	1	2	0	1	2	0	1	22	0	0	0	0	0	2	0	0	0	0	0	0	0	1	4	1	0	0
	179165	Root;Bacteria;Firmicutes;"Clostridia";Clostridiales;Incertae Sedis XI;Peptoniphilus	0	0	0	0	0	0	0	0	0	0	0	0	0	0	0	0	0	0	0	0	0	0	0	0	0	0	0	0	0	0	0	0	0	0	0	0	0	0	0	0	0	0	0	0	0	0	0
	179192	Root;Bacteria;Bacteroidetes;Bacteroidetes;Bacteroidales;Porphyromonadaceae	0	0	0	0	0	0	0	0	0	0	0	0	0	0	0	0	0	0	0	0	0	0	0	0	0	0	0	0	0	1	0	0	0	0	0	0	0	0	0	0	0	0	0	0	0	0	0
	179201	Root;Bacteria;Firmicutes;"Clostridia";Clostridiales;"Ruminococcaceae"	0	0	0	0	0	0	0	0	0	0	0	0	0	0	0	0	0	0	0	0	0	0	0	1	0	0	0	0	0	0	1	0	0	0	0	0	0	0	0	1	0	0	0	0	0	0	0
	179289	Root;Bacteria;Bacteroidetes	0	0	0	0	0	0	0	0	0	0	0	0	0	0	0	0	0	0	0	0	0	0	0	0	0	0	0	0	0	0	0	0	0	0	0	0	0	0	0	0	0	0	0	0	0	0	0
	179319	Root;Bacteria;Firmicutes;"Clostridia";Clostridiales;"Lachnospiraceae";"Lachnospiraceae Incertae Sedis"	0	0	0	0	0	0	0	0	0	0	0	0	0	0	0	0	0	0	0	0	0	0	0	0	0	0	1	0	0	0	0	0	0	0	0	0	0	0	0	0	0	0	0	0	0	0	0
	179408	Root;Bacteria;Firmicutes;"Clostridia";Clostridiales;"Lachnospiraceae";"Lachnospiraceae Incertae Sedis"	0	0	0	0	0	0	0	0	0	0	0	0	0	0	0	0	0	0	0	0	0	0	0	0	0	0	0	0	0	0	0	0	0	0	1	0	0	0	0	0	0	0	0	0	0	0	0
	179429	Root;Bacteria;Firmicutes;"Clostridia";Clostridiales	0	0	0	0	0	0	0	0	0	0	0	0	0	0	0	0	0	0	0	0	0	0	0	0	2	0	0	0	0	0	0	0	0	0	0	0	0	0	0	0	0	0	0	0	0	0	0
	179453	Root;Bacteria;Firmicutes;"Clostridia";Clostridiales;"Lachnospiraceae"	0	0	0	0	0	0	0	0	0	0	0	0	0	0	0	0	0	2	10	20	0	18	1	41	0	79	0	2	14	6	4	2	27	21	39	14	17	49	31	8	32	0	4	0	5	1	1
	179472	Root;Bacteria;Firmicutes;"Clostridia";Clostridiales;"Lachnospiraceae";Roseburia	0	0	0	0	0	0	0	0	0	0	0	0	0	0	0	0	0	0	0	0	0	0	0	0	0	0	0	0	0	0	0	0	0	1	0	0	0	0	0	0	0	0	0	0	0	0	0
	179497	Root;Bacteria;Firmicutes;"Clostridia";Clostridiales;"Lachnospiraceae"	0	0	0	0	0	0	0	0	0	0	0	0	0	0	0	0	0	0	0	0	0	0	0	0	0	0	0	0	0	0	0	2	0	0	0	0	0	0	0	0	0	1	0	0	0	0	0
	179617	Root;Bacteria;Firmicutes;"Clostridia";Clostridiales;"Lachnospiraceae";Anaerostipes	0	0	0	0	0	0	0	0	0	0	0	0	0	0	0	0	0	1	10	3	0	0	2	0	3	1	0	0	0	0	1	0	0	2	1	0	3	4	0	0	5	0	1	3	0	0	0
	179644	Root;Bacteria;Firmicutes;"Clostridia";Clostridiales;"Ruminococcaceae"	0	0	0	0	0	0	0	0	0	0	0	0	0	0	0	0	0	0	0	1	0	4	0	4	1	4	0	0	2	0	0	0	21	6	1	4	0	1	1	0	0	0	0	0	0	0	0
	179688	Root;Bacteria;Bacteroidetes;Bacteroidetes;Bacteroidales;Rikenellaceae;Alistipes	0	0	0	0	0	0	0	0	0	0	0	0	0	0	0	0	0	0	0	0	0	0	0	0	0	0	1	0	0	0	0	0	0	0	0	0	0	0	0	0	0	0	0	0	0	0	0
	179807	Root;Bacteria;Firmicutes;"Clostridia";Clostridiales;"Lachnospiraceae";"Lachnospiraceae Incertae Sedis"	0	0	0	0	0	0	0	0	0	0	0	0	0	0	0	0	0	2	0	1	0	0	3	3	1	0	0	0	1	0	2	0	0	0	4	3	1	11	1	0	13	0	0	1	0	0	0
	179823	Root;Bacteria;Firmicutes;"Clostridia";Clostridiales;"Ruminococcaceae";Faecalibacterium	0	0	0	0	0	0	0	0	0	0	0	0	0	0	0	0	0	0	0	3	0	3	0	10	1	6	0	0	3	1	0	0	21	6	3	4	1	7	0	1	1	0	0	0	2	0	0
	179829	Root;Bacteria;Firmicutes;"Clostridia";Clostridiales;"Ruminococcaceae";Faecalibacterium	0	0	0	0	0	0	0	0	0	0	0	0	0	0	0	0	0	0	0	0	1	0	0	1	0	0	0	0	0	0	0	0	0	0	0	0	0	0	0	0	0	0	0	0	0	0	0
	179861	Root;Bacteria;Firmicutes;"Clostridia";Clostridiales	0	0	0	0	0	0	0	0	0	0	0	0	0	0	0	0	0	0	0	0	0	0	0	0	0	0	0	0	0	0	0	0	3	0	0	0	0	0	0	1	0	0	0	0	0	0	0
	179879	Root;Bacteria;Proteobacteria;Deltaproteobacteria;Myxococcales;Cystobacterineae;Cystobacteraceae;Anaeromyxobacter	0	0	0	0	0	0	0	0	0	0	0	0	0	0	0	0	0	0	0	0	0	0	0	0	0	0	0	0	0	0	0	0	0	0	0	0	0	0	0	0	0	0	0	0	0	0	0
	179885	Root;Bacteria;Firmicutes;"Clostridia";Clostridiales;"Lachnospiraceae";Roseburia	0	0	0	0	0	0	0	0	0	0	0	0	0	0	0	0	0	0	71	0	7	8	48	1	3	0	0	7	91	5	39	0	16	21	46	33	0	89	0	4	0	9	2	22	1	4	0
	179903	Root;Bacteria;Firmicutes;"Clostridia";Clostridiales;"Ruminococcaceae";Faecalibacterium	2	0	0	0	0	0	0	0	0	0	0	0	1	0	0	0	0	0	20	14	0	1	0	0	8	44	0	23	50	9	3	0	38	48	10	12	0	13	2	5	28	0	1	0	0	0	2
	179905	Root;Bacteria;Firmicutes;"Clostridia";Clostridiales;"Lachnospiraceae";"Lachnospiraceae Incertae Sedis"	0	0	0	0	0	0	0	0	0	0	0	0	0	0	0	0	0	0	0	0	0	0	0	0	0	3	0	0	0	0	0	0	12	5	2	1	3	2	0	1	0	0	0	0	5	0	0
	180065	Root;Bacteria;Firmicutes;"Clostridia";Clostridiales;"Lachnospiraceae";"Lachnospiraceae Incertae Sedis"	0	0	0	0	0	0	0	0	0	0	0	0	0	0	0	0	0	0	0	1	0	0	0	0	0	0	0	0	0	0	0	0	0	0	0	0	0	0	0	0	0	0	0	0	0	0	0
	180070	Root;Bacteria;Firmicutes;"Clostridia";Clostridiales;"Lachnospiraceae";"Lachnospiraceae Incertae Sedis"	0	0	0	0	0	0	0	0	0	0	0	0	0	0	0	0	0	0	0	0	0	0	0	0	0	0	0	0	0	0	0	0	0	0	0	0	1	0	0	0	0	0	0	0	0	0	0
	180285	Root;Bacteria;Firmicutes;"Clostridia";Clostridiales;"Ruminococcaceae"	0	0	0	0	0	0	0	0	0	0	0	0	1	0	1	0	0	6	56	47	152	150	17	174	117	147	0	118	2	258	32	0	329	780	104	322	48	92	58	75	38	16	22	240	278	16	10
	180450	Root;Bacteria;Firmicutes;"Clostridia";Clostridiales;"Lachnospiraceae"	0	0	0	0	0	0	0	0	0	0	0	0	0	0	0	0	0	0	0	0	0	46	0	259	1	0	0	0	0	0	3	0	0	2	1	141	6	0	0	0	0	8	0	0	2	0	1
	180534	Root;Bacteria;Firmicutes;"Clostridia";Clostridiales;"Lachnospiraceae"	0	0	0	0	0	0	0	0	0	0	0	0	0	0	0	0	0	0	0	0	0	0	0	17	25	20	0	3	0	0	6	0	8	0	0	0	0	0	0	0	2	0	0	0	0	0	0
	180551	Root;Bacteria;Firmicutes;"Clostridia";Clostridiales;"Ruminococcaceae"	0	0	0	0	0	0	0	0	0	0	0	0	0	0	0	0	0	0	2	3	0	2	0	0	0	2	0	1	0	0	0	0	0	0	0	1	0	0	0	1	0	0	0	0	2	0	0
	180565	Root;Bacteria;Firmicutes;"Clostridia";Clostridiales;"Ruminococcaceae";"Ruminococcaceae Incertae Sedis"	0	0	0	0	0	0	0	0	0	0	0	0	0	0	0	0	0	0	0	0	0	2	0	1	0	0	0	0	0	0	0	0	0	0	0	0	0	0	0	0	0	0	0	0	0	0	0
	180638	Root;Bacteria;Firmicutes;"Clostridia";Clostridiales;"Lachnospiraceae";"Lachnospiraceae Incertae Sedis"	0	0	0	0	0	0	0	0	0	0	0	0	0	0	0	0	0	0	0	0	0	0	0	0	0	1	0	0	0	0	0	0	0	0	0	0	0	0	0	0	0	0	0	0	0	0	0
	180861	Root;Bacteria;Firmicutes;"Clostridia";Clostridiales;"Lachnospiraceae"	0	0	0	0	0	0	0	0	0	0	0	0	0	0	0	0	0	0	0	0	0	0	0	0	0	0	0	0	0	0	0	1	1	0	0	0	0	0	0	0	0	0	0	0	0	0	0
	180878	Root;Bacteria;Firmicutes;"Clostridia";Clostridiales;"Lachnospiraceae"	0	0	0	0	0	0	0	0	0	0	0	0	0	0	0	0	0	0	0	0	0	0	0	1	0	3	0	0	0	0	0	0	1	1	0	0	0	0	0	0	0	0	0	0	0	0	0
	180927	Root;Bacteria;Firmicutes;"Clostridia";Clostridiales;Veillonellaceae;Dialister	0	0	0	0	0	0	0	0	0	0	0	0	0	0	0	0	0	1	0	0	0	1	0	0	0	0	0	0	0	0	0	0	0	0	0	1	0	0	0	0	0	0	0	0	0	0	0
	180930	Root;Bacteria;Firmicutes;"Clostridia";Clostridiales;Clostridiaceae;"Clostridiaceae 1";Clostridium	0	0	0	0	0	0	0	0	0	0	0	0	0	0	0	0	0	0	0	0	0	0	0	0	1	0	0	0	0	0	0	0	0	0	0	0	0	0	0	0	0	0	0	0	0	0	0
	180983	Root;Bacteria;Firmicutes;"Clostridia";Clostridiales;"Lachnospiraceae";"Lachnospiraceae Incertae Sedis"	0	0	0	0	0	0	0	0	0	0	0	0	0	0	0	0	0	0	0	0	0	0	0	0	0	0	0	2	0	0	0	0	0	0	1	0	0	0	0	0	0	0	0	0	0	0	0
	181016	Root;Bacteria;Firmicutes;"Clostridia";Clostridiales;"Ruminococcaceae";"Ruminococcaceae Incertae Sedis"	0	0	0	0	0	0	0	0	2	0	0	0	0	0	0	0	0	0	7	2	31	0	0	0	0	9	0	1	0	3	0	0	0	29	3	0	0	0	0	0	0	0	0	0	0	0	3
	181056	Root;Bacteria;Firmicutes;"Clostridia";Clostridiales;"Ruminococcaceae";Faecalibacterium	1	0	0	0	0	0	0	0	0	0	0	0	4	0	0	0	0	150	130	467	0	336	144	479	17	224	0	221	53	268	1	0	56	241	179	27	21	43	23	220	17	3	10	193	0	0	4
	181139	Root;Bacteria;Firmicutes;"Clostridia";Clostridiales;"Ruminococcaceae"	0	0	0	0	0	0	0	0	0	0	0	0	0	0	0	0	0	3	1	1	4	4	0	3	1	2	0	1	1	0	0	0	15	5	1	3	1	0	0	1	1	0	0	0	6	0	0
	181170	Root;Bacteria;Firmicutes;"Clostridia";Clostridiales;"Lachnospiraceae"	0	0	0	0	0	0	0	0	0	0	0	0	0	0	0	0	0	0	14	5	1	0	0	0	2	16	0	0	0	0	5	1	4	0	4	0	0	3	0	0	0	0	0	0	0	0	0
	181174	Root;Bacteria;Firmicutes;"Clostridia";Clostridiales;"Ruminococcaceae"	0	0	0	0	0	0	0	0	0	0	0	0	0	0	0	0	0	0	0	0	0	2	0	0	0	6	0	0	0	1	2	0	0	1	1	0	0	0	0	0	0	0	0	2	0	0	0
	181189	Root;Bacteria;Firmicutes;"Clostridia";Clostridiales;"Lachnospiraceae"	0	0	0	0	0	0	0	0	0	0	0	0	0	0	0	0	0	0	1	0	0	0	0	0	0	0	0	0	0	1	0	0	8	0	2	0	0	1	0	0	0	0	0	1	0	1	0
	181244	Root;Bacteria;Firmicutes;"Clostridia";Clostridiales	0	0	0	0	0	0	0	0	0	0	0	0	0	0	0	0	0	0	0	0	0	0	0	0	0	0	0	0	0	0	0	0	0	0	0	0	0	0	0	0	2	0	1	0	0	0	0
	181288	Root;Bacteria;Firmicutes;"Clostridia";Clostridiales	0	0	0	0	0	0	0	0	0	0	0	0	0	0	0	0	0	0	0	0	0	0	0	0	0	0	3	0	0	0	0	0	0	0	0	0	0	0	0	0	0	0	0	0	0	0	0
	181330	Root;Bacteria;Firmicutes;"Clostridia";Clostridiales;"Lachnospiraceae";Roseburia	0	0	0	0	0	0	0	0	0	0	0	0	0	0	0	0	0	0	0	0	0	0	0	0	0	0	0	0	0	0	0	0	0	0	2	0	0	0	0	0	0	0	0	0	0	0	0
	181379	Root;Bacteria;Firmicutes;"Clostridia";Clostridiales;"Lachnospiraceae"	0	0	0	0	0	0	0	0	0	0	0	0	0	0	0	0	0	0	0	0	0	0	0	0	0	1	0	0	0	0	1	0	1	0	0	0	0	1	0	0	0	0	0	0	0	0	0
	181448	Root;Bacteria;Firmicutes;"Clostridia";Clostridiales;"Ruminococcaceae";"Ruminococcaceae Incertae Sedis"	0	0	0	0	0	0	0	0	0	0	0	0	0	0	0	0	0	3	0	0	0	0	0	0	0	0	0	0	0	0	0	0	0	0	0	0	0	0	0	0	0	0	0	0	0	0	0
	181468	Root;Bacteria;Actinobacteria;Actinobacteria	0	0	0	0	0	0	0	0	0	0	0	0	0	0	0	0	0	0	0	0	0	0	0	0	1	0	0	0	0	0	4	0	0	0	0	0	0	0	0	0	0	0	0	0	0	0	0
	181487	Root;Bacteria;Proteobacteria;Gammaproteobacteria;Enterobacteriales;Enterobacteriaceae	28	0	18	0	0	0	0	0	0	0	0	0	0	0	0	0	0	0	0	0	0	0	0	0	0	0	0	0	0	0	0	0	0	0	1	2	0	0	0	0	0	0	0	2	0	0	0
	181526	Root;Bacteria;Firmicutes;"Bacilli";"Lactobacillales";Lactobacillaceae;Lactobacillus	0	0	0	0	0	0	0	0	0	0	0	0	0	0	0	0	0	0	0	0	0	0	0	0	0	0	0	0	0	0	0	0	0	0	0	0	0	0	0	0	0	0	0	0	0	0	0
	181589	Root;Bacteria;Firmicutes;"Bacilli";Bacillales;"Staphylococcaceae";Staphylococcus	20	0	58	0	0	0	0	0	0	0	0	0	0	0	0	0	0	0	0	0	0	0	0	0	0	0	0	0	0	0	0	0	0	0	0	0	0	0	0	0	0	0	0	0	0	0	0
	181621	Root;Bacteria;Firmicutes;"Clostridia";Clostridiales;"Lachnospiraceae"	0	0	0	0	0	0	0	0	0	0	0	0	0	0	0	0	0	0	0	0	0	0	0	0	0	0	0	0	0	0	0	0	0	0	0	0	0	0	0	0	0	0	0	0	0	0	0
	181627	Root;Bacteria;Bacteroidetes;Bacteroidetes;Bacteroidales;Prevotellaceae;Prevotella	0	0	0	0	0	0	0	0	0	0	0	0	0	0	0	0	0	0	0	0	0	0	2	0	0	0	0	0	0	0	0	0	0	0	0	0	0	0	0	0	0	0	0	0	0	0	0
	181631	Root;Bacteria;Proteobacteria;Betaproteobacteria;Burkholderiales;Alcaligenaceae	0	0	0	0	0	0	0	0	0	0	0	0	0	0	0	0	0	0	0	0	0	0	0	0	0	0	0	0	0	0	0	0	0	0	0	0	0	0	0	0	0	0	0	0	0	0	0
	181649	Root;Bacteria;Firmicutes;"Clostridia";Clostridiales;"Lachnospiraceae";"Lachnospiraceae Incertae Sedis"	0	0	0	0	0	0	0	0	0	0	0	0	0	0	0	0	0	0	0	0	0	0	0	0	1	0	0	0	0	0	0	0	0	0	0	0	0	0	0	0	0	0	0	0	0	0	0
	181843	Root;Bacteria;Firmicutes;"Clostridia";Clostridiales;"Lachnospiraceae";Roseburia	0	0	0	0	0	0	0	0	0	0	0	0	0	0	0	0	0	1	74	4	4	0	0	2	0	0	0	0	2	0	0	0	43	5	15	1	0	29	4	0	58	0	9	0	1	12	0
	181853	Root;Bacteria;Firmicutes;"Clostridia";Clostridiales;"Lachnospiraceae";"Lachnospiraceae Incertae Sedis"	0	0	0	0	0	0	0	0	0	0	0	0	0	0	0	0	0	0	0	0	0	1	1	0	0	1	0	0	0	0	1	0	0	0	0	0	0	0	0	0	0	0	0	0	0	0	0
	181878	Root;Bacteria;Proteobacteria;Betaproteobacteria;Burkholderiales;Comamonadaceae;Comamonas	0	0	0	0	0	0	0	0	0	0	0	0	0	0	0	0	0	0	0	0	0	0	0	0	0	0	0	0	0	0	0	0	0	0	0	0	0	0	0	0	0	0	0	0	0	0	0
	181882	Root;Bacteria;Firmicutes;"Clostridia";Clostridiales;"Ruminococcaceae"	0	0	0	0	0	0	0	0	0	0	0	0	0	0	0	0	0	0	0	0	0	0	0	0	0	0	0	2	0	0	0	0	0	0	0	0	0	0	1	0	0	0	0	0	0	0	0
	181936	Root;Bacteria;Actinobacteria;Actinobacteria;Actinobacteridae;Actinomycetales;Micrococcineae;Micrococcaceae;Kocuria	0	0	0	0	0	0	0	0	0	0	0	0	0	0	0	0	0	0	0	0	0	0	0	0	0	0	0	0	0	0	0	0	0	0	0	0	0	0	0	0	0	0	0	0	0	0	0
	181943	Root;Bacteria;Bacteroidetes;Bacteroidetes;Bacteroidales;Prevotellaceae;Prevotella	0	0	0	0	0	0	0	0	0	0	0	0	0	0	0	0	0	0	0	0	0	13	0	0	0	1	0	0	0	0	0	0	0	0	0	0	117	0	0	0	0	190	0	0	0	0	0
	181961	Root;Bacteria;Firmicutes;"Clostridia";Clostridiales;"Ruminococcaceae";Ruminococcus	0	0	0	0	0	0	0	0	0	0	0	0	0	0	0	0	0	0	0	6	0	0	0	0	0	0	0	0	0	4	1	0	0	0	0	0	0	0	0	0	0	0	0	0	0	0	0
	182027	Root;Bacteria;Proteobacteria;Alphaproteobacteria;Caulobacterales;Caulobacteraceae;Phenylobacterium	0	0	0	0	0	0	0	0	0	1	0	0	0	0	0	0	0	0	0	0	0	0	0	0	0	0	0	0	0	0	0	0	0	0	0	0	0	0	0	0	0	0	0	0	0	0	0
	182033	Root;Bacteria;Firmicutes;"Clostridia";Clostridiales;"Ruminococcaceae"	0	0	0	0	0	0	0	0	0	0	0	0	0	0	0	0	0	0	0	0	0	0	0	1	0	0	1	0	0	0	0	0	0	0	0	0	1	0	0	1	0	1	0	0	0	1	0
	182122	Root;Bacteria;Firmicutes;"Clostridia";Clostridiales;"Lachnospiraceae"	0	0	0	0	0	0	0	0	0	0	0	0	0	0	0	0	0	0	0	0	1	0	0	0	0	2	0	0	0	0	0	0	0	0	0	0	0	0	1	0	1	0	0	0	0	0	0
	182190	Root;Bacteria;Firmicutes;"Clostridia";Clostridiales;"Lachnospiraceae"	0	0	0	0	0	0	1	0	0	0	0	0	0	0	0	0	0	3	8	12	0	21	4	9	18	13	0	9	0	2	0	0	38	5	4	33	5	55	9	14	11	0	10	2	37	1	1
	182245	Root;Bacteria;Firmicutes;"Clostridia";Clostridiales;"Lachnospiraceae"	0	0	0	0	0	0	0	0	0	0	0	0	0	0	0	0	0	0	0	1	4	0	0	0	0	0	0	0	0	0	0	0	0	0	0	0	0	0	0	0	0	0	0	0	0	0	0
	182274	Root;Bacteria;Firmicutes;"Clostridia";Clostridiales;"Lachnospiraceae"	0	0	0	0	0	0	0	0	0	0	0	0	0	0	0	0	0	0	0	0	0	0	0	0	0	0	0	0	0	0	0	0	0	0	0	0	1	0	0	0	0	0	0	0	0	0	0
	182321	Root;Bacteria;Firmicutes;"Clostridia";Clostridiales;"Ruminococcaceae";Sporobacter	0	0	0	0	0	0	0	0	0	0	0	0	0	0	0	0	0	0	0	0	0	0	0	0	0	5	0	3	0	0	0	0	1	74	4	0	0	0	0	0	0	0	0	0	3	0	0
	182512	Root;Bacteria;Firmicutes;"Clostridia";Clostridiales;"Lachnospiraceae"	0	0	0	0	0	0	0	0	0	0	0	0	0	0	0	0	0	0	0	0	0	0	5	0	2	0	0	0	2	0	8	0	0	2	1	0	0	0	2	0	0	0	0	6	3	0	0
	182723	Root;Bacteria;Firmicutes;"Clostridia";Clostridiales;"Lachnospiraceae";"Lachnospiraceae Incertae Sedis"	0	0	0	0	0	0	0	0	0	0	0	0	0	0	0	0	0	0	0	0	0	0	0	0	0	0	0	0	0	0	0	0	0	0	0	0	0	0	0	0	0	0	0	0	1	0	0
	182826	Root;Bacteria;Proteobacteria;Gammaproteobacteria;Pseudomonadales;Moraxellaceae;Acinetobacter	0	0	0	0	0	0	0	0	0	0	0	0	5	0	0	2	0	0	0	0	0	0	0	0	0	0	0	0	0	0	0	0	0	0	0	0	0	0	0	0	0	0	0	0	0	0	0
	182833	Root;Bacteria;Proteobacteria;Betaproteobacteria;Burkholderiales;Alcaligenaceae;Sutterella	0	0	0	0	0	0	0	0	0	0	0	0	0	0	0	0	0	0	0	0	0	357	0	0	0	0	0	0	0	0	21	0	14	0	0	28	97	73	0	0	191	0	0	0	0	0	0
	182895	Root;Bacteria;Actinobacteria;Actinobacteria;Actinobacteridae;Actinomycetales;Micrococcineae	0	0	0	0	0	0	0	0	0	0	0	0	0	0	0	0	0	0	0	0	0	0	0	0	0	0	0	0	0	0	0	0	0	0	0	0	0	0	0	0	0	0	0	0	0	0	0
	182994	Root;Bacteria;Firmicutes;"Clostridia";Clostridiales;"Lachnospiraceae"	0	0	0	0	1	0	0	0	0	0	0	0	3	0	0	2	0	9	71	12	3	0	5	18	2	268	82	184	1	38	6	1147	954	96	28	20	86	146	6	5	40	0	21	15	8	53	10
	183043	Root;Bacteria;Firmicutes;"Clostridia";Clostridiales;"Ruminococcaceae";Subdoligranulum	0	0	0	0	0	0	0	0	0	0	0	0	0	0	0	0	0	0	0	0	0	1	1	2	0	4	0	0	2	0	0	0	33	8	0	4	1	2	0	0	0	0	0	0	0	0	0
	183228	Root;Bacteria;Firmicutes;"Clostridia";Clostridiales;"Lachnospiraceae"	0	0	0	0	0	0	0	0	0	0	0	0	0	0	0	0	0	0	0	0	0	0	0	0	0	0	0	0	0	0	0	1	0	0	0	0	0	0	0	0	0	0	0	0	0	0	0
	183618	Root;Bacteria;Bacteroidetes;Bacteroidetes;Bacteroidales;Bacteroidaceae;Bacteroides	0	0	0	0	0	0	0	0	0	0	0	0	0	0	0	0	0	4	1	2	9	13	0	4	0	2	0	1	5	0	0	0	9	0	4	0	2	0	0	0	4	0	2	1	3	0	0
	183694	Root;Bacteria;Actinobacteria;Actinobacteria;Actinobacteridae;Actinomycetales;Micrococcineae;Micrococcaceae;Rothia	0	0	0	0	0	0	0	0	0	0	0	0	0	0	0	0	0	0	0	0	0	0	0	0	0	0	0	0	0	0	0	0	0	0	0	0	0	0	0	0	0	0	0	0	0	0	0
	183699	Root;Bacteria;Firmicutes;"Clostridia";Clostridiales;"Ruminococcaceae"	0	0	0	0	0	0	0	0	0	0	0	0	0	0	0	0	0	0	0	0	0	0	0	0	0	0	0	0	0	0	0	0	0	0	0	0	0	0	0	0	0	0	1	0	0	0	0
	183767	Root;Bacteria;Firmicutes;"Clostridia";Clostridiales;"Lachnospiraceae"	0	0	0	0	0	0	0	0	0	0	0	0	0	0	0	0	0	0	0	0	0	0	0	0	0	0	0	0	0	0	0	0	0	0	0	0	0	0	0	0	0	0	1	0	0	0	0
	183824	Root;Bacteria;Firmicutes;"Clostridia";Clostridiales;"Lachnospiraceae";"Lachnospiraceae Incertae Sedis"	0	0	0	0	0	0	0	0	0	0	0	0	0	0	0	0	0	0	0	0	0	0	0	0	0	2	0	0	0	0	0	0	1	0	0	0	0	0	0	0	0	0	0	0	0	0	0
	183867	Root;Bacteria;Firmicutes;"Clostridia";Clostridiales;"Lachnospiraceae"	0	0	0	0	0	0	0	0	0	0	0	0	0	0	0	0	0	0	0	0	0	0	0	0	0	0	0	0	0	0	0	0	0	0	0	1	0	0	0	0	0	0	0	0	0	0	0
	183884	Root;Bacteria;Bacteroidetes;Bacteroidetes;Bacteroidales	0	0	0	0	0	0	0	0	0	0	0	0	0	0	0	0	0	0	0	0	0	0	61	0	0	0	0	0	0	0	0	0	0	0	0	0	0	0	0	0	0	0	0	0	73	0	0
	184209	Root;Bacteria;Bacteroidetes;Bacteroidetes;Bacteroidales;Bacteroidaceae;Bacteroides	0	0	0	0	0	0	0	0	0	0	0	0	0	0	0	0	0	0	0	0	0	1	0	1	0	3	2	3	0	0	0	0	0	0	0	0	0	0	0	0	0	0	0	0	0	0	1
	184233	Root;Bacteria;Bacteroidetes;Sphingobacteria;Sphingobacteriales;Sphingobacteriaceae;Sphingobacterium	0	0	0	0	0	0	0	0	0	0	0	0	0	0	0	0	0	0	0	0	0	0	0	0	0	0	0	0	0	0	0	0	0	0	0	0	0	0	0	0	0	0	0	0	0	0	0
	184255	Root;Bacteria;Firmicutes;"Clostridia";Clostridiales;Incertae Sedis XI;Peptoniphilus	0	0	0	0	0	0	0	0	0	0	0	0	0	0	0	0	0	0	0	0	0	0	0	0	0	0	0	0	0	0	0	0	0	0	0	0	0	0	0	0	0	0	0	0	0	0	0
	184287	Root;Bacteria;Firmicutes;"Clostridia";Clostridiales	0	0	0	0	0	0	0	0	0	0	0	0	0	0	0	0	0	0	0	22	0	0	0	0	4	0	0	0	0	0	0	0	0	0	0	0	0	0	0	0	0	0	5	0	0	0	0
	184351	Root;Bacteria;Actinobacteria;Actinobacteria;Coriobacteridae;Coriobacteriales;Coriobacterineae;Coriobacteriaceae;Slackia	0	0	0	0	0	0	0	0	0	0	0	0	0	0	0	0	0	0	0	2	0	0	0	0	0	0	0	0	0	0	0	0	0	0	0	0	0	0	0	0	0	0	0	0	0	0	0
	184373	Root;Bacteria;Firmicutes;"Clostridia";Clostridiales;"Lachnospiraceae";"Lachnospiraceae Incertae Sedis"	0	0	0	0	0	0	0	0	0	0	0	0	0	0	0	0	0	0	0	0	0	0	0	0	0	0	0	0	0	0	0	0	0	0	0	0	0	0	0	0	1	0	0	2	0	0	0
	184403	Root;Bacteria;Firmicutes;"Clostridia";Clostridiales;"Lachnospiraceae";"Lachnospiraceae Incertae Sedis"	0	0	0	0	0	0	0	0	0	0	0	0	0	0	0	0	0	0	0	0	0	0	0	0	0	0	0	0	0	0	0	0	0	0	0	0	0	0	0	0	0	0	0	0	1	0	0
	184729	Root;Bacteria;Firmicutes;"Clostridia";Clostridiales;"Lachnospiraceae";"Lachnospiraceae Incertae Sedis"	0	0	0	0	0	0	0	0	0	0	0	0	0	1	0	0	0	1	0	0	0	0	0	1	0	0	5	0	1	0	0	47	0	153	0	0	0	0	1	0	0	5	0	10	2	1	0
	184849	Root;Bacteria;Firmicutes;"Clostridia";Clostridiales;"Lachnospiraceae"	0	0	0	0	0	0	0	0	0	0	0	0	0	0	0	0	0	0	0	0	0	0	0	0	0	1	0	0	0	0	1	0	0	3	0	0	0	1	0	0	0	0	0	0	0	0	0
	184910	Root;Bacteria;Firmicutes;"Clostridia";Clostridiales;"Lachnospiraceae"	0	0	0	0	0	0	0	0	0	0	0	0	0	0	0	0	0	0	0	0	0	0	0	0	0	0	0	0	0	0	0	1	1	1	0	0	0	0	0	0	0	0	0	0	0	0	0
	184983	Root;Bacteria;Firmicutes;"Clostridia";Clostridiales;"Lachnospiraceae";"Lachnospiraceae Incertae Sedis"	0	0	0	0	0	0	0	0	0	0	0	0	0	0	0	0	0	0	0	0	0	0	0	0	0	0	0	0	0	0	1	0	0	0	0	0	0	0	0	0	0	0	0	0	0	0	0
	185006	Root;Bacteria;Bacteroidetes;Bacteroidetes;Bacteroidales;Prevotellaceae;Prevotella	0	0	0	0	0	0	0	0	0	0	0	0	0	0	0	0	0	0	0	0	0	108	0	0	0	0	0	0	0	0	0	0	0	0	0	0	0	0	0	0	0	0	0	0	0	0	0
	185105	Root;Bacteria;Firmicutes;"Clostridia";Clostridiales;"Lachnospiraceae"	0	0	0	0	0	0	0	0	0	0	0	0	0	0	0	0	0	0	0	0	0	2	2	0	0	0	0	0	2	1	8	0	0	0	4	1	0	1	0	0	0	0	0	0	0	0	0
	185187	Root;Bacteria;Bacteroidetes;Bacteroidetes;Bacteroidales;Porphyromonadaceae	0	0	0	0	0	0	0	0	0	0	0	0	0	0	0	0	0	0	0	0	0	0	0	0	87	0	0	0	0	0	0	0	0	0	0	0	21	0	0	0	0	0	0	0	17	0	0
	185281	Root;Bacteria;Firmicutes;"Clostridia";Clostridiales;"Lachnospiraceae"	0	0	0	0	0	0	0	0	0	0	0	0	0	0	0	0	0	0	0	0	0	2	2	0	0	2	0	0	1	0	0	1	0	0	0	0	2	4	0	1	2	1	0	0	1	0	0
	185333	Root;Bacteria;Firmicutes;"Clostridia";Clostridiales;Incertae Sedis XI;Anaerococcus	0	0	0	0	0	0	0	0	0	0	0	0	0	0	0	0	0	0	0	0	0	0	0	0	0	0	0	0	0	0	0	0	0	0	0	0	0	0	0	0	0	0	0	0	0	0	0
	185451	Root;Bacteria;Bacteroidetes;Bacteroidetes;Bacteroidales;Rikenellaceae;Alistipes	0	0	0	0	0	0	0	0	0	0	0	0	0	0	0	0	0	0	2	20	0	3	0	0	5	7	0	1	0	36	0	1	0	0	1	6	12	0	3	13	0	26	0	1	8	2	0
	185516	Root;Bacteria;Firmicutes;"Clostridia";Clostridiales;"Lachnospiraceae"	0	0	0	0	0	0	0	0	0	0	0	0	0	0	0	0	0	0	0	0	0	0	0	0	1	0	0	0	0	0	0	0	0	0	0	0	0	0	0	0	0	0	0	0	1	0	0
	185531	Root;Bacteria;Firmicutes;"Clostridia";Clostridiales;"Ruminococcaceae"	0	0	0	0	0	0	0	0	0	0	0	0	0	0	0	0	0	1	0	0	1	0	0	0	0	0	0	0	0	0	0	0	0	0	0	0	0	0	0	0	0	0	0	0	0	0	0
	185588	Root;Bacteria;Firmicutes;"Clostridia";Clostridiales;"Lachnospiraceae"	0	0	0	0	0	0	0	0	0	0	0	0	0	0	0	0	0	0	0	0	1	0	2	0	0	0	0	0	2	1	0	47	3	2	0	0	0	9	1	0	1	0	0	2	0	0	0
	185589	Root;Bacteria;Firmicutes;"Clostridia";Clostridiales;"Lachnospiraceae";"Lachnospiraceae Incertae Sedis"	0	0	0	0	0	0	0	0	0	0	0	0	0	0	0	0	0	0	0	0	1	0	0	0	0	0	0	0	0	0	0	0	0	0	0	0	0	0	0	0	0	0	0	0	0	0	0
	185686	Root;Bacteria;Firmicutes;"Clostridia";Clostridiales;Incertae Sedis XI;Peptoniphilus	0	0	0	0	0	0	0	0	0	0	0	0	0	0	0	0	0	0	0	0	0	0	0	0	0	0	0	0	0	0	0	0	0	0	0	0	0	0	0	0	0	0	0	0	0	0	0
	185735	Root;Bacteria;Proteobacteria;Gammaproteobacteria;Pseudomonadales;Pseudomonadaceae;Pseudomonas	0	0	0	0	0	0	0	0	0	0	0	0	0	0	0	0	0	0	0	0	0	0	0	0	0	0	0	0	0	0	0	0	0	0	0	0	0	0	0	0	0	0	0	0	0	0	0
	185737	Root;Bacteria;Firmicutes;"Clostridia";Clostridiales;"Ruminococcaceae";Ruminococcus	0	0	0	0	0	0	0	0	0	0	0	0	0	0	0	0	0	0	0	0	0	0	0	0	3	0	0	0	0	0	0	0	0	0	0	0	0	0	0	0	0	0	0	0	0	0	0
	185864	Root;Bacteria;Firmicutes;"Clostridia";Clostridiales;"Lachnospiraceae";"Lachnospiraceae Incertae Sedis"	0	0	0	0	0	0	0	0	0	0	0	0	0	0	0	0	0	0	0	0	0	0	0	0	0	1	0	0	0	0	0	0	0	0	0	0	0	0	0	0	0	0	0	0	0	0	0
	185961	Root;Bacteria;Firmicutes;"Clostridia";Clostridiales;"Lachnospiraceae"	0	0	0	0	0	0	0	0	0	0	0	0	0	0	0	0	0	0	0	0	0	0	0	0	0	0	0	3	0	0	0	0	0	0	0	3	0	0	0	0	13	0	0	0	0	0	0
	185972	Root;Bacteria;Firmicutes;"Clostridia";Clostridiales;"Lachnospiraceae";"Lachnospiraceae Incertae Sedis"	0	0	0	0	0	0	0	0	0	0	0	0	0	0	0	0	0	0	0	0	4	0	0	0	0	0	0	0	0	0	0	0	0	0	0	0	0	0	0	0	0	0	0	0	0	0	0
	186077	Root;Bacteria;Firmicutes;"Clostridia";Clostridiales;"Lachnospiraceae";Roseburia	0	0	0	0	0	0	0	0	0	0	0	0	0	0	0	0	0	0	0	0	0	0	0	0	0	0	0	0	1	0	0	0	0	0	0	0	0	1	0	0	0	0	0	0	0	0	0
	186096	Root;Bacteria;Firmicutes;"Clostridia";Clostridiales;"Lachnospiraceae"	0	0	0	0	0	0	0	0	0	0	0	0	0	0	0	0	0	0	0	0	0	0	0	2	1	18	0	0	0	0	0	0	0	0	0	2	0	0	0	0	0	0	0	0	0	0	0
	186233	Root;Bacteria;Bacteroidetes;Bacteroidetes;Bacteroidales;Porphyromonadaceae;Parabacteroides	0	0	0	0	0	0	0	0	0	0	0	0	0	0	0	0	0	0	39	0	0	32	0	0	58	0	0	0	0	0	1	64	0	2	10	21	0	0	1	69	0	0	0	109	17	0	0
	186294	Root;Bacteria;Firmicutes;"Clostridia";Clostridiales;"Lachnospiraceae"	0	0	0	0	0	0	0	0	0	0	0	0	0	0	0	0	0	0	1	0	0	0	0	0	4	1	0	0	0	0	1	0	0	0	2	0	0	0	1	0	0	0	0	0	0	0	0
	186364	Root;Bacteria;Bacteroidetes;Bacteroidetes;Bacteroidales;Prevotellaceae;Prevotella	0	0	0	0	0	0	0	0	0	0	0	0	0	0	0	0	0	0	0	0	0	0	0	0	0	0	0	0	0	0	0	0	0	0	0	0	0	0	0	0	0	3	0	0	0	0	0
	186382	Root;Bacteria;Proteobacteria;Gammaproteobacteria;Pseudomonadales;Pseudomonadaceae;Pseudomonas	0	0	0	0	0	0	0	0	0	0	0	0	0	0	0	0	0	0	0	0	0	0	0	0	0	0	0	0	0	0	0	0	0	0	0	0	0	0	0	0	0	0	0	0	0	0	0
	186640	Root;Bacteria;Firmicutes;"Clostridia";Clostridiales;"Ruminococcaceae"	0	0	0	0	1	0	0	0	0	0	0	0	0	0	0	0	0	1	1	2	8	0	1	1	0	0	0	0	0	0	0	0	13	11	3	1	1	0	3	1	0	11	0	1	0	0	0
	186672	Root;Bacteria;Firmicutes;"Clostridia";Clostridiales;"Lachnospiraceae"	0	0	0	0	0	0	0	0	0	0	0	0	0	0	0	0	0	0	2	0	0	0	0	0	0	0	0	0	0	0	0	0	0	0	0	0	0	0	0	0	0	0	0	0	0	0	0
	186717	Root;Bacteria;Firmicutes;"Clostridia";Clostridiales;"Lachnospiraceae"	0	0	0	0	0	0	0	0	0	0	0	0	0	0	0	0	0	0	0	0	1	0	0	0	0	0	0	0	1	0	4	0	0	0	2	0	0	0	0	0	0	0	0	2	2	0	0
	186794	Root;Bacteria;Firmicutes;"Bacilli";Bacillales	0	0	0	0	0	0	0	0	0	0	0	0	0	0	0	0	0	0	0	0	0	0	0	0	0	0	0	0	0	0	0	0	0	0	0	0	0	0	0	0	0	0	0	0	0	0	0
	186882	Root;Bacteria;Firmicutes;"Clostridia";Clostridiales;"Lachnospiraceae"	0	0	0	0	0	0	0	0	0	0	0	0	0	0	0	0	0	1	1	0	0	0	0	2	0	8	0	3	0	0	0	0	4	0	0	1	1	2	1	0	0	0	1	0	0	0	0
	187002	Root;Bacteria;Firmicutes;"Clostridia";Clostridiales;"Lachnospiraceae";"Lachnospiraceae Incertae Sedis"	0	0	0	0	0	0	0	0	0	0	0	0	0	0	0	0	0	0	0	0	0	0	0	0	0	0	0	0	0	0	1	0	0	0	0	0	0	0	0	0	0	0	0	0	0	0	0
	187021	Root;Bacteria;Firmicutes;"Clostridia";Clostridiales;"Lachnospiraceae";"Lachnospiraceae Incertae Sedis"	0	0	0	0	0	0	0	0	0	0	0	0	0	0	0	0	0	0	0	0	0	0	0	0	0	0	0	0	0	0	0	0	0	0	0	0	0	0	1	0	0	0	0	0	0	0	0
	187179	Root;Bacteria;Bacteroidetes;Bacteroidetes;Bacteroidales;Bacteroidaceae;Bacteroides	0	0	0	0	0	0	0	0	0	0	0	0	0	0	0	0	0	0	0	0	0	0	0	0	0	0	0	0	0	0	0	0	0	0	0	10	0	0	0	0	0	0	0	0	0	0	0
	187447	Root;Bacteria;Firmicutes;"Clostridia";Clostridiales;"Lachnospiraceae";Roseburia	0	0	0	0	0	0	0	0	0	0	0	0	0	0	0	0	0	0	0	0	0	0	0	0	0	0	0	0	1	0	0	0	0	0	0	0	0	0	0	0	0	0	0	0	0	0	0
	187767	Root;Bacteria;Firmicutes;"Clostridia";Clostridiales	0	0	0	0	0	0	0	0	0	0	0	0	0	0	0	1	0	0	0	0	0	0	0	0	0	33	0	0	0	0	0	0	0	0	12	0	0	0	128	0	0	0	35	0	0	0	4
	187782	Root;Bacteria;Firmicutes;"Clostridia";Clostridiales;"Lachnospiraceae";Anaerostipes	0	0	0	0	0	0	0	0	0	0	0	0	1	0	0	0	0	0	8	1	0	0	0	1	0	3	0	2	0	0	7	1	0	0	0	0	1	1	0	0	0	0	1	6	0	0	0
	187802	Root;Bacteria;Firmicutes;"Clostridia";Clostridiales	0	0	0	0	1	0	0	0	0	0	0	0	0	0	0	0	0	0	0	0	0	0	0	0	0	0	0	0	1	0	0	1	0	0	0	0	0	0	0	0	0	1	0	0	0	0	0
	187846	Root;Bacteria;Firmicutes;"Clostridia";Clostridiales;"Ruminococcaceae"	0	0	0	0	0	0	0	0	0	0	0	0	0	0	0	0	0	0	0	0	0	0	0	0	0	0	0	0	0	0	0	0	2	0	0	8	1	0	0	0	0	0	0	0	0	0	0
	187898	Root;Bacteria;Firmicutes;"Bacilli";"Lactobacillales";Lactobacillaceae;Lactobacillus	0	0	0	0	0	0	0	0	0	0	0	0	0	0	0	0	0	0	0	0	0	0	0	0	0	0	0	0	0	0	0	0	0	0	0	0	0	0	0	0	0	0	0	0	0	0	0
	187983	Root;Bacteria;Firmicutes;"Clostridia";Clostridiales;"Lachnospiraceae"	0	0	0	0	0	0	0	0	0	0	0	0	0	0	0	0	0	0	0	0	0	0	0	0	0	0	0	0	0	0	0	0	0	0	0	0	1	0	0	0	0	0	0	0	0	0	0
	187991	Root;Bacteria;Firmicutes;"Clostridia";Clostridiales;"Lachnospiraceae"	0	0	0	0	0	0	0	0	0	0	0	0	1	0	0	0	0	0	0	0	0	1	1	0	1	2	6	2	25	0	28	10	6	2	1	0	1	2	0	1	1	14	0	0	7	0	0
	187996	Root;Bacteria;Firmicutes;"Clostridia";Clostridiales;"Ruminococcaceae"	0	0	0	0	0	0	0	0	0	0	0	0	0	0	0	0	0	0	0	0	0	0	0	0	12	0	0	0	0	0	0	0	0	0	0	0	0	0	0	13	0	0	4	0	0	0	0
	188098	Root;Bacteria;Firmicutes;"Clostridia";Clostridiales;"Lachnospiraceae";Roseburia	0	0	0	0	0	0	0	0	0	0	0	0	0	0	0	0	0	0	0	0	0	0	0	0	0	0	0	0	0	0	0	3	14	2	0	0	3	6	0	0	0	0	0	1	0	0	0
	188131	Root;Bacteria;Firmicutes;"Clostridia";Clostridiales;"Lachnospiraceae";Roseburia	0	0	0	0	0	0	0	0	0	0	0	0	0	0	0	0	0	0	0	0	0	0	0	0	0	0	0	0	1	0	0	0	0	0	0	0	0	0	0	0	0	0	0	0	0	0	0
	188379	Root;Bacteria;Firmicutes;"Clostridia";Clostridiales;"Ruminococcaceae"	0	0	0	0	0	0	0	0	0	0	0	0	0	0	0	0	0	0	0	0	0	1	0	0	0	0	0	0	0	0	0	0	1	1	0	1	0	0	0	0	0	0	0	0	0	0	0
	188588	Root;Bacteria;Firmicutes;"Clostridia";Clostridiales;"Lachnospiraceae";"Lachnospiraceae Incertae Sedis"	0	0	0	0	1	0	0	0	0	0	0	0	2	0	0	0	0	1	2	3	5	6	7	4	0	5	0	4	6	1	2	0	2	1	4	0	7	4	2	2	2	0	2	15	0	0	0
	188792	Root;Bacteria;Firmicutes;"Clostridia";Clostridiales;"Lachnospiraceae";Dorea	0	0	0	0	0	0	0	0	0	0	0	0	0	0	0	0	0	0	0	0	0	0	0	0	1	0	0	0	0	0	0	0	0	0	2	0	4	0	0	0	0	0	0	0	0	0	0
	188818	Root;Bacteria;Firmicutes;"Clostridia";Clostridiales	0	0	0	0	0	0	0	0	0	0	0	0	0	0	0	0	0	0	0	0	0	0	0	0	1	0	0	0	0	0	0	0	1	0	0	2	0	0	0	0	0	0	0	0	0	0	0
	188988	Root;Bacteria;Firmicutes;"Bacilli";Bacillales;"Listeriaceae";Brochothrix	0	0	0	0	0	0	0	0	0	0	0	0	0	0	0	0	0	0	0	0	0	0	0	0	0	0	0	0	0	0	0	0	0	0	0	0	0	0	0	0	0	0	0	0	0	0	0
	189089	Root;Bacteria;Firmicutes;"Clostridia";Clostridiales;"Ruminococcaceae";Subdoligranulum	0	0	0	0	0	0	0	0	0	0	0	0	0	0	0	0	0	0	0	0	0	0	0	0	1	0	0	0	0	0	0	0	0	0	0	0	0	0	0	0	0	0	0	0	0	0	0
	189099	Root;Bacteria;Firmicutes;"Clostridia";Clostridiales;"Lachnospiraceae"	0	0	0	0	0	0	0	0	0	0	0	0	0	0	0	0	0	0	2	1	0	0	1	1	0	1	0	0	0	0	0	0	4	0	0	2	0	3	0	0	0	0	0	0	0	0	0
	189208	Root;Bacteria;Firmicutes;"Clostridia";Clostridiales;"Lachnospiraceae";Roseburia	0	0	0	0	0	0	0	0	0	0	0	0	0	0	0	0	0	0	0	0	0	0	0	0	0	1	0	0	0	0	0	0	3	0	0	0	4	3	0	0	0	0	0	0	1	0	0
	189345	Root;Bacteria;Proteobacteria;Betaproteobacteria;Burkholderiales;Oxalobacteraceae	0	0	0	0	0	0	0	0	0	0	0	0	0	0	0	0	0	0	0	0	0	0	0	0	0	0	0	0	0	0	0	0	0	0	0	0	0	0	0	0	0	0	0	0	0	0	0
	189444	Root;Bacteria;Proteobacteria;Betaproteobacteria;Rhodocyclales;Rhodocyclaceae;Shinella	0	0	0	0	0	0	0	0	0	0	0	0	0	0	0	0	0	0	0	0	0	0	0	0	0	0	0	0	0	0	0	0	0	0	0	0	0	0	0	0	0	0	0	0	0	0	0
	189621	Root;Bacteria;Proteobacteria;Alphaproteobacteria;Sphingomonadales;Sphingomonadaceae;Novosphingobium	0	0	0	0	0	0	0	0	0	0	0	0	0	0	0	0	0	0	0	0	0	0	0	0	0	0	0	0	0	0	0	0	0	0	0	0	0	0	0	0	0	0	0	0	0	0	0
	189725	Root;Bacteria;Firmicutes;"Clostridia";Clostridiales;"Lachnospiraceae"	0	0	0	0	0	0	0	0	0	0	0	0	0	0	0	0	0	0	0	0	0	0	0	0	0	0	0	0	0	0	0	0	0	0	0	0	1	0	0	0	0	0	0	0	0	0	0
	190048	Root;Bacteria;Firmicutes;"Clostridia";Clostridiales;"Lachnospiraceae"	0	0	0	0	0	0	0	0	0	0	0	0	0	0	0	0	0	0	0	0	0	0	0	0	0	0	0	0	1	1	0	0	0	0	0	0	0	0	0	0	0	0	0	0	0	0	0
	190076	Root;Bacteria;Firmicutes;"Clostridia";Clostridiales;"Lachnospiraceae"	0	0	0	0	0	0	0	0	0	0	0	0	0	0	0	0	0	0	0	0	0	0	0	0	0	0	0	0	0	0	0	4	0	3	0	0	1	0	0	0	0	0	0	0	0	1	0
	190188	Root;Bacteria;Firmicutes;"Clostridia";Clostridiales;"Lachnospiraceae";"Lachnospiraceae Incertae Sedis"	0	0	0	0	0	0	0	0	0	0	0	0	0	0	0	0	0	0	0	0	0	0	0	0	0	0	0	0	0	0	0	6	0	1	0	0	0	0	0	0	0	0	0	0	0	0	0
	190191	Root;Bacteria;Firmicutes;"Clostridia";Clostridiales;"Lachnospiraceae";"Lachnospiraceae Incertae Sedis"	0	0	0	0	0	0	0	0	0	0	0	0	0	0	0	0	0	0	1	0	0	1	0	0	0	0	1	0	2	0	1	0	0	0	0	0	0	0	0	0	0	0	0	0	0	0	0
	190409	Root;Bacteria;Firmicutes	0	0	0	0	0	0	0	0	0	0	0	0	0	0	0	0	0	0	0	0	0	0	0	0	0	0	0	0	0	0	0	0	0	0	0	0	0	0	0	1	0	0	0	0	0	0	0
	190426	Root;Bacteria;Firmicutes;"Clostridia";Clostridiales;"Lachnospiraceae";"Lachnospiraceae Incertae Sedis"	0	0	0	0	0	0	0	0	0	0	0	0	2	0	0	0	0	0	0	0	0	5	0	0	0	1	0	0	1	0	4	1	0	1	2	1	1	0	0	0	1	0	0	5	0	0	0
	190572	Root;Bacteria;Firmicutes;"Clostridia";Clostridiales;"Ruminococcaceae";Faecalibacterium	0	0	0	0	0	0	0	0	0	0	0	0	0	0	0	0	0	0	0	0	0	0	0	0	0	0	0	0	0	0	0	0	0	0	0	1	0	0	0	0	0	0	0	0	0	0	0
	190597	Root;Bacteria;Firmicutes;"Clostridia";Clostridiales;"Lachnospiraceae";Roseburia	0	0	0	0	0	0	0	0	0	0	0	0	0	0	0	0	0	0	0	1	0	0	0	0	0	0	0	0	0	0	0	0	0	0	0	0	0	0	0	0	0	0	0	0	0	0	0
	190626	Root;Bacteria;Firmicutes;"Clostridia";Clostridiales;"Lachnospiraceae"	0	0	0	0	0	0	0	0	0	0	0	0	0	0	0	0	0	0	0	1	0	0	0	0	0	0	0	0	0	0	1	0	1	2	0	0	3	0	0	0	0	0	0	0	0	0	0
	190646	Root;Bacteria;Firmicutes;"Clostridia";Clostridiales;"Ruminococcaceae"	0	0	0	0	0	0	0	0	0	0	0	0	0	0	0	0	0	0	0	0	0	0	0	0	0	0	0	0	0	0	0	0	0	0	1	0	0	0	0	0	0	0	0	0	0	0	0
	190844	Root;Bacteria;Bacteroidetes;Bacteroidetes;Bacteroidales;Rikenellaceae;Alistipes	0	0	0	0	0	0	0	0	0	0	0	0	0	0	0	2	0	0	0	0	0	19	0	0	0	48	0	0	0	0	0	0	0	0	0	0	0	0	0	0	0	0	0	0	0	0	0
	190872	Root;Bacteria;Firmicutes;"Erysipelotrichi";"Erysipelotrichales";Erysipelotrichaceae	0	0	0	0	0	0	0	0	0	0	0	0	0	0	0	0	0	0	18	2	0	0	19	6	8	13	0	7	10	1	36	0	27	2	10	21	11	39	7	5	12	0	11	0	18	0	0
	190914	Root;Bacteria;Firmicutes;"Clostridia";Clostridiales;"Ruminococcaceae";Sporobacter	0	0	0	0	0	0	0	0	0	0	0	0	0	0	0	0	0	0	0	0	0	0	0	0	1	0	0	0	0	0	0	0	0	0	0	0	0	0	0	0	0	0	0	0	0	0	0
	191208	Root;Bacteria;Firmicutes;"Clostridia";Clostridiales;"Lachnospiraceae";"Lachnospiraceae Incertae Sedis"	0	0	0	0	0	0	0	0	0	0	0	0	0	0	0	0	0	0	0	0	0	1	0	0	0	0	0	0	0	0	0	1	9	16	1	0	0	3	1	0	0	0	0	3	1	0	0
	191403	Root;Bacteria;Bacteroidetes;Bacteroidetes;Bacteroidales;Bacteroidaceae;Bacteroides	0	0	0	0	0	0	0	0	0	0	0	0	0	0	0	0	0	0	4	31	18	1	2	2	1	1	0	8	21	0	2	0	22	0	5	0	4	32	0	0	18	30	9	19	2	56	1
	191547	Root;Bacteria;Firmicutes;"Clostridia";Clostridiales;"Ruminococcaceae"	0	0	0	0	0	0	0	0	0	0	0	0	0	0	0	0	0	0	0	0	1	0	0	0	0	0	0	0	0	0	0	0	0	0	0	0	0	0	0	0	0	0	0	0	0	0	0
	191687	Root;Bacteria;Firmicutes;"Clostridia";Clostridiales;"Lachnospiraceae"	0	0	0	0	0	0	0	0	0	0	0	0	0	0	0	0	0	0	0	0	0	0	0	0	0	0	0	0	0	0	0	0	0	0	0	0	1	0	0	0	0	0	0	0	0	0	0
	191796	Root;Bacteria;Firmicutes;"Clostridia";Clostridiales;"Lachnospiraceae";"Lachnospiraceae Incertae Sedis"	0	0	0	0	0	0	0	0	0	0	0	0	0	0	0	0	0	0	0	0	0	0	0	0	0	0	0	0	0	0	0	0	0	0	0	0	1	0	0	0	0	0	0	0	0	0	0
	191809	Root;Bacteria;Firmicutes;"Clostridia";Clostridiales;"Lachnospiraceae"	0	0	0	0	0	0	0	0	0	0	0	0	0	0	0	0	0	0	0	0	0	0	0	0	0	0	0	0	0	0	0	0	0	0	0	0	0	1	0	0	0	0	0	0	2	0	0
	191823	Root;Bacteria;Actinobacteria;Actinobacteria;Coriobacteridae;Coriobacteriales;Coriobacterineae;Coriobacteriaceae;Slackia	0	0	0	0	0	0	0	0	0	0	0	0	0	0	0	0	0	0	0	0	0	0	0	0	0	0	0	0	0	0	0	0	0	1	0	0	0	0	0	0	0	0	0	0	0	0	0
	191835	Root;Bacteria;Proteobacteria;Gammaproteobacteria;Xanthomonadales;Xanthomonadaceae	0	0	0	0	0	0	0	0	0	0	0	0	0	0	0	0	0	0	0	0	0	0	0	0	0	0	0	0	0	0	0	0	0	0	0	0	0	0	0	0	0	0	0	0	0	0	0
	191991	Root;Bacteria;Proteobacteria;Alphaproteobacteria;Sphingomonadales;Sphingomonadaceae	0	0	0	0	0	0	0	0	0	0	0	0	0	0	0	0	0	0	0	0	0	0	0	0	0	0	0	0	0	0	0	0	0	0	0	0	0	0	0	0	0	0	0	0	0	0	0
	192071	Root;Bacteria;Firmicutes;"Clostridia";Clostridiales;"Lachnospiraceae"	0	0	0	0	0	0	0	0	0	0	0	0	0	0	0	0	0	1	0	3	0	1	0	3	2	21	0	5	21	3	4	5	1	7	2	1	4	5	0	5	6	18	1	14	9	0	0
	192132	Root;Bacteria;Proteobacteria;Deltaproteobacteria;Desulfovibrionales;Desulfovibrionaceae;Bilophila	0	0	0	0	0	0	0	0	0	0	0	0	0	0	0	0	0	0	0	0	0	0	1	0	0	0	0	0	0	0	0	0	0	1	0	3	4	3	0	0	1	1	0	1	0	2	0
	192133	Root;Bacteria;Firmicutes;"Clostridia";Clostridiales;"Lachnospiraceae";"Lachnospiraceae Incertae Sedis"	0	0	0	0	0	0	0	0	0	0	0	0	0	0	0	0	0	0	0	0	0	0	0	1	0	0	0	0	6	1	0	0	2	0	0	0	0	0	0	0	0	1	0	1	0	0	0
	192252	Root;Bacteria;Firmicutes;"Clostridia";Clostridiales;"Lachnospiraceae"	0	0	0	0	0	0	0	0	0	0	0	0	0	0	0	0	0	0	0	0	0	0	0	0	0	0	0	0	0	0	0	0	1	0	0	0	0	0	0	0	0	0	0	0	0	0	0
	192345	Root;Bacteria;Firmicutes;"Clostridia";Clostridiales;"Ruminococcaceae"	0	0	0	0	0	0	0	0	0	0	0	0	0	0	0	0	0	0	1	0	2	1	0	1	0	0	0	0	0	0	0	0	0	2	0	1	0	0	0	1	0	0	0	0	1	0	0
	192451	Root;Bacteria;Firmicutes;"Clostridia";Clostridiales;Incertae Sedis XI;Peptoniphilus	98	311	130	7	3	0	0	0	0	0	0	0	0	0	0	0	0	0	0	0	0	0	0	0	0	0	0	0	0	0	0	0	0	0	0	0	0	0	0	0	0	0	0	0	0	0	0
	192536	Root;Bacteria;Firmicutes;"Clostridia";Clostridiales;"Lachnospiraceae";Roseburia	0	0	0	0	0	0	0	0	0	0	0	0	0	0	0	0	0	1	0	1	0	0	0	0	0	0	0	0	0	0	0	0	1	0	4	0	1	1	0	0	1	0	0	0	0	0	0
	192814	Root;Bacteria;Bacteroidetes;Bacteroidetes;Bacteroidales;Prevotellaceae;Prevotella	0	0	0	0	0	0	2	0	0	468	0	0	1	2	0	0	8	0	0	0	0	0	0	0	0	0	0	0	0	0	0	0	0	0	0	0	0	0	0	0	0	0	0	0	0	0	0
	192952	Root;Bacteria;Firmicutes;"Clostridia";Clostridiales;"Lachnospiraceae";"Lachnospiraceae Incertae Sedis"	0	0	0	0	0	0	0	0	0	0	0	0	0	0	0	0	0	0	2	0	0	3	0	0	0	1	0	2	0	0	0	0	1	1	0	0	0	1	0	0	0	0	4	10	12	2	0
	193053	Root;Bacteria;Firmicutes;"Clostridia";Clostridiales;"Ruminococcaceae";Subdoligranulum	0	0	0	0	0	0	0	0	0	0	0	0	6	0	0	2	0	0	15	22	0	56	4	20	99	34	0	81	8	0	13	0	61	72	18	19	60	7	2	25	22	10	9	3	38	0	0
	193182	Root;Bacteria;Firmicutes;"Clostridia";Clostridiales;"Ruminococcaceae"	0	0	0	0	0	0	0	0	0	0	0	0	0	0	0	0	0	0	51	106	0	282	91	55	16	75	0	465	0	0	71	0	90	2189	50	314	176	56	109	115	0	627	0	0	70	0	0
	193210	Root;Bacteria;Firmicutes;"Clostridia";Clostridiales;"Lachnospiraceae";Roseburia	0	0	0	0	0	0	0	0	0	0	0	0	0	0	0	0	0	0	0	0	0	0	0	0	0	0	0	0	0	0	0	0	1	1	2	0	0	0	0	0	0	0	0	0	0	0	0
	193230	Root;Bacteria;Firmicutes;"Clostridia";Clostridiales;"Lachnospiraceae";"Lachnospiraceae Incertae Sedis"	0	0	0	0	0	0	0	0	0	0	0	0	0	0	0	0	0	0	0	0	0	0	0	0	2	0	0	0	0	0	0	0	0	0	0	0	0	0	0	0	0	0	0	0	0	0	0
	193258	Root;Bacteria;Firmicutes;"Bacilli";"Lactobacillales";"Leuconostocaceae";Leuconostoc	0	0	0	0	0	0	0	0	0	0	0	0	0	0	0	0	0	0	0	0	0	0	0	0	0	0	0	0	0	0	0	0	0	0	0	0	0	0	0	0	0	0	0	0	0	0	0
	193260	Root;Bacteria;Firmicutes;"Clostridia";Clostridiales;"Lachnospiraceae";"Lachnospiraceae Incertae Sedis"	0	0	0	0	0	0	0	0	0	0	0	0	0	0	0	1	0	2	23	36	5	0	16	3	0	29	0	0	3	23	0	0	36	29	4	20	0	30	0	0	17	0	1	0	0	0	0
	193297	Root;Bacteria;Firmicutes;"Clostridia";Clostridiales;"Lachnospiraceae";"Lachnospiraceae Incertae Sedis"	0	0	0	0	0	0	0	0	0	0	0	0	0	0	0	0	0	0	0	0	1	0	0	0	0	0	0	0	1	0	2	0	0	0	0	0	0	0	0	0	0	0	0	0	1	0	0
	193312	Root;Bacteria;Firmicutes;"Clostridia";Clostridiales;"Lachnospiraceae";"Lachnospiraceae Incertae Sedis"	0	0	0	0	0	0	0	0	0	0	0	0	0	0	0	0	0	0	2	0	0	0	0	0	0	3	0	0	0	1	1	6	1	1	3	1	2	2	0	0	0	0	0	0	0	0	0
	193314	Root;Bacteria;Firmicutes;"Clostridia";Clostridiales;"Ruminococcaceae";Ruminococcus	0	0	0	0	0	0	0	0	0	0	0	0	0	0	0	0	0	0	18	0	0	0	0	0	0	0	0	0	0	0	0	0	0	0	0	0	0	0	0	0	0	0	0	0	0	0	0
	193517	Root;Bacteria;Firmicutes;"Clostridia";Clostridiales;"Lachnospiraceae";"Lachnospiraceae Incertae Sedis"	0	0	0	0	0	0	0	0	0	0	0	0	0	0	0	0	0	0	0	0	0	0	0	0	0	0	0	0	0	0	0	0	0	0	0	0	1	0	0	0	0	0	0	0	0	0	0
	193632	Root;Bacteria;Firmicutes;"Clostridia";Clostridiales;"Ruminococcaceae"	0	0	0	0	0	0	0	0	0	0	0	0	0	0	0	0	0	0	0	0	0	0	0	0	0	0	0	2	0	0	0	0	0	0	1	0	0	0	0	0	0	0	0	0	0	0	0
	193685	Root;Bacteria;Firmicutes;"Clostridia";Clostridiales;"Lachnospiraceae";"Lachnospiraceae Incertae Sedis"	0	0	0	0	0	0	0	0	0	0	0	0	0	0	0	0	0	0	0	1	0	0	0	0	0	0	0	1	0	0	0	0	0	0	0	0	0	0	0	0	0	0	0	0	0	0	0
	193833	Root;Bacteria;Firmicutes;"Clostridia";Clostridiales;"Lachnospiraceae"	0	0	0	0	0	0	0	0	0	0	0	0	0	0	0	0	0	0	0	0	0	0	0	0	0	0	0	0	0	0	0	0	0	0	0	0	3	0	0	1	0	0	0	0	0	0	0
	193840	Root;Bacteria;Firmicutes;"Clostridia";Clostridiales;"Lachnospiraceae"	0	0	0	0	0	0	0	0	0	0	0	0	0	0	0	0	0	0	0	0	0	0	0	0	0	0	0	0	0	1	0	0	0	0	0	0	0	0	0	0	0	0	0	0	0	0	0
	193865	Root;Bacteria;Firmicutes;"Clostridia";Clostridiales;"Ruminococcaceae"	0	0	0	0	0	0	0	0	0	0	0	0	0	0	0	0	0	0	2	0	0	0	0	0	0	0	0	0	0	0	1	0	0	0	0	0	0	0	0	0	0	0	0	0	0	0	0
	193895	Root;Bacteria;Firmicutes	0	0	0	0	0	0	0	0	0	0	0	0	0	0	0	0	0	0	0	0	0	0	0	0	9	0	0	0	0	0	0	0	0	0	0	0	0	0	0	0	0	0	0	0	0	0	0
	194205	Root;Bacteria;Proteobacteria;Betaproteobacteria;Burkholderiales;Comamonadaceae;Polaromonas	0	0	0	0	0	0	0	0	0	0	0	0	0	0	0	0	0	0	0	0	0	0	0	0	0	0	0	0	0	0	0	0	0	0	0	0	0	0	0	0	0	0	0	0	0	0	0
	194474	Root;Bacteria;Firmicutes;"Clostridia";Clostridiales;"Lachnospiraceae";"Lachnospiraceae Incertae Sedis"	0	0	0	0	0	0	0	0	0	0	0	0	0	0	0	0	0	2	0	0	0	0	0	1	0	1	0	1	0	1	1	0	3	0	2	1	2	1	0	0	1	0	0	1	0	0	0
	194648	Root;Bacteria;Firmicutes;"Clostridia";Clostridiales;"Lachnospiraceae"	0	0	0	0	3	0	0	0	0	0	0	0	0	0	0	0	0	1	5	0	4	1	10	2	23	16	0	0	5	9	1	0	3	0	6	1	2	0	0	1	3	1	4	7	0	0	0
	194654	Root;Bacteria;Firmicutes;"Clostridia";Clostridiales;"Ruminococcaceae"	0	0	0	0	0	0	0	0	0	0	0	0	0	0	0	0	0	0	0	0	0	0	0	0	0	0	0	0	0	0	0	0	0	0	0	1	0	0	0	0	0	0	0	0	0	0	0
	194672	Root;Bacteria;Firmicutes;"Clostridia";Clostridiales;"Ruminococcaceae"	0	0	0	0	0	0	0	0	0	0	0	0	0	0	0	0	0	0	0	0	0	2	1	2	0	1	0	1	0	0	0	0	22	2	0	1	0	1	0	0	0	0	0	0	0	0	0
	194785	Root;Bacteria;Proteobacteria;Betaproteobacteria;Burkholderiales;Comamonadaceae;Comamonas	0	0	0	0	0	0	0	0	0	0	0	0	0	0	0	0	0	0	0	0	0	0	0	0	0	0	0	0	0	0	0	0	0	0	0	0	0	0	0	0	0	0	0	0	0	0	0
	194869	Root;Bacteria;Firmicutes;"Clostridia";Clostridiales	0	0	0	0	0	0	0	0	0	0	0	0	0	0	0	0	0	0	0	0	0	0	0	0	12	40	0	0	0	0	0	0	0	0	0	0	0	0	0	0	0	0	0	0	0	0	0
	194924	Root;Bacteria;Firmicutes;"Clostridia";Clostridiales;"Lachnospiraceae";"Lachnospiraceae Incertae Sedis"	0	0	0	0	0	0	0	0	0	0	0	0	0	0	0	0	0	0	0	0	0	0	0	0	0	0	0	0	0	0	0	0	4	1	0	0	1	0	0	1	0	0	0	0	0	0	0
	194933	Root;Bacteria;Firmicutes;"Clostridia";Clostridiales;"Ruminococcaceae"	0	0	0	0	0	0	0	0	0	0	0	0	0	0	0	0	0	1	0	0	0	1	0	1	0	5	0	0	0	0	0	0	3	2	0	1	0	1	0	0	0	0	0	0	0	0	0
	195252	Root;Bacteria;Firmicutes;"Clostridia";Clostridiales;"Ruminococcaceae"	0	0	0	0	0	0	0	0	0	0	0	0	0	0	0	0	0	0	0	0	0	0	0	0	0	0	0	0	0	0	0	0	0	0	0	0	0	0	0	0	0	0	1	0	0	0	0
	195415	Root;Bacteria;Firmicutes;"Clostridia";Clostridiales;"Ruminococcaceae"	0	0	0	0	0	0	0	0	0	0	0	0	0	0	0	0	0	0	0	0	0	0	0	0	0	0	0	0	0	0	0	0	0	1	0	0	0	0	0	0	0	0	0	0	0	0	0
	195425	Root;Bacteria;Firmicutes;"Clostridia";Clostridiales;"Ruminococcaceae"	0	0	0	0	0	0	0	0	0	0	0	0	0	0	0	0	0	0	0	0	0	0	1	0	0	0	0	0	0	3	0	1	0	0	0	0	1	0	0	1	0	0	0	0	0	0	0
	195494	Root;Bacteria;Firmicutes;"Clostridia";Clostridiales;"Ruminococcaceae";Acetanaerobacterium	0	0	0	0	0	0	0	0	0	0	0	0	0	0	0	0	0	0	0	0	0	0	0	0	0	1	0	0	0	0	0	0	0	0	0	0	0	0	0	0	0	0	0	0	0	0	0
	195541	Root;Bacteria;Firmicutes;"Clostridia";Clostridiales;"Ruminococcaceae";Faecalibacterium	0	0	0	0	0	0	0	0	0	0	0	0	2	0	0	0	0	0	10	20	0	10	0	15	6	12	0	9	0	24	0	0	191	9	24	134	7	97	23	3	2	0	6	2	0	1	2
	195574	Root;Bacteria;Bacteroidetes;Bacteroidetes;Bacteroidales;Prevotellaceae;Prevotella	0	0	0	0	0	0	0	0	0	0	0	0	0	0	0	0	0	0	0	0	0	0	0	0	0	0	0	0	0	0	0	0	0	0	0	0	0	0	0	0	0	0	0	0	0	0	0
	195677	Root;Bacteria;Firmicutes;"Clostridia";Clostridiales;"Lachnospiraceae";"Lachnospiraceae Incertae Sedis"	0	0	0	0	0	0	0	0	0	0	0	0	0	0	0	0	0	0	0	0	0	0	0	0	0	0	0	0	2	1	0	0	0	0	0	1	0	0	0	0	0	0	0	0	0	0	0
	195692	Root;Bacteria;Firmicutes;"Clostridia";Clostridiales;"Lachnospiraceae";"Lachnospiraceae Incertae Sedis"	0	0	0	0	0	0	0	0	0	0	0	0	0	0	0	0	0	0	0	0	0	0	0	0	0	0	0	0	0	0	0	0	0	0	0	0	0	0	0	0	0	0	0	1	0	0	0
	195730	Root;Bacteria;Firmicutes;"Clostridia";Clostridiales	0	0	0	0	0	0	0	0	0	0	0	0	0	0	0	0	0	0	0	0	0	0	0	0	0	4	0	0	0	0	0	0	0	0	0	0	0	0	0	1	0	0	9	0	0	0	1
	195792	Root;Bacteria;Firmicutes;"Clostridia";Clostridiales;"Lachnospiraceae"	0	0	0	0	0	0	0	0	0	0	0	0	0	0	0	0	0	0	1	0	0	0	0	0	0	0	0	0	0	0	0	0	0	0	0	0	0	0	0	0	0	0	0	0	0	0	0
	195833	Root;Bacteria	0	0	0	0	0	0	0	0	0	0	0	0	0	0	0	0	0	0	0	31	0	0	19	0	0	2	0	0	0	0	0	0	0	0	2	0	103	0	0	0	0	0	0	0	0	0	0
	195926	Root;Bacteria;Bacteroidetes;Bacteroidetes;Bacteroidales;Bacteroidaceae;Bacteroides	0	0	0	0	0	0	0	0	0	0	0	0	0	0	0	0	0	813	147	50	7	3	113	69	15	60	0	38	240	11	38	7	43	1	14	11	51	199	438	47	6	595	0	468	60	55	4
	195999	Root;Bacteria;Firmicutes;"Clostridia";Clostridiales;"Lachnospiraceae";"Lachnospiraceae Incertae Sedis"	0	0	0	0	1	0	0	0	0	0	0	0	0	0	0	0	0	0	0	0	0	0	0	0	0	1	3	0	0	0	0	0	0	0	0	0	0	0	0	0	0	0	0	0	1	0	0
	196080	Root;Bacteria;Bacteroidetes;Bacteroidetes;Bacteroidales;Bacteroidaceae;Bacteroides	0	0	0	0	0	0	0	0	0	0	0	0	0	0	0	0	0	0	0	0	0	0	0	0	0	0	0	0	0	0	0	0	0	0	0	0	1	0	0	0	2	0	0	0	0	0	0
	196082	Root;Bacteria;Firmicutes;"Clostridia";Clostridiales;"Lachnospiraceae";"Lachnospiraceae Incertae Sedis"	0	0	0	0	0	0	0	0	0	0	0	0	0	0	0	0	0	0	0	0	0	0	0	0	0	1	0	0	0	0	0	0	0	1	0	0	2	0	0	0	0	0	0	0	0	0	0
	196105	Root;Bacteria;Firmicutes;"Clostridia";Clostridiales;"Lachnospiraceae";"Lachnospiraceae Incertae Sedis"	0	0	0	0	0	0	0	0	0	0	0	0	0	0	0	0	0	0	0	2	0	7	0	1	0	2	5	0	13	0	1	0	1	0	2	0	6	12	0	1	1	2	1	2	0	0	0
	196190	Root;Bacteria;Firmicutes;"Bacilli";"Lactobacillales";Lactobacillaceae;Lactobacillus	0	0	2	0	0	0	0	0	0	0	0	0	0	0	0	0	0	0	0	0	0	0	0	0	0	0	0	0	0	0	0	0	0	0	0	0	0	0	0	0	0	0	0	0	0	0	0
	196191	Root;Bacteria;Firmicutes;"Clostridia";Clostridiales;"Ruminococcaceae"	0	0	0	0	0	0	0	0	0	0	0	0	0	0	0	0	0	0	0	0	0	0	0	0	0	0	0	0	0	0	0	0	0	0	0	0	0	0	0	1	0	0	0	0	0	0	0
	196508	Root;Bacteria;Firmicutes;"Clostridia";Clostridiales;"Lachnospiraceae";"Lachnospiraceae Incertae Sedis"	0	0	0	0	0	0	0	0	0	0	0	0	0	0	0	0	0	0	0	0	0	0	0	0	0	0	0	0	0	0	0	2	0	28	0	0	0	0	0	0	0	0	0	0	0	0	0
	196731	Root;Bacteria;Firmicutes;"Clostridia";Clostridiales;"Lachnospiraceae";"Lachnospiraceae Incertae Sedis"	0	0	0	0	0	0	0	0	0	0	0	0	0	0	0	0	0	0	0	0	0	0	0	0	0	0	0	0	0	0	0	0	0	0	0	0	1	0	0	0	0	0	0	0	0	0	0
	197052	Root;Bacteria;Bacteroidetes;Bacteroidetes;Bacteroidales;Bacteroidaceae;Bacteroides	0	0	0	0	0	0	0	0	0	0	0	0	0	0	0	0	0	0	0	0	0	0	0	0	0	0	1	0	2	0	0	0	0	0	0	0	0	0	0	1	1	2	0	0	0	0	0
	197066	Root;Bacteria;Firmicutes;"Clostridia";Clostridiales;"Lachnospiraceae";Roseburia	0	0	0	0	0	0	0	0	0	0	0	0	0	0	0	0	0	0	0	0	0	0	0	0	0	0	0	0	0	0	0	0	1	0	0	0	0	0	0	0	0	0	0	0	0	0	0
	197199	Root;Bacteria;Proteobacteria;Alphaproteobacteria;Rhizobiales;Bradyrhizobiaceae;Afipia	0	1	0	0	0	0	0	0	0	0	0	0	0	0	0	0	0	0	0	0	0	0	0	0	0	0	0	0	0	0	0	0	0	0	0	0	0	0	0	0	0	0	0	0	0	0	0
	197208	Root;Bacteria;Firmicutes;"Clostridia";Clostridiales;"Lachnospiraceae";"Lachnospiraceae Incertae Sedis"	0	0	0	0	0	0	0	0	0	0	0	0	0	0	0	0	0	0	0	0	0	0	0	0	0	0	0	0	1	0	0	0	0	0	0	0	1	0	0	0	0	0	0	0	0	0	0
	197222	Root;Bacteria;Firmicutes;"Clostridia";Clostridiales;"Lachnospiraceae"	0	0	0	0	0	0	0	0	0	0	0	0	0	0	0	0	0	0	0	0	0	0	0	0	0	0	0	0	1	0	0	0	0	0	0	0	0	0	0	0	0	0	0	0	0	0	0
	197245	Root;Bacteria;Firmicutes;"Clostridia";Clostridiales;"Lachnospiraceae"	0	0	0	0	0	0	0	0	0	0	0	0	0	0	0	0	0	0	0	1	0	0	0	0	0	0	0	0	0	0	0	0	0	2	0	0	0	0	0	0	0	0	0	0	0	0	0
	197341	Root;Bacteria;Firmicutes;"Clostridia";Clostridiales;"Lachnospiraceae";"Lachnospiraceae Incertae Sedis"	0	0	0	0	0	0	0	0	0	0	0	0	0	0	0	0	0	0	16	7	6	37	85	27	16	71	0	2	0	19	36	0	343	0	76	4	5	2	7	22	13	1	37	0	10	11	1
	197441	Root;Bacteria;Bacteroidetes	0	0	0	0	0	0	0	0	0	0	0	0	0	0	0	0	0	0	0	0	0	0	0	0	0	0	0	0	0	0	0	0	0	0	0	0	0	0	0	15	0	0	0	0	0	0	0
	197530	Root;Bacteria;Actinobacteria;Actinobacteria;Actinobacteridae;Actinomycetales;Corynebacterineae;Mycobacteriaceae;Mycobacterium	0	0	1	0	0	0	0	0	0	0	0	0	0	0	0	0	0	0	0	0	0	0	0	0	0	0	0	0	0	0	0	0	0	0	0	0	0	0	0	0	0	0	0	0	0	0	0
	197539	Root;Bacteria;Firmicutes;"Clostridia";Clostridiales	0	0	0	0	0	0	0	0	0	0	0	0	0	0	0	0	0	0	0	0	0	0	0	0	0	0	0	0	0	0	0	0	0	0	7	0	0	0	0	0	0	0	0	0	0	0	0
	197553	Root;Bacteria;Firmicutes;"Clostridia";Clostridiales;"Lachnospiraceae";"Lachnospiraceae Incertae Sedis"	0	0	0	0	0	0	0	0	0	0	0	0	0	0	0	0	0	0	0	0	0	0	0	1	0	0	0	0	0	0	0	1	0	2	0	0	0	0	0	0	0	1	0	11	0	1	0
	197765	Root;Bacteria;Firmicutes;"Clostridia";Clostridiales;"Lachnospiraceae";Dorea	0	0	0	0	0	0	0	0	0	0	0	0	0	0	0	0	0	0	0	0	0	0	0	0	0	0	0	0	0	0	0	0	0	0	0	0	0	0	0	0	0	0	0	0	1	0	0
	197864	Root;Bacteria;Firmicutes;"Clostridia";Clostridiales;"Lachnospiraceae"	0	0	0	0	0	0	0	0	0	0	0	0	0	0	0	0	0	0	0	1	0	0	0	0	0	0	0	0	0	0	0	0	0	0	0	0	1	0	0	0	1	0	0	1	0	0	0
	197953	Root;Bacteria;Firmicutes;"Clostridia";Clostridiales;"Lachnospiraceae";Roseburia	0	0	0	0	0	0	0	0	0	0	0	0	0	0	0	0	0	5	72	44	10	0	5	26	13	5	0	4	1	27	19	0	173	91	11	5	1	38	14	12	71	13	3	0	7	2	0
	198176	Root;Bacteria;Firmicutes;"Clostridia";Clostridiales;"Lachnospiraceae"	0	0	0	0	0	0	0	0	0	0	0	0	0	0	0	0	0	0	0	0	0	0	0	0	0	0	0	0	0	0	0	0	0	1	2	0	3	0	0	0	0	0	0	0	0	0	0
	198184	Root;Bacteria;Firmicutes;"Clostridia";Clostridiales;"Ruminococcaceae"	0	0	0	0	0	0	0	0	0	0	0	0	0	0	0	0	0	0	0	0	0	1	0	3	7	0	0	0	0	0	0	0	1	279	4	0	1	0	0	0	0	0	0	4	0	0	0
	198208	Root;Bacteria;Firmicutes;"Clostridia";Clostridiales;"Lachnospiraceae";"Lachnospiraceae Incertae Sedis"	0	0	0	0	0	0	0	0	0	0	0	0	0	0	0	0	0	2	1	0	0	0	0	0	0	6	0	1	0	0	0	2	19	1	0	1	0	5	0	1	2	0	0	0	0	1	0
	198230	Root;Bacteria;Cyanobacteria;Cyanobacteria;Chloroplast;Streptophyta	0	0	0	0	0	0	0	0	0	0	0	0	0	0	0	0	0	0	0	0	0	0	0	0	0	0	0	0	0	0	0	0	0	0	0	0	0	0	0	0	0	0	0	0	0	0	0
	198325	Root;Bacteria;Firmicutes;"Clostridia";Clostridiales;"Lachnospiraceae";"Lachnospiraceae Incertae Sedis"	0	0	0	0	0	0	0	0	0	0	0	0	0	0	0	0	0	0	0	0	0	0	0	0	0	0	0	0	0	0	2	0	0	0	0	0	0	0	0	0	0	0	0	0	0	0	0
	198426	Root;Bacteria;Firmicutes;"Clostridia";Clostridiales;"Lachnospiraceae";Roseburia	0	0	0	0	0	0	0	0	0	0	0	0	0	0	0	0	0	6	1	0	3	0	6	15	3	0	0	7	3	1	0	0	4	5	25	16	5	7	8	1	69	9	22	0	27	14	1
	198434	Root;Bacteria;Firmicutes;"Clostridia";Clostridiales;"Lachnospiraceae";"Lachnospiraceae Incertae Sedis"	0	0	0	0	0	0	0	0	0	0	0	0	0	0	0	0	0	0	0	0	0	0	0	0	0	0	0	0	0	0	0	0	0	0	1	0	0	0	0	0	0	0	0	0	0	0	0
	198450	Root;Bacteria;Firmicutes;"Clostridia";Clostridiales;"Lachnospiraceae";"Lachnospiraceae Incertae Sedis"	0	0	0	0	0	0	0	0	0	0	0	0	0	0	0	0	0	0	0	1	0	1	1	0	0	0	0	1	0	0	1	0	0	0	0	2	0	0	0	0	0	0	1	1	0	0	0
	198511	Root;Bacteria;Firmicutes;"Clostridia";Clostridiales;"Lachnospiraceae";"Lachnospiraceae Incertae Sedis"	0	0	0	0	0	0	0	0	0	0	0	0	0	0	0	0	0	0	0	0	0	0	0	1	0	0	0	0	0	0	0	0	1	0	0	0	0	0	0	0	0	0	0	0	0	0	0
	198555	Root;Bacteria;Firmicutes;"Clostridia";Clostridiales;"Lachnospiraceae"	0	0	0	0	0	0	0	0	0	0	0	0	0	0	0	0	0	0	0	0	0	1	0	0	0	0	0	0	0	1	0	0	0	0	0	0	0	0	0	0	0	0	1	0	0	0	0
	198583	Root;Bacteria;Firmicutes;"Clostridia";Clostridiales;"Lachnospiraceae";Roseburia	0	0	0	0	0	0	0	0	0	0	0	0	0	0	0	0	0	0	0	0	0	0	0	0	0	0	0	0	0	0	0	0	0	1	0	0	0	0	0	0	1	0	0	0	0	0	0
	198696	Root;Bacteria;Firmicutes;"Clostridia";Clostridiales;"Lachnospiraceae";Roseburia	0	0	0	0	0	0	0	1	0	0	0	0	0	0	0	0	0	0	0	2	0	0	0	0	1	10	0	0	0	1	0	0	38	4	0	0	2	6	0	0	1	0	1	0	1	1	0
	198826	Root;Bacteria;Firmicutes;"Clostridia";Clostridiales;"Ruminococcaceae"	0	0	0	0	0	0	0	0	0	0	0	0	0	0	0	0	0	0	0	0	0	0	0	0	0	0	0	0	0	0	0	0	0	0	0	0	0	0	0	0	0	0	4	0	0	0	0
	198893	Root;Bacteria;Firmicutes;"Clostridia";Clostridiales;Incertae Sedis XI;Peptoniphilus	0	0	0	0	0	0	0	0	0	0	0	0	0	0	0	0	0	0	0	0	0	0	0	0	0	0	0	0	0	0	0	0	0	0	0	0	0	0	0	0	0	0	0	0	0	0	0
	198909	Root;Bacteria;Firmicutes;"Clostridia";Clostridiales;"Lachnospiraceae"	0	0	0	0	0	0	0	0	0	0	0	0	0	0	0	0	0	0	2	0	0	0	0	0	0	0	0	0	0	1	0	0	7	0	1	1	0	0	0	0	0	0	1	0	0	2	0
	198937	Root;Bacteria;Firmicutes;"Erysipelotrichi";"Erysipelotrichales";Erysipelotrichaceae;Holdemania	0	0	0	0	0	0	0	0	0	1	0	0	0	0	0	0	0	1	1	0	0	0	1	1	0	1	1	0	0	0	0	0	5	5	0	0	2	2	0	1	0	0	0	3	1	0	0
	198941	Root;Bacteria;Firmicutes;"Clostridia";Clostridiales;"Ruminococcaceae"	0	0	0	0	0	0	0	0	0	0	0	0	0	0	0	0	0	1	14	4	0	2	0	1	2	6	0	0	5	0	26	0	5	1	0	4	5	8	0	0	1	1	0	2	1	2	0
	198997	Root;Bacteria;Firmicutes;"Clostridia";Clostridiales;"Lachnospiraceae"	0	0	0	0	0	0	0	0	0	0	0	0	0	0	0	0	0	0	0	0	0	0	0	0	0	0	0	0	0	0	0	0	0	0	0	0	0	0	0	2	0	0	0	0	0	0	0
	199013	Root;Bacteria;Firmicutes;"Clostridia";Clostridiales;"Lachnospiraceae";Coprococcus	0	0	0	0	0	0	0	0	0	0	0	0	0	0	0	0	0	0	0	0	0	0	0	0	0	0	0	1	0	0	0	0	0	0	0	0	0	0	0	0	0	0	0	0	0	0	0
	199220	Root;Bacteria;Firmicutes;"Clostridia";Clostridiales;"Lachnospiraceae"	0	0	0	0	0	0	0	0	0	0	0	0	0	0	0	0	0	11	28	12	0	29	2	20	4	21	0	26	1	0	7	0	43	153	4	39	9	46	13	15	37	3	19	2	76	1	0
	199335	Root;Bacteria;Firmicutes;"Clostridia";Clostridiales;"Lachnospiraceae"	0	0	0	0	0	0	0	0	0	0	0	0	0	0	0	0	0	0	0	0	0	0	0	0	0	0	0	0	0	0	0	0	1	0	0	0	0	0	0	0	0	0	0	0	0	0	0
	199370	Root;Bacteria;Firmicutes;"Clostridia";Clostridiales;"Lachnospiraceae"	0	0	0	0	0	0	0	0	0	0	0	0	0	0	0	0	0	0	0	0	0	0	0	2	0	0	0	0	0	0	0	0	0	0	0	0	0	0	0	0	0	0	0	0	0	0	0
	199421	Root;Bacteria;Firmicutes;"Clostridia";Clostridiales;"Lachnospiraceae"	0	0	0	0	0	0	0	0	0	0	0	0	0	0	0	0	0	0	0	0	0	0	0	0	1	0	0	0	0	0	0	0	15	0	1	1	1	0	0	0	0	0	0	0	0	0	0
	199455	Root;Bacteria;Firmicutes;"Clostridia";Clostridiales;"Lachnospiraceae";"Lachnospiraceae Incertae Sedis"	0	0	0	0	0	0	0	0	0	0	0	0	0	0	0	0	0	0	1	0	0	0	0	0	0	0	1	0	0	0	0	0	0	0	0	0	0	0	0	0	1	0	0	2	0	0	0
	199463	Root;Bacteria;Firmicutes;"Clostridia";Clostridiales;"Ruminococcaceae";Subdoligranulum	0	0	0	0	0	0	0	0	0	0	0	0	0	0	0	0	0	0	0	0	0	0	0	0	16	7	0	5	0	0	0	0	44	0	2	14	1	0	0	5	0	4	1	0	0	0	0
	199487	Root;Bacteria;Firmicutes;"Clostridia";Clostridiales;"Lachnospiraceae";"Lachnospiraceae Incertae Sedis"	0	0	0	0	0	0	0	0	0	0	0	0	0	0	0	0	0	0	0	4	0	0	0	0	0	0	0	0	0	0	0	0	0	0	0	0	0	0	1	0	0	0	0	0	0	0	0
	199502	Root;Bacteria;Firmicutes;"Clostridia";Clostridiales;"Ruminococcaceae"	0	0	0	0	0	0	0	0	0	0	0	0	0	0	0	0	0	0	0	3	1	1	1	1	0	1	0	2	0	0	0	0	2	0	0	2	0	1	0	0	0	0	0	0	0	0	0
	199643	Root;Bacteria;Firmicutes;"Clostridia";Clostridiales;"Lachnospiraceae";Roseburia	0	0	0	0	0	0	0	0	0	0	0	0	0	0	0	0	0	3	0	3	0	0	0	0	0	0	0	0	2	0	0	0	14	0	8	0	0	11	0	0	0	0	4	0	3	10	0
	199654	Root;Bacteria;Firmicutes;"Clostridia";Clostridiales;"Ruminococcaceae";Ruminococcus	0	0	0	0	0	0	0	0	0	0	0	0	0	0	0	0	0	0	0	0	0	0	0	0	0	0	0	0	0	0	0	0	0	0	0	0	0	0	0	1	0	0	0	0	0	0	0
	200293	Root;Bacteria;Proteobacteria;Epsilonproteobacteria;Campylobacterales;Campylobacteraceae;Campylobacter	0	0	0	0	0	0	0	0	0	0	0	0	0	0	0	0	5	0	0	0	0	0	0	0	0	0	0	0	0	0	0	0	0	0	0	0	0	0	0	0	0	0	0	0	0	0	0
	200337	Root;Bacteria;Firmicutes;"Clostridia";Clostridiales;"Ruminococcaceae"	0	0	0	0	0	0	0	0	0	0	0	0	0	0	0	0	0	0	0	0	0	1	0	0	0	0	0	0	0	0	0	0	0	0	0	0	0	0	0	0	0	0	0	0	0	0	0
	200359	Root;Bacteria;SR1;SR1_genera_incertae_sedis	0	0	0	0	0	0	0	0	0	1	0	0	1	0	0	0	6	0	0	0	0	0	0	0	0	0	0	0	0	0	0	0	0	0	0	0	0	0	0	0	0	0	0	0	0	0	0
	200652	Root;Bacteria;Cyanobacteria;Cyanobacteria;Family I;GpI	0	0	0	0	0	0	0	0	0	0	0	0	0	0	0	0	0	0	0	0	0	0	0	0	0	0	0	0	0	0	0	0	0	0	0	0	0	0	0	0	0	0	0	0	0	0	0
	200698	Root;Bacteria;Firmicutes;"Clostridia";Clostridiales;"Lachnospiraceae"	0	0	0	0	0	0	0	0	0	0	0	0	0	0	0	0	0	0	0	0	0	0	0	0	0	0	0	0	0	1	0	0	0	0	1	0	0	1	1	0	0	0	0	0	1	0	0
	201471	Root;Bacteria;Bacteroidetes;Flavobacteria;Flavobacteriales;Flavobacteriaceae;Chryseobacterium	0	0	0	0	0	0	0	0	0	0	0	0	0	0	0	0	0	0	0	0	0	0	0	0	0	0	0	0	0	0	0	0	0	0	0	0	0	0	0	0	0	0	0	0	0	0	0
	201590	Root;Bacteria;Proteobacteria;Epsilonproteobacteria;Campylobacterales;Campylobacteraceae;Campylobacter	0	0	0	0	0	0	0	0	0	0	0	0	0	0	0	0	0	0	0	0	0	0	0	0	0	0	0	0	0	0	0	0	0	0	0	0	0	0	0	0	0	0	0	0	0	0	0
	201846	Root;Bacteria;Firmicutes;"Clostridia";Clostridiales;Veillonellaceae	0	0	0	0	0	0	0	0	0	0	0	0	0	0	0	0	0	0	0	0	0	0	0	0	0	0	0	0	0	0	0	0	0	0	0	0	0	0	0	0	0	0	0	0	0	0	0
	201896	Root;Bacteria;Proteobacteria;Epsilonproteobacteria;Campylobacterales;Campylobacteraceae;Campylobacter	0	0	0	0	0	2	0	0	66	14	4	14	10	0	8	1	0	0	0	0	0	0	0	0	0	0	0	0	0	0	0	0	0	0	0	0	0	0	0	0	0	0	0	0	0	0	0
	202769	Root;Bacteria;Proteobacteria;Betaproteobacteria;Burkholderiales	0	0	0	0	0	0	0	0	0	0	0	0	0	0	0	0	0	0	0	0	0	0	0	0	0	0	0	0	0	0	0	0	0	0	0	0	0	0	0	0	0	0	0	0	0	0	0
	203209	Root;Bacteria;Bacteroidetes;Bacteroidetes;Bacteroidales;Rikenellaceae;Alistipes	0	0	0	0	0	0	0	0	0	0	0	0	0	0	0	0	0	0	0	0	0	1	0	0	0	0	0	0	0	0	0	0	0	0	0	0	0	0	0	0	0	0	0	0	0	0	0
	203418	Root;Bacteria;Actinobacteria;Actinobacteria;Rubrobacteridae;Rubrobacterales;Rubrobacterineae;Rubrobacteraceae	0	0	0	0	0	0	0	0	0	0	0	0	0	0	0	0	0	0	0	0	0	0	0	0	0	0	0	0	0	0	0	0	0	0	0	0	0	0	0	0	0	0	0	0	0	0	0
	203545	Root;Bacteria;Firmicutes;"Clostridia";Clostridiales;"Ruminococcaceae"	0	0	0	0	0	0	0	0	0	0	0	0	0	0	0	0	0	0	0	0	0	0	0	0	0	0	0	0	0	0	0	0	0	1	0	0	0	0	0	0	0	0	0	0	0	0	0
	203742	Root;Bacteria;Firmicutes;"Clostridia";Clostridiales;"Ruminococcaceae"	0	0	0	0	0	0	0	0	0	0	0	0	0	0	0	0	0	0	0	0	2	0	0	0	0	2	0	0	0	0	0	0	0	7	2	0	0	1	0	0	0	0	0	4	0	0	0
	203788	Root;Bacteria;Firmicutes;"Clostridia";Clostridiales;"Ruminococcaceae"	0	0	0	0	0	0	0	0	0	0	0	0	0	0	0	0	0	0	0	0	0	0	0	0	0	0	0	0	2	1	0	2	3	2	0	0	0	0	0	0	0	0	0	3	0	0	0
	204072	Root;Bacteria;Firmicutes;"Clostridia";Clostridiales;"Lachnospiraceae";"Lachnospiraceae Incertae Sedis"	0	0	0	0	0	0	0	0	0	0	0	0	0	0	0	0	0	0	0	0	0	0	0	0	1	2	0	0	0	0	0	0	0	0	0	0	0	0	0	0	0	0	0	0	0	0	0
	204093	Root;Bacteria;Firmicutes;"Clostridia";Clostridiales;"Ruminococcaceae"	0	0	0	0	0	0	0	0	0	0	0	0	0	0	0	0	0	0	0	3	0	3	0	1	0	0	2	0	0	0	0	0	0	0	0	0	0	2	0	1	0	3	0	7	2	0	0
	204121	Root;Bacteria;Firmicutes;"Clostridia";Clostridiales	0	0	0	0	0	0	0	0	0	0	0	0	0	0	0	0	0	0	3	0	0	0	0	0	0	0	0	6	0	0	8	0	0	0	0	0	0	0	0	0	0	0	0	0	0	0	0
	204126	Root;Bacteria;Firmicutes;"Clostridia";Clostridiales;"Ruminococcaceae";"Ruminococcaceae Incertae Sedis"	0	0	0	0	0	0	0	0	0	0	0	0	0	0	0	0	0	0	0	0	0	0	0	0	0	0	0	0	0	0	0	0	1	1	0	0	0	0	0	0	0	0	0	0	0	0	0
	204176	Root;Bacteria;Bacteroidetes;Bacteroidetes;Bacteroidales;Rikenellaceae	0	0	0	0	0	0	0	0	0	0	0	0	0	0	0	0	0	0	15	14	0	0	0	0	0	0	0	0	0	0	0	0	0	0	5	21	7	0	0	0	3	0	0	12	0	0	0
	204284	Root;Bacteria;Actinobacteria;Actinobacteria;Actinobacteridae;Actinomycetales;Propionibacterineae;Nocardioidaceae;Nocardioides	0	0	0	0	0	0	0	0	0	0	0	0	0	0	0	0	0	0	0	0	0	0	0	0	0	0	0	0	0	0	0	0	0	0	0	0	0	0	0	0	0	0	0	0	0	0	0
	204293	Root;Bacteria;Actinobacteria;Actinobacteria;Actinobacteridae;Actinomycetales;Micrococcineae;Microbacteriaceae	0	0	0	0	0	0	0	0	0	0	0	0	0	0	0	0	0	0	0	0	0	0	0	0	0	0	0	0	0	0	0	0	0	0	0	0	0	0	0	0	0	0	0	0	0	0	0
	204351	Root;Bacteria;Firmicutes;"Clostridia";Clostridiales	0	0	0	0	0	0	0	0	0	0	0	0	0	0	0	0	0	0	0	0	0	0	0	0	0	0	0	2	0	0	0	0	3	2	1	0	0	0	0	0	1	0	1	0	0	0	0
	204620	Root;Bacteria;Firmicutes;"Clostridia";Clostridiales	0	0	0	0	0	0	0	0	0	0	0	0	0	0	0	0	0	0	0	0	0	0	0	0	0	0	0	0	0	0	0	0	0	1	1	0	0	0	0	0	0	0	0	0	0	0	0
	204636	Root;Bacteria;Firmicutes;"Clostridia";Clostridiales	0	0	0	0	0	0	0	0	0	0	0	0	2	0	0	0	0	0	0	0	0	0	0	0	0	0	0	0	0	0	0	0	0	0	0	0	0	0	0	24	0	0	0	0	0	0	0
	204756	Root;Bacteria;Proteobacteria;Betaproteobacteria;Burkholderiales;Comamonadaceae;Comamonas	0	0	0	0	0	0	0	0	0	0	0	0	0	0	0	0	0	0	0	0	0	0	0	0	0	0	0	0	0	0	0	0	0	0	0	0	0	0	0	0	0	0	0	0	0	0	0
	204777	Root;Bacteria;Actinobacteria;Actinobacteria;Actinobacteridae;Actinomycetales;Micrococcineae;Cellulomonadaceae;Cellulomonas	0	0	0	0	0	0	0	0	0	0	0	0	0	0	0	0	0	0	0	0	0	0	0	0	0	0	0	0	0	0	0	0	0	0	0	0	0	0	0	0	0	0	0	0	0	0	0
	204955	Root;Bacteria;Bacteroidetes;Flavobacteria;Flavobacteriales;Flavobacteriaceae	0	0	9	2	0	0	1	0	0	0	4	0	0	0	7	0	0	0	0	0	0	0	0	0	0	0	0	0	0	0	0	0	0	0	0	0	0	0	0	0	0	0	0	0	0	0	0
	204990	Root;Bacteria;Bacteroidetes;Sphingobacteria;Sphingobacteriales;Sphingobacteriaceae	0	0	0	0	0	0	0	0	0	0	0	0	0	0	0	0	0	0	0	0	0	0	0	0	0	0	0	0	0	0	0	0	0	0	0	0	0	0	0	0	0	0	0	0	0	0	0
	205241	Root;Bacteria;Firmicutes;"Clostridia";Clostridiales;"Ruminococcaceae"	0	0	0	0	0	0	0	0	0	0	0	0	0	0	0	0	0	0	0	0	0	0	0	0	0	0	0	0	0	0	0	0	0	0	0	0	1	0	0	0	0	0	0	0	0	0	0
	205309	Root;Bacteria;Firmicutes;"Clostridia";Clostridiales;"Ruminococcaceae"	0	0	0	0	0	0	0	0	0	0	0	0	0	0	0	0	0	0	0	0	0	0	0	0	0	0	0	0	0	0	0	0	0	0	0	0	0	0	0	0	0	0	1	0	0	0	0
	205408	Root;Bacteria;Proteobacteria;Gammaproteobacteria;Aeromonadales;Succinivibrionaceae;Succinivibrio	0	0	0	0	0	0	0	0	0	0	0	0	2	0	0	0	0	0	0	0	0	0	0	0	0	0	0	0	0	0	0	0	0	0	0	0	0	0	0	0	0	0	0	0	0	0	0
	205531	Root;Bacteria;Firmicutes;"Clostridia";Clostridiales;"Ruminococcaceae"	0	0	0	0	0	0	0	0	0	0	0	0	0	0	0	0	0	0	0	0	0	0	0	0	1	1	0	0	0	0	0	0	0	0	0	7	0	0	0	0	0	0	0	0	0	0	0
	205833	Root;Bacteria;Actinobacteria;Actinobacteria;Actinobacteridae;Actinomycetales;Propionibacterineae;Nocardioidaceae	0	0	0	0	0	0	0	0	0	0	0	0	0	0	0	0	0	0	0	0	0	0	0	0	0	0	0	0	0	0	0	0	0	0	0	0	0	0	0	0	0	0	0	0	0	0	0
	206329	Root;Bacteria;Proteobacteria;Gammaproteobacteria;Pseudomonadales;Moraxellaceae;Acinetobacter	0	0	0	0	0	0	0	0	0	0	0	0	0	0	0	0	0	0	0	0	0	0	0	0	0	0	0	0	0	0	0	0	0	0	0	0	0	0	0	0	0	0	0	0	0	0	0
	206523	Root;Bacteria;Firmicutes;"Clostridia";Clostridiales	0	0	0	0	0	0	0	0	0	0	0	0	0	0	0	0	0	0	0	0	0	0	0	0	1	1	0	1	0	0	1	0	0	2	0	4	3	0	0	0	0	0	0	0	0	0	0
	206853	Root;Bacteria;Firmicutes;"Clostridia";Clostridiales;"Lachnospiraceae"	0	0	0	0	0	0	0	0	0	0	0	0	0	0	0	0	0	0	0	2	2	0	0	0	2	0	0	0	0	0	0	0	0	0	0	0	0	0	2	0	0	0	0	0	0	0	0
	206881	Root;Bacteria	0	0	0	0	0	0	0	0	0	0	0	0	0	0	0	0	0	0	0	0	1	0	2	0	0	1	2	1	22	0	0	0	2	12	1	0	1	0	0	14	0	0	0	0	0	0	0
	206937	Root;Bacteria;Proteobacteria;Betaproteobacteria;Burkholderiales	0	0	0	0	0	0	0	0	0	0	0	0	0	0	0	0	0	18	0	0	0	0	24	2	0	0	0	0	0	0	0	0	0	0	0	0	0	0	0	0	0	0	0	0	0	0	0
	207157	Root;Bacteria;Actinobacteria;Actinobacteria;Actinobacteridae;Actinomycetales;Micrococcineae;Microbacteriaceae;Leucobacter	0	0	0	0	0	0	0	0	0	0	0	0	0	0	0	0	0	0	0	0	0	0	0	0	0	0	0	0	0	0	0	0	0	0	0	0	0	0	0	0	0	0	0	0	0	0	0
	207340	Root;Bacteria;Firmicutes;"Clostridia";Clostridiales;Incertae Sedis XIII;Anaerovorax	0	0	0	0	0	0	0	0	0	0	0	0	0	0	0	0	0	0	0	0	0	0	0	0	0	0	0	0	0	0	0	0	0	0	0	0	0	0	0	0	0	0	0	11	0	0	0
	207390	Root;Bacteria;Firmicutes;"Clostridia";Clostridiales;"Lachnospiraceae";"Lachnospiraceae Incertae Sedis"	0	0	0	0	0	0	0	0	0	0	0	0	0	0	0	0	0	0	0	0	0	5	0	4	0	7	0	0	0	0	0	0	5	0	1	0	3	1	1	0	0	0	0	0	0	0	0
	207510	Root;Bacteria;Proteobacteria;Alphaproteobacteria;Caulobacterales;Caulobacteraceae;Phenylobacterium	0	0	0	0	0	0	0	0	0	0	0	0	0	0	0	0	0	0	0	0	0	0	0	0	0	0	0	0	0	0	0	0	0	0	0	0	0	0	0	0	0	0	0	0	0	0	0
	207615	Root;Bacteria;Firmicutes;"Clostridia";Clostridiales;"Lachnospiraceae"	0	0	0	0	0	0	0	0	0	0	0	0	0	0	0	0	0	0	0	0	0	0	0	0	0	0	0	0	0	0	0	0	0	0	0	0	0	1	0	0	0	0	0	0	0	0	0
	207624	Root;Bacteria;Firmicutes;"Clostridia";Clostridiales;"Ruminococcaceae"	0	0	0	0	0	0	0	0	0	0	0	0	0	0	0	0	0	0	1	0	0	0	0	2	3	9	0	0	0	1	0	0	0	0	0	2	0	0	0	4	0	0	0	0	0	0	0
	207728	Root;Bacteria;Actinobacteria;Actinobacteria;Actinobacteridae;Actinomycetales;Propionibacterineae;Nocardioidaceae;Nocardioides	0	0	0	0	0	0	0	0	0	0	0	0	0	0	0	0	0	0	0	0	0	0	0	0	0	0	0	0	0	0	0	0	0	0	0	0	0	0	0	0	0	0	0	0	0	0	0
	208415	Root;Bacteria;Bacteroidetes;Bacteroidetes;Bacteroidales;Porphyromonadaceae	0	0	0	0	0	0	0	0	0	0	0	0	0	0	0	0	0	0	0	0	0	0	0	0	54	13	0	0	0	0	22	0	0	0	6	0	4	0	0	0	0	0	0	0	13	0	0
	208539	Root;Bacteria;Firmicutes;"Clostridia";Clostridiales;Incertae Sedis XIII	0	0	0	0	0	0	0	0	0	0	0	0	0	0	0	0	0	0	0	0	0	0	0	0	0	1	0	1	0	0	0	0	3	0	0	0	0	0	0	0	0	0	0	0	0	0	0
	208807	Root;Bacteria;Firmicutes;"Clostridia";Clostridiales	0	0	0	0	0	0	0	0	0	0	0	0	0	0	0	0	0	0	0	32	0	142	2	0	14	27	0	0	0	0	0	0	0	0	17	1	0	0	0	201	1	0	85	0	0	0	9
	208972	Root;Bacteria;Bacteroidetes;Bacteroidetes;Bacteroidales;Bacteroidaceae;Bacteroides	0	0	0	0	0	0	0	0	0	0	0	0	0	0	0	0	0	0	0	0	0	0	0	0	0	0	0	0	0	0	0	0	0	0	0	0	0	0	0	0	0	0	0	0	0	0	0
	209122	Root;Bacteria;Firmicutes;"Clostridia";Clostridiales;"Ruminococcaceae"	0	0	0	0	0	0	0	0	0	0	0	0	0	0	0	0	0	0	0	0	0	0	9	0	1	0	0	0	0	0	0	0	0	1	7	7	2	0	0	0	0	19	0	0	3	0	0
	209284	Root;Bacteria;Firmicutes;"Clostridia";Clostridiales;Veillonellaceae	0	0	0	0	0	0	0	0	0	0	0	0	0	0	0	0	0	0	0	0	0	0	0	0	0	0	0	0	0	0	0	0	0	0	0	0	0	0	1	0	0	0	0	0	0	0	0
	209327	Root;Bacteria;Firmicutes;"Clostridia";Clostridiales;"Ruminococcaceae"	0	0	0	0	0	0	0	0	0	0	0	0	0	0	0	0	0	0	0	0	0	0	0	0	0	0	0	0	0	0	0	0	0	0	0	0	2	0	0	0	0	0	0	0	0	0	0
	209578	Root;Bacteria;Firmicutes;"Clostridia";Clostridiales;"Ruminococcaceae";Ruminococcus	0	0	0	0	0	0	0	0	0	0	0	0	0	0	0	0	0	0	10	0	0	0	0	0	1	0	0	0	0	0	0	0	0	0	0	1	0	0	0	0	1	0	0	0	0	0	0
	209791	Root;Bacteria;Proteobacteria;Gammaproteobacteria;Pseudomonadales;Moraxellaceae;Acinetobacter	0	0	0	0	0	0	0	0	0	0	0	0	0	0	0	0	0	0	0	0	0	0	0	0	0	0	0	0	0	0	0	0	0	0	0	0	0	0	0	0	0	0	0	0	0	0	0
	209891	Root;Bacteria;Firmicutes;"Clostridia";Clostridiales	0	0	0	0	0	0	0	0	0	0	0	0	0	0	0	0	0	0	0	0	0	0	0	2	0	5	0	2	1	1	0	31	1	16	0	11	3	0	1	1	5	0	0	0	7	0	0
	210076	Root;Bacteria;Bacteroidetes;Bacteroidetes;Bacteroidales;Prevotellaceae	0	0	4	0	0	3	0	0	63	72	8	95	74	0	69	11	8	0	0	0	0	0	0	0	0	0	0	0	0	0	0	0	0	0	0	0	0	0	0	0	0	0	0	0	0	0	0
	210095	Root;Bacteria;Firmicutes;"Clostridia";Clostridiales;"Ruminococcaceae"	0	0	0	0	0	0	0	0	0	0	0	0	0	0	0	0	0	0	0	0	0	0	0	0	0	0	0	0	0	0	0	0	0	1	0	0	0	0	0	0	0	0	0	0	0	0	0
	210269	Root;Bacteria;Proteobacteria;Gammaproteobacteria;Enterobacteriales;Enterobacteriaceae	0	0	0	0	0	0	0	0	0	0	0	0	0	0	0	0	0	0	0	0	0	0	0	0	0	0	0	0	0	0	0	0	0	0	0	0	0	0	0	0	0	0	0	0	0	0	0
	210793	Root;Bacteria;Firmicutes;"Clostridia";Clostridiales;"Ruminococcaceae"	0	0	0	0	0	0	0	0	0	0	0	0	0	0	0	0	0	0	0	0	0	0	0	0	0	0	0	0	0	0	0	0	0	0	0	0	0	0	0	0	0	0	0	0	1	0	0
	210811	Root;Bacteria;Firmicutes;"Clostridia";Clostridiales;Incertae Sedis XIII;Anaerovorax	0	0	0	0	0	0	0	0	0	0	0	0	0	0	0	0	0	0	0	0	0	0	0	0	0	1	0	0	0	0	0	0	0	0	0	0	0	0	1	0	2	0	0	0	0	0	0
	210945	Root;Bacteria;Firmicutes;"Clostridia";Clostridiales	0	0	0	0	0	0	0	0	0	0	0	0	0	0	0	0	0	0	0	0	0	0	0	0	0	0	0	0	0	1	0	0	0	0	0	0	0	0	0	0	0	0	0	0	0	0	0
	210986	Root;Bacteria;Actinobacteria;Actinobacteria;Actinobacteridae;Actinomycetales;Micrococcineae;Micrococcaceae	0	1	0	0	0	0	0	0	0	4	1	16	0	2	0	2	3	0	0	0	0	0	0	0	0	0	0	0	0	0	0	0	0	0	0	0	0	0	0	0	0	0	0	0	0	0	0
	211106	Root;Bacteria;Proteobacteria;Alphaproteobacteria;Rhizobiales;Bradyrhizobiaceae;Bradyrhizobium	0	19	0	2	0	0	0	0	0	0	0	0	0	0	0	0	0	0	0	0	0	0	0	0	0	0	0	0	0	0	0	0	0	0	0	0	0	0	0	0	0	0	0	0	0	0	0
	211191	Root;Bacteria;Firmicutes;"Clostridia";Clostridiales;"Ruminococcaceae"	0	0	2	0	0	0	0	0	0	0	0	0	0	0	0	0	0	0	0	0	0	1	0	0	0	0	0	0	0	0	1	0	10	128	0	0	0	3	0	1	0	0	0	0	0	0	0
	211301	Root;Bacteria;Firmicutes;"Clostridia";Clostridiales;Veillonellaceae;Veillonella	0	0	0	0	0	0	0	0	0	0	0	0	0	0	0	0	0	0	0	0	0	0	0	0	0	0	0	0	0	0	0	0	0	0	0	0	0	0	0	0	0	0	0	0	0	0	0
	211374	Root;Bacteria;Firmicutes;"Clostridia";Clostridiales;"Ruminococcaceae"	0	0	0	0	0	0	0	0	0	0	0	0	0	0	0	0	0	0	11	3	0	0	0	0	6	1	0	0	0	2	6	0	8	9	6	0	15	17	2	3	0	23	0	0	0	0	0
	211593	Root;Bacteria;Proteobacteria;Gammaproteobacteria;Enterobacteriales;Enterobacteriaceae	0	6	10	0	0	0	0	0	0	0	0	0	0	0	0	0	0	0	0	0	0	0	0	0	0	0	0	0	0	0	0	0	0	0	0	0	0	0	0	0	0	0	0	0	0	0	0
	211750	Root;Bacteria;Firmicutes;"Clostridia";Clostridiales;"Ruminococcaceae";Acetivibrio	0	0	0	0	0	0	0	0	0	0	0	0	0	0	0	0	0	0	0	0	0	0	0	0	4	0	0	0	0	0	0	0	0	0	0	0	0	0	0	0	0	0	0	0	0	0	0
	211794	Root;Bacteria;Actinobacteria;Actinobacteria;Actinobacteridae;Actinomycetales;Micrococcineae;Intrasporangiaceae;Janibacter	0	0	0	0	0	0	0	0	0	0	0	0	0	0	0	0	0	0	0	0	0	0	0	0	0	0	0	0	0	0	0	0	0	0	0	0	0	0	0	0	0	0	0	0	0	0	0
	211909	Root;Bacteria;Bacteroidetes;Sphingobacteria;Sphingobacteriales;Crenotrichaceae	0	0	0	0	0	0	0	0	0	0	0	0	0	0	0	0	0	0	0	0	0	0	0	0	0	0	0	0	0	0	0	0	0	0	0	0	0	0	0	0	0	0	0	0	0	0	0
	212090	Root;Bacteria;Firmicutes;"Clostridia";Clostridiales;"Ruminococcaceae"	0	0	0	0	0	0	0	0	0	0	0	0	0	0	0	0	0	0	6	0	0	0	0	4	0	2	0	39	0	0	0	0	0	0	4	0	22	0	2	0	0	2	2	0	0	0	0
	212128	Root;Bacteria;Firmicutes;"Clostridia";Clostridiales;Incertae Sedis XI;Anaerococcus	0	0	0	0	0	0	0	0	0	0	0	0	0	0	0	0	0	0	0	0	0	0	0	0	0	0	0	0	0	0	0	0	0	0	0	0	0	0	0	0	0	0	0	0	0	0	0
	212288	Root;Bacteria;Firmicutes;"Clostridia"	0	0	0	0	0	0	0	0	0	0	0	0	0	0	0	0	0	0	0	0	0	0	0	0	0	1	0	0	0	0	0	0	0	0	0	0	0	0	0	1	0	0	1	0	0	0	0
	212304	Root;Bacteria;Firmicutes;"Clostridia";Clostridiales;Incertae Sedis XIII;Anaerovorax	0	0	0	0	0	0	0	0	0	0	0	0	0	0	0	0	0	0	0	0	0	0	2	1	0	0	0	0	0	1	0	0	0	14	1	1	1	1	0	0	2	1	0	0	0	0	0
	212532	Root;Bacteria;Firmicutes;"Clostridia";Clostridiales;"Ruminococcaceae"	0	0	0	0	0	0	0	0	0	0	0	0	0	0	0	0	0	0	0	0	1	0	0	0	3	8	0	3	0	1	0	0	1	0	1	0	0	0	0	0	0	0	0	0	0	0	0
	213045	Root;Bacteria;Firmicutes;"Clostridia";Clostridiales;"Ruminococcaceae"	0	0	0	0	0	0	0	0	0	0	0	0	0	0	0	0	0	0	0	0	0	0	0	0	0	1	0	0	0	0	0	0	0	0	0	0	0	0	0	0	0	0	1	0	0	0	0
	213124	Root;Bacteria;Firmicutes;"Clostridia";Clostridiales;"Ruminococcaceae"	0	0	0	0	0	0	0	0	0	0	0	0	0	0	0	0	0	1	0	0	1	0	0	0	0	0	0	0	0	0	0	0	0	0	0	0	0	0	0	0	0	0	0	0	0	0	0
	213176	Root;Bacteria;Firmicutes;"Clostridia";Clostridiales	0	0	0	0	0	0	0	0	0	0	0	0	0	0	0	0	0	7	0	0	0	0	0	0	0	0	0	0	0	0	0	0	0	0	0	0	0	0	0	0	0	1	0	0	3	1	0
	213306	Root;Bacteria;Firmicutes;"Clostridia";Clostridiales	0	0	0	0	0	0	0	0	0	0	0	0	0	0	0	0	0	0	0	1	0	2	0	0	0	1	2	0	15	0	0	8	2	0	0	0	1	1	0	3	0	2	0	1	0	8	0
	213401	Root;Bacteria;Firmicutes;"Clostridia";Clostridiales;"Lachnospiraceae";"Lachnospiraceae Incertae Sedis"	0	0	0	0	0	0	0	0	0	0	0	0	0	0	0	0	0	0	0	0	0	1	0	0	1	0	0	0	0	0	0	0	0	1	1	0	0	1	1	0	0	0	0	0	0	0	0
	213506	Root;Bacteria;Proteobacteria;Betaproteobacteria;Burkholderiales;Oxalobacteraceae;Herbaspirillum	0	0	0	0	0	0	0	0	0	0	0	0	0	0	0	0	0	0	0	0	0	0	0	0	0	0	0	0	0	0	0	0	0	0	0	0	0	0	0	0	0	0	0	0	0	0	0
	213762	Root;Bacteria	0	0	0	0	0	0	0	0	0	0	0	0	0	0	0	0	0	0	0	0	0	0	0	1	0	1	0	0	0	0	3	0	0	0	1	0	8	0	1	3	0	0	1	0	0	0	0
	213870	Root;Bacteria;Firmicutes;"Clostridia";Clostridiales;"Ruminococcaceae"	0	0	0	0	0	0	0	0	0	0	0	0	0	0	0	0	0	0	0	0	0	0	0	0	0	0	0	2	0	0	0	0	0	0	0	0	0	0	0	0	0	0	0	0	0	0	0
	213904	Root;Bacteria;Firmicutes;"Clostridia";Clostridiales;"Ruminococcaceae";"Ruminococcaceae Incertae Sedis"	0	0	0	0	0	0	0	0	0	0	0	0	0	0	0	0	0	16	0	0	0	1	0	0	0	0	18	0	0	5	0	0	0	1	0	0	0	0	0	0	0	0	2	15	3	0	0
	213934	Root;Bacteria;Firmicutes;"Clostridia";Clostridiales;"Ruminococcaceae"	0	0	0	0	0	0	0	0	0	0	0	0	0	0	0	0	0	0	0	1	0	0	0	0	0	58	0	0	0	0	0	0	0	0	3	0	0	0	0	0	0	0	0	0	0	0	1
	214009	Root;Bacteria;Firmicutes;"Clostridia";Clostridiales;"Ruminococcaceae"	0	0	0	0	0	0	0	0	0	0	0	0	0	0	0	0	0	0	1	0	0	0	0	1	1	1	0	0	0	0	0	1	0	0	0	1	1	2	2	0	8	6	0	0	0	0	0
	214036	Root;Bacteria;Firmicutes;"Clostridia";Clostridiales;Incertae Sedis XIII;Anaerovorax	0	0	0	0	0	0	0	0	0	0	0	0	0	0	0	0	0	0	1	0	0	3	0	0	0	0	0	0	0	0	1	1	0	1	0	0	1	0	0	0	3	5	1	4	0	0	0
	214441	Root;Bacteria;Firmicutes;"Clostridia";Clostridiales	0	0	0	0	0	0	0	0	0	0	0	0	0	0	0	0	0	0	101	4	0	13	0	0	9	16	0	0	28	26	3	0	76	50	6	3	6	6	1	0	5	0	0	0	0	0	0
	214444	Root;Bacteria;Firmicutes;"Clostridia";Clostridiales;"Ruminococcaceae"	0	0	0	0	0	0	0	0	0	0	0	0	0	0	0	0	0	0	0	0	0	0	0	0	0	0	0	0	0	0	0	0	0	1	0	0	0	0	1	0	0	0	0	0	0	0	0
	214748	Root;Bacteria;Bacteroidetes;Flavobacteria;Flavobacteriales;Flavobacteriaceae;Chryseobacterium	0	0	0	0	0	0	0	0	0	0	0	0	2	0	0	0	0	0	0	0	0	0	0	0	0	0	0	0	0	0	0	0	0	0	0	0	0	0	0	0	0	0	0	0	0	0	0
	215231	Root;Bacteria;Firmicutes;"Clostridia";Clostridiales;"Ruminococcaceae";Sporobacter	0	0	0	0	0	0	0	0	0	0	0	0	0	0	0	0	0	0	0	0	0	0	0	0	0	0	0	0	0	0	0	0	0	0	0	0	0	0	0	0	0	1	0	0	0	0	0
	215244	Root;Bacteria;Firmicutes;"Clostridia";Clostridiales;"Ruminococcaceae"	0	0	0	0	0	0	0	0	0	0	0	0	0	0	0	0	0	0	0	2	1	0	11	0	0	1	0	0	0	0	0	0	0	0	0	2	0	2	0	13	6	0	1	5	3	0	0
	215507	Root;Bacteria;Firmicutes;"Clostridia";Clostridiales;"Lachnospiraceae"	0	0	0	0	0	0	0	0	0	0	0	0	0	0	0	0	0	0	0	0	0	0	0	0	0	0	0	0	0	0	0	0	0	2	0	0	0	0	0	0	0	0	0	0	0	0	0
	215543	Root;Bacteria;Firmicutes;"Clostridia";Clostridiales;"Ruminococcaceae"	0	0	0	0	0	0	0	0	0	0	0	0	0	0	0	0	0	0	0	0	0	0	0	1	0	0	0	0	0	0	0	0	0	3	0	0	0	0	0	1	0	0	0	1	0	0	0
	215843	Root;Bacteria;Firmicutes;"Clostridia";Clostridiales;"Ruminococcaceae"	0	0	0	0	0	0	0	0	0	0	0	0	0	0	0	0	0	0	0	0	0	0	0	1	0	0	0	0	0	0	0	1	0	1	0	0	0	0	0	0	0	0	0	1	0	0	0
	216010	Root;Bacteria;Firmicutes;"Clostridia";Clostridiales;Incertae Sedis XIII	0	0	0	0	0	0	0	0	0	0	0	0	0	0	0	0	0	0	0	0	0	0	0	0	0	0	0	0	3	0	0	0	0	0	0	0	0	0	0	0	0	0	0	0	0	0	0
	216254	Root;Bacteria;Cyanobacteria;Cyanobacteria;Chloroplast;Streptophyta	0	0	0	0	0	0	0	0	0	0	0	0	0	0	0	0	0	0	0	0	0	0	0	0	0	0	0	0	0	0	0	0	0	0	0	0	0	0	0	0	0	0	0	0	0	0	0
	216504	Root;Bacteria;Proteobacteria;Betaproteobacteria;Burkholderiales	0	0	0	0	0	0	0	0	0	0	0	0	0	0	0	0	0	0	0	0	19	0	0	0	0	0	0	0	0	0	0	0	0	0	8	0	0	0	0	0	0	0	0	0	0	0	2
	216554	Root;Bacteria;Firmicutes;"Clostridia";Clostridiales;"Lachnospiraceae"	0	0	0	0	0	0	0	0	0	0	0	0	0	0	0	0	0	0	0	4	0	3	0	0	11	8	0	0	0	0	15	0	0	2	2	3	0	0	0	2	4	0	0	0	1	0	0
	216599	Root;Bacteria;Bacteroidetes;Bacteroidetes;Bacteroidales;Rikenellaceae	0	0	0	0	0	0	0	0	0	0	0	0	0	0	0	0	0	0	0	0	0	0	0	0	0	0	0	0	0	0	0	0	0	0	0	0	0	0	0	1	0	0	0	0	0	0	0
	216807	Root;Bacteria;Firmicutes;"Clostridia";Clostridiales;"Lachnospiraceae"	0	0	0	0	0	0	0	0	0	0	0	0	0	0	0	0	0	0	0	0	0	0	0	0	1	0	0	0	0	0	0	0	0	0	0	0	0	0	0	0	0	0	0	0	0	0	0
	216947	Root;Bacteria;Proteobacteria;Gammaproteobacteria;Enterobacteriales;Enterobacteriaceae;Yersinia	0	0	0	0	0	0	0	0	0	0	0	0	0	0	0	0	0	0	0	0	0	0	0	0	0	0	0	0	0	0	0	0	0	0	0	0	0	0	0	0	0	0	0	0	0	0	0
	217109	Root;Bacteria;Firmicutes;"Clostridia";Clostridiales	0	0	0	0	0	0	0	0	0	0	0	0	0	0	0	0	0	0	1	0	0	1	0	0	0	1	0	0	0	0	0	0	0	1	0	0	0	1	0	0	0	0	0	1	0	0	0
	217152	Root;Bacteria;Proteobacteria;Alphaproteobacteria;Sphingomonadales;Sphingomonadaceae;Sphingomonas	0	0	0	0	0	0	0	0	0	0	0	0	0	0	0	0	0	0	0	0	0	0	0	0	0	0	0	0	0	0	0	0	0	0	0	0	0	0	0	0	0	0	0	0	0	0	0
	217266	Root;Bacteria;Proteobacteria;Alphaproteobacteria;Sphingomonadales;Sphingomonadaceae;Sphingomonas	0	0	0	0	0	0	0	0	0	0	0	0	0	0	0	0	0	0	0	0	0	0	0	0	0	0	0	0	0	0	0	0	0	0	0	0	0	0	0	0	0	0	0	0	0	0	0
	217417	Root;Bacteria;Proteobacteria;Betaproteobacteria;Burkholderiales;Incertae sedis 5;Leptothrix	0	3	0	0	0	0	0	0	0	0	0	0	0	0	0	0	0	0	0	0	0	0	0	0	0	0	0	0	0	0	0	0	0	0	0	0	0	0	0	0	0	0	0	0	0	0	0
	217449	Root;Bacteria;Proteobacteria;Alphaproteobacteria;Rhizobiales;Rhizobiaceae;Rhizobium	0	0	0	0	0	0	0	0	0	0	0	0	0	0	0	0	0	0	0	0	0	0	0	0	0	0	0	0	0	0	0	0	0	0	0	0	0	0	0	0	0	0	0	0	0	0	0
	217798	Root;Bacteria;Proteobacteria;Alphaproteobacteria;Rhodospirillales;Rhodospirillaceae	0	0	0	0	0	0	0	0	0	0	0	0	0	0	0	0	0	0	0	0	0	0	0	0	0	0	0	0	0	0	0	0	0	0	0	0	0	0	0	0	0	0	0	0	0	0	0
	218720	Root;Bacteria;Proteobacteria;Gammaproteobacteria;Enterobacteriales;Enterobacteriaceae	0	0	0	0	0	0	0	0	0	0	0	0	0	0	0	0	0	0	0	0	0	0	0	0	0	0	0	0	0	0	0	0	0	0	0	0	0	0	0	0	0	0	0	0	0	0	0
	218738	Root;Bacteria;Firmicutes;"Bacilli";"Lactobacillales";Streptococcaceae;Streptococcus	0	15	9	0	0	108	72	71	312	30	164	156	120	12	93	1284	2	0	1	0	2	0	3	0	0	0	0	0	0	0	0	0	0	6	0	0	0	0	0	0	1	0	3	0	0	0	0
	218836	Root;Bacteria;Firmicutes;"Bacilli";Bacillales;Bacillaceae;"Bacillaceae 1";Bacillus;Bacillus e	0	0	0	0	0	0	0	0	0	0	0	0	0	0	0	0	0	0	0	0	0	0	0	0	0	0	0	0	0	0	0	0	0	0	0	0	0	0	0	0	0	0	0	0	0	0	0
	219175	Root;Bacteria;Proteobacteria;Alphaproteobacteria;Sphingomonadales;Sphingomonadaceae;Sphingopyxis	0	0	0	0	0	0	0	0	0	0	0	0	0	0	0	0	0	0	0	0	0	0	0	0	0	0	0	0	0	0	0	0	0	0	0	0	0	0	0	0	0	0	0	0	0	0	0
	219544	Root;Bacteria;Proteobacteria;Alphaproteobacteria;Sphingomonadales;Sphingomonadaceae;Sphingomonas	0	0	0	0	0	0	0	0	0	0	0	0	0	0	0	0	0	0	0	0	0	0	0	0	0	0	0	0	0	0	0	0	0	0	0	0	0	0	0	0	0	0	0	0	0	0	0
	219668	Root;Bacteria;Firmicutes;"Clostridia";Clostridiales;Incertae Sedis XI;Anaerococcus	0	0	0	0	0	0	0	0	0	0	0	0	0	0	0	0	0	0	0	0	0	0	0	0	0	0	0	0	0	0	0	0	0	0	0	0	0	0	0	0	0	0	0	0	0	0	0
	219689	Root;Bacteria;Proteobacteria;Alphaproteobacteria;Sphingomonadales;Sphingomonadaceae;Sphingomonas	0	0	0	0	0	0	0	0	0	0	0	0	0	0	0	0	0	0	0	0	0	0	0	0	0	0	0	0	0	0	0	0	0	0	0	0	0	0	0	0	0	0	0	0	0	0	0
	219733	Root;Bacteria;Firmicutes;"Clostridia";Clostridiales;"Ruminococcaceae";"Ruminococcaceae Incertae Sedis"	0	0	0	0	0	0	0	0	0	0	0	0	0	0	0	0	0	0	0	0	1	0	2	0	0	0	0	0	17	0	5	0	2	0	1	0	0	0	1	3	0	0	6	7	0	0	0
	219818	Root;Bacteria	0	0	0	0	0	0	0	0	0	0	0	0	0	0	0	0	0	0	0	0	0	0	0	0	0	0	0	0	0	0	0	0	0	0	0	0	0	0	0	0	0	0	0	0	0	0	0
	219846	Root;Bacteria;Proteobacteria;Gammaproteobacteria;Pasteurellales;Pasteurellaceae	0	2	0	0	0	0	1	0	2	0	0	0	0	0	0	0	0	0	0	0	0	0	0	0	0	0	0	0	0	0	0	0	0	0	0	0	0	0	0	0	0	0	0	0	0	0	0
	219876	Root;Bacteria;Actinobacteria;Actinobacteria;Actinobacteridae;Actinomycetales;Micrococcineae;Intrasporangiaceae;Janibacter	0	0	0	0	0	0	0	0	0	0	0	0	0	0	0	0	0	0	0	0	0	0	0	0	0	0	0	0	0	0	0	0	0	0	0	0	0	0	0	0	0	0	0	0	0	0	0
	219965	Root;Bacteria;Proteobacteria;Epsilonproteobacteria;Campylobacterales;Campylobacteraceae;Campylobacter	0	0	0	0	0	0	0	0	1	0	0	0	0	0	0	0	0	0	0	0	0	0	0	0	0	0	0	0	0	0	0	0	0	0	0	0	0	0	0	0	0	0	0	0	0	0	0
	219968	Root;Bacteria;Proteobacteria;Gammaproteobacteria;Xanthomonadales;Xanthomonadaceae;Stenotrophomonas	0	0	0	0	0	0	0	0	0	0	0	0	0	0	0	0	0	0	0	0	0	0	0	0	0	0	0	0	0	0	0	0	0	0	0	0	0	0	0	0	0	0	0	0	0	0	0
	220294	Root;Bacteria;Firmicutes;"Bacilli";"Lactobacillales";Streptococcaceae;Lactococcus	1	0	1	0	0	0	0	0	0	0	0	0	0	0	0	0	0	0	1	0	0	0	0	0	0	0	0	0	1	0	0	0	0	0	0	0	0	3	0	0	1	0	0	0	0	0	0
	220303	Root;Bacteria;Bacteroidetes;Flavobacteria;Flavobacteriales;Flavobacteriaceae;Chryseobacterium	0	0	0	0	0	0	0	0	0	0	0	0	0	0	0	0	0	0	0	0	0	0	0	0	0	0	0	0	0	0	0	0	0	0	0	0	0	0	0	0	0	0	0	0	0	0	0
	220477	Root;Bacteria;Proteobacteria;Alphaproteobacteria;Sphingomonadales;Sphingomonadaceae	0	0	0	0	0	0	0	0	0	0	0	0	0	0	0	0	0	0	0	0	0	0	0	0	0	0	0	0	0	0	0	0	0	0	0	0	0	0	0	0	0	0	0	0	0	0	0
	220683	Root;Bacteria;Proteobacteria;Alphaproteobacteria;Sphingomonadales;Sphingomonadaceae;Sphingomonas	0	0	0	0	0	0	0	0	0	0	0	0	0	0	0	0	0	0	0	0	0	0	0	0	0	0	0	0	0	0	0	0	0	0	0	0	0	0	0	0	0	0	0	0	0	0	0
	220783	Root;Bacteria;Actinobacteria;Actinobacteria;Actinobacteridae;Actinomycetales;Micrococcineae;Microbacteriaceae;Agrococcus	0	0	0	0	0	0	0	0	0	0	0	0	0	0	0	0	0	0	0	0	0	0	0	0	0	0	0	0	0	0	0	0	0	0	0	0	0	0	0	0	0	0	0	0	0	0	0
	221429	Root;Bacteria;Firmicutes;"Clostridia";Clostridiales;"Ruminococcaceae"	0	0	0	0	0	0	0	0	0	0	0	0	0	0	0	0	0	0	0	0	1	0	0	0	0	0	1	0	0	0	0	0	0	0	0	0	0	0	0	0	0	0	0	0	0	0	0
	221543	Root;Bacteria;Bacteroidetes;Bacteroidetes;Bacteroidales;Prevotellaceae	0	0	0	0	0	24	10	2	9	46	0	78	5	0	0	10	12	0	0	0	0	0	0	0	0	0	0	0	0	0	0	0	0	0	0	0	0	0	0	0	0	0	0	0	0	0	0
	222032	Root;Bacteria;Proteobacteria;Betaproteobacteria;Neisseriales;Neisseriaceae;Neisseria	0	20	9	0	0	308	6	0	359	382	86	4317	1429	0	247	444	1	0	0	0	0	1	0	1	0	0	1	0	0	0	0	0	0	0	0	0	0	1	0	0	0	0	0	0	0	0	2
	222180	Root;Bacteria;Proteobacteria;Gammaproteobacteria;Pseudomonadales;Moraxellaceae;Acinetobacter	0	0	0	0	0	0	0	0	0	0	0	0	0	0	0	0	0	0	0	0	0	0	0	0	0	0	0	0	0	0	0	0	0	0	0	0	0	0	0	0	0	0	0	0	0	0	0
	222753	Root;Bacteria;Proteobacteria;Gammaproteobacteria;Pseudomonadales;Pseudomonadaceae;Cellvibrio	0	0	0	0	0	0	0	0	0	0	0	0	0	0	0	0	0	0	0	0	0	0	0	0	0	0	0	0	0	0	0	0	0	0	0	0	0	0	0	0	0	0	0	0	0	0	0
	223059	Root;Bacteria;Firmicutes;"Clostridia";Clostridiales;"Ruminococcaceae";Ruminococcus	0	0	0	0	0	0	0	0	0	0	0	0	0	0	0	0	0	0	0	0	0	0	0	0	0	0	0	0	0	0	0	0	0	0	0	0	1	0	0	0	0	0	0	0	0	0	0
	223075	Root;Bacteria;Proteobacteria;Alphaproteobacteria;Rhodobacterales;Rhodobacteraceae;Paracoccus	0	0	0	0	0	0	0	0	0	0	0	0	0	0	0	0	0	0	0	0	0	0	0	0	0	0	0	0	0	0	0	0	0	0	0	0	0	0	0	0	0	0	0	0	0	0	0
	223296	Root;Bacteria;Firmicutes;"Bacilli";Bacillales;Planococcaceae;Pasteuriaceae Incertae Sedis	0	0	0	0	0	0	0	0	0	0	0	0	0	0	0	0	0	0	0	0	0	0	0	0	0	0	0	0	0	0	0	0	0	0	0	0	0	0	0	0	0	0	0	0	0	0	0
	223417	Root;Bacteria;Proteobacteria;Gammaproteobacteria;Pseudomonadales;Pseudomonadaceae;Pseudomonas	0	0	0	0	0	0	0	0	0	1	0	0	0	0	0	0	0	0	0	0	0	0	0	0	0	0	0	0	0	0	0	0	0	0	0	0	0	0	0	0	0	0	0	0	0	0	0
	223578	Root;Bacteria;Actinobacteria;Actinobacteria;Actinobacteridae;Actinomycetales	0	0	0	0	0	0	0	0	0	0	0	0	0	0	0	0	0	0	0	0	0	0	0	0	0	0	0	0	0	0	0	0	0	0	0	0	0	0	0	0	0	0	0	0	0	0	0
	223819	Root;Bacteria;Actinobacteria;Actinobacteria;Actinobacteridae;Actinomycetales;Pseudonocardineae;Pseudonocardiaceae	0	0	0	0	0	0	0	0	0	0	0	0	0	0	0	0	0	0	0	0	0	0	0	0	0	0	0	0	0	0	0	0	0	0	0	0	0	0	0	0	0	0	0	0	0	0	0
	224222	Root;Bacteria;Firmicutes;"Clostridia";Clostridiales;Incertae Sedis XI;Anaerococcus	0	0	0	0	0	0	0	0	0	0	0	0	0	0	0	0	0	0	0	0	0	0	0	0	0	0	0	0	0	0	0	0	0	0	0	0	0	0	0	0	0	0	0	0	0	0	0
	224448	Root;Bacteria;Actinobacteria;Actinobacteria;Actinobacteridae;Actinomycetales;Micrococcineae	0	0	0	0	0	0	0	0	0	0	0	0	0	0	0	0	0	0	0	0	0	0	0	0	0	0	0	0	0	0	0	0	0	0	0	0	0	0	0	0	0	0	0	0	0	0	0
	224467	Root;Bacteria;Bacteroidetes;Sphingobacteria;Sphingobacteriales;Flexibacteraceae;Hymenobacter	0	0	0	0	0	0	0	0	0	0	0	0	0	0	0	0	0	0	0	0	0	0	0	0	0	0	0	0	0	0	0	0	0	0	0	0	0	0	0	0	0	0	0	0	0	0	0
	224486	Root;Bacteria;Cyanobacteria;Cyanobacteria	0	0	0	0	0	0	0	0	0	0	0	0	0	0	0	0	0	0	0	0	0	0	0	0	0	0	0	0	0	0	0	0	0	0	0	0	0	0	0	0	0	0	0	0	0	0	0
	224786	Root;Bacteria;Firmicutes;"Clostridia";Clostridiales	0	0	0	0	0	0	0	0	0	0	0	0	0	0	0	0	0	0	0	0	0	0	0	0	3	0	0	0	0	0	0	0	0	0	0	0	0	0	0	7	0	0	1	0	0	0	0
	225140	Root;Bacteria;Proteobacteria;Betaproteobacteria;Burkholderiales;Oxalobacteraceae;Massilia	0	2	0	0	0	0	0	0	0	0	0	0	0	0	0	0	0	0	0	0	0	0	0	0	0	0	0	0	0	0	0	0	0	0	0	0	0	0	0	0	0	0	0	0	0	0	0
	225520	Root;Bacteria;Tenericutes;Mollicutes;Mycoplasmatales;Mycoplasmataceae;Mycoplasma	0	0	0	0	0	0	0	0	0	0	0	0	0	0	0	0	0	0	0	0	0	0	0	0	0	0	0	0	0	0	0	0	0	0	0	0	0	0	0	0	0	0	0	0	0	0	0
	225786	Root;Bacteria;Firmicutes;"Bacilli";Bacillales;"Staphylococcaceae";Staphylococcus	0	0	0	0	0	0	0	0	0	0	0	0	0	0	0	0	0	0	0	0	0	0	0	0	0	0	0	0	0	0	0	0	0	0	0	0	0	0	0	0	0	0	0	0	0	0	0
	225825	Root;Bacteria;Actinobacteria;Actinobacteria;Actinobacteridae;Actinomycetales;Frankineae;Geodermatophilaceae;Blastococcus	0	0	0	0	0	0	0	0	0	0	0	0	0	0	0	0	0	0	0	0	0	0	0	0	0	0	0	0	0	0	0	0	0	0	0	0	0	0	0	0	0	0	0	0	0	0	0
	226311	Root;Bacteria;Firmicutes;"Clostridia";Clostridiales;Veillonellaceae;Veillonella	0	0	0	0	0	0	0	0	0	0	0	0	0	0	0	0	0	0	0	0	0	0	0	0	0	0	0	0	0	0	0	0	0	0	0	0	0	0	0	0	0	0	0	0	0	0	0
	226353	Root;Bacteria;Proteobacteria;Gammaproteobacteria	0	0	0	0	0	0	0	0	0	0	0	0	0	0	0	0	0	0	0	0	0	0	0	0	0	0	0	0	0	0	0	0	0	0	0	0	0	0	0	0	0	0	0	0	0	0	0
	226487	Root;Bacteria;Acidobacteria;Acidobacteria;Acidobacteriales;Acidobacteriaceae;Gp6	0	0	0	0	0	0	0	0	0	0	0	0	0	0	0	0	0	0	0	0	0	0	0	0	0	0	0	0	0	0	0	0	0	0	0	0	0	0	0	0	0	0	0	0	0	0	0
	226512	Root;Bacteria;Proteobacteria;Alphaproteobacteria;Rhodospirillales;Acetobacteraceae;Rubritepida	0	0	0	0	0	0	0	0	0	0	0	0	0	0	0	0	0	0	0	0	0	0	0	0	0	0	0	0	0	0	0	0	0	0	0	0	0	0	0	0	0	0	0	0	0	0	0
	226516	Root;Bacteria;Proteobacteria;Alphaproteobacteria;Rhizobiales	0	0	0	0	0	0	0	0	0	0	0	0	0	0	0	0	0	0	0	0	0	0	0	0	0	0	0	0	0	0	0	0	0	0	0	0	0	0	0	0	0	0	0	0	0	0	0
	226906	Root;Bacteria;Proteobacteria;Betaproteobacteria;Burkholderiales	0	0	0	0	0	0	0	0	0	0	0	0	0	0	0	0	0	0	0	0	0	0	0	0	0	0	0	0	0	0	0	0	0	0	0	0	0	0	0	0	0	0	0	0	0	0	0
	226980	Root;Bacteria;Firmicutes;"Bacilli";"Lactobacillales";Streptococcaceae;Streptococcus	0	0	0	0	0	0	0	0	0	0	0	0	0	0	0	0	0	0	0	0	0	0	0	0	0	0	0	0	0	0	0	0	0	0	0	0	0	0	0	0	0	0	0	0	0	0	0
	227372	Root;Bacteria;Firmicutes;"Clostridia";Clostridiales	0	0	0	0	0	0	0	0	0	0	0	0	0	0	0	0	0	0	0	0	0	0	0	0	0	0	0	0	0	0	0	0	0	0	0	0	0	0	0	1	0	0	0	0	0	0	0
	227529	Root;Bacteria;Bacteroidetes;Bacteroidetes;Bacteroidales;Prevotellaceae;Prevotella	0	0	0	0	0	1	0	0	0	0	1	0	0	2	0	1	0	0	0	0	0	0	0	0	0	0	0	0	0	0	0	0	0	0	0	0	0	0	0	0	0	0	0	0	0	0	0
	227819	Root;Bacteria	0	0	0	0	0	0	0	0	0	0	0	0	0	0	0	0	0	0	2	0	0	0	0	0	0	0	0	0	0	0	0	0	0	0	0	0	0	0	0	0	0	0	0	0	0	0	0
	227962	Root;Bacteria;Bacteroidetes;Flavobacteria;Flavobacteriales;Flavobacteriaceae;Flavobacterium	0	0	0	0	0	0	0	0	0	0	0	0	0	0	0	0	0	0	0	0	0	0	0	0	0	0	0	0	0	0	0	0	0	0	0	0	0	0	0	0	0	0	0	0	0	0	0
	228821	Root;Bacteria;Firmicutes;"Clostridia";Clostridiales;Veillonellaceae;Selenomonas	0	0	0	0	0	0	0	0	0	0	0	0	0	0	0	0	0	0	0	0	0	0	0	0	0	0	0	0	0	0	0	0	0	0	0	0	0	0	0	0	0	0	0	0	0	0	0
	229088	Root;Bacteria;Firmicutes;"Clostridia";Clostridiales	0	0	0	0	0	0	0	0	0	0	0	0	0	0	0	0	0	0	0	0	0	0	0	0	0	0	0	0	0	0	0	0	0	0	0	0	0	0	0	0	0	0	0	0	0	0	0
	229130	Root;Bacteria	0	0	0	0	0	0	0	0	0	0	0	0	0	0	0	0	0	0	0	0	0	0	0	0	0	0	0	0	0	0	0	0	0	0	0	0	0	0	0	0	0	0	0	0	0	0	0
	229348	Root;Bacteria;Firmicutes;"Clostridia";Clostridiales;"Lachnospiraceae"	0	0	0	0	0	0	0	0	0	0	0	0	0	0	0	0	0	0	0	0	0	0	0	0	0	0	0	0	0	0	0	0	0	0	0	2	0	0	0	0	0	0	0	0	0	0	0
	230114	Root;Bacteria;Firmicutes;"Bacilli"	0	0	0	0	0	0	0	0	0	0	0	0	0	0	0	0	0	0	0	0	0	0	0	0	0	0	0	0	0	0	0	0	0	0	0	0	0	0	0	0	0	0	0	0	0	0	0
	230132	Root;Bacteria	0	0	0	0	0	0	0	0	0	0	0	0	0	0	0	0	0	0	0	0	0	0	0	0	10	0	0	0	0	0	0	0	0	0	0	0	0	0	0	0	0	0	0	0	0	0	0
	230271	Root;Bacteria;Deferribacteres;Deferribacteres;Deferribacterales;Incertae sedis 3;Synergistes	0	0	0	0	0	0	0	0	0	0	0	0	0	0	0	0	0	0	0	0	0	0	0	0	0	1	0	0	0	0	0	0	0	0	0	0	0	0	0	0	0	0	0	0	0	0	0
	230364	Root;Bacteria;Bacteroidetes;Bacteroidetes;Bacteroidales;Rikenellaceae;Alistipes	0	0	0	0	0	0	0	0	0	0	0	0	0	0	0	0	0	0	0	0	0	0	1	0	0	0	0	0	0	7	0	0	0	0	0	0	1	0	0	0	0	3	0	0	0	0	0
	230376	Root;Bacteria;Actinobacteria;Actinobacteria;Actinobacteridae;Actinomycetales;Micrococcineae;Micrococcaceae;Nesterenkonia	0	0	0	0	0	0	0	0	0	0	0	0	0	0	0	0	0	0	0	0	0	0	0	0	0	0	0	0	0	0	0	0	0	0	0	0	0	0	0	0	0	0	0	0	0	0	0
	230479	Root;Bacteria;Firmicutes;"Clostridia";Clostridiales;"Ruminococcaceae"	0	0	0	0	0	0	0	0	0	0	0	0	0	0	0	0	0	0	0	0	0	0	0	0	0	0	0	0	0	0	0	0	0	0	0	0	0	0	0	0	0	7	1	0	0	0	0
	230541	Root;Bacteria;Firmicutes;"Clostridia";Clostridiales;"Lachnospiraceae"	0	0	0	0	0	0	0	0	0	0	0	0	0	0	0	0	0	0	0	0	0	0	0	0	0	0	0	0	0	0	0	0	0	0	1	0	0	0	0	0	0	0	0	0	0	0	0
	230618	Root;Bacteria;Firmicutes;"Clostridia";Clostridiales	0	0	0	0	0	0	0	0	0	0	0	0	0	0	0	0	0	0	0	0	0	0	0	0	0	0	0	0	0	0	0	0	0	1	0	0	0	0	0	0	0	0	0	0	0	0	0
	230798	Root;Bacteria;Actinobacteria;Actinobacteria;Actinobacteridae;Actinomycetales;Micrococcineae;Intrasporangiaceae	0	0	1	0	0	0	0	0	0	0	0	0	0	0	0	0	0	0	0	0	0	0	0	0	0	0	0	0	0	0	0	0	0	0	0	0	0	0	0	0	0	0	0	0	0	0	0
	231096	Root;Bacteria;Bacteroidetes;Bacteroidetes;Bacteroidales;Rikenellaceae;Alistipes	0	0	0	0	0	0	0	0	0	0	0	0	0	0	0	0	0	0	0	0	0	0	0	0	0	0	0	0	0	0	0	0	0	0	0	0	0	0	0	0	0	0	0	0	0	0	1
	232036	Root;Bacteria;Firmicutes;"Clostridia";Clostridiales;"Ruminococcaceae"	0	0	0	0	0	0	0	0	0	0	0	0	0	0	0	0	0	0	0	2	0	0	0	0	0	0	0	0	0	0	0	0	0	0	0	0	0	1	0	0	0	0	0	0	0	0	0
	232099	Root;Bacteria;Bacteroidetes;Bacteroidetes;Bacteroidales;Rikenellaceae;Alistipes	0	0	0	0	0	0	0	0	0	0	0	0	0	0	0	0	0	0	0	0	0	0	0	0	0	0	0	0	76	0	0	0	0	1	0	0	0	0	0	1	0	0	0	0	0	0	0
	232202	Root;Bacteria;Actinobacteria;Actinobacteria;Actinobacteridae;Actinomycetales;Micrococcineae;Micrococcaceae	0	2	0	0	0	0	0	0	0	0	0	0	0	0	0	0	0	0	0	0	0	0	0	0	0	0	0	0	0	0	0	0	0	0	0	0	0	0	0	0	0	0	0	0	0	0	0
	232273	Root;Bacteria;Firmicutes;"Clostridia";Clostridiales;"Lachnospiraceae";"Lachnospiraceae Incertae Sedis"	0	0	0	0	0	0	0	0	0	0	0	0	0	0	0	0	0	0	0	0	0	0	1	0	0	0	0	0	0	0	1	1	0	1	0	0	0	0	0	1	1	0	0	0	0	0	0
	232434	Root;Bacteria;Firmicutes	0	0	0	0	0	0	0	0	0	0	0	0	0	0	0	0	0	0	0	0	0	0	0	0	3	0	0	0	0	0	0	0	0	0	0	0	0	0	0	0	0	0	0	0	0	0	0
	232795	Root;Bacteria;Actinobacteria;Actinobacteria;Actinobacteridae;Actinomycetales;Propionibacterineae;Propionibacteriaceae;Microlunatus	0	0	0	0	0	0	0	0	0	0	0	0	0	0	0	0	0	0	0	0	0	0	0	0	0	0	0	0	0	0	0	0	0	0	0	0	0	0	0	0	0	0	0	0	0	0	0
	232828	Root;Bacteria;Firmicutes;"Clostridia";Clostridiales;"Ruminococcaceae"	0	0	0	0	0	0	0	0	0	0	0	0	0	0	0	0	0	0	0	0	0	0	0	0	0	0	0	0	0	0	0	0	0	2	0	0	0	0	0	0	0	0	0	0	0	0	0
	233573	Root;Bacteria;Firmicutes;"Erysipelotrichi";"Erysipelotrichales";Erysipelotrichaceae	0	0	0	0	0	0	0	0	0	0	0	0	0	0	0	0	0	0	0	0	0	0	0	0	0	0	0	0	0	0	0	0	0	0	0	1	0	0	0	0	0	0	0	0	0	0	0
	233711	Root;Bacteria;Firmicutes;"Clostridia";Clostridiales;"Ruminococcaceae"	0	0	0	0	0	0	0	0	0	0	0	0	0	0	0	0	0	0	0	0	0	0	0	0	0	0	0	0	0	0	0	0	0	0	0	0	0	0	0	0	0	0	0	0	0	0	0
	233848	Root;Bacteria	0	0	0	0	0	0	0	0	0	0	0	0	0	0	0	0	0	0	0	5	0	0	0	0	0	0	0	0	0	0	0	0	0	0	0	0	0	0	5	0	0	0	8	0	0	0	0
	233893	Root;Bacteria;Firmicutes;"Bacilli";"Lactobacillales";Streptococcaceae;Streptococcus	0	0	0	0	0	0	0	0	0	0	0	0	1	0	0	0	0	0	0	0	0	0	0	0	0	0	0	0	0	0	0	0	0	0	0	0	0	0	0	0	0	0	0	0	0	0	0
	234346	Root;Bacteria;Firmicutes;"Clostridia";Clostridiales;"Lachnospiraceae"	0	0	0	0	0	0	0	0	0	0	0	0	0	0	0	0	0	0	0	0	0	0	0	0	0	0	0	0	0	0	0	0	0	0	0	0	0	0	0	1	0	0	0	0	0	0	0
	234421	Root;Bacteria;Firmicutes;"Clostridia";Clostridiales;"Lachnospiraceae";"Lachnospiraceae Incertae Sedis"	0	0	0	0	0	0	0	0	0	0	0	0	0	0	0	0	0	0	0	0	1	0	0	0	0	0	0	0	0	0	0	0	0	0	0	0	0	0	0	0	0	0	0	0	0	0	0
	234468	Root;Bacteria;Proteobacteria;Gammaproteobacteria;Legionellales;Coxiellaceae;Rickettsiella	0	0	0	0	0	0	0	0	0	0	0	0	0	0	0	0	0	0	0	0	0	0	0	0	0	0	0	0	0	0	0	0	0	0	0	0	0	0	0	0	0	0	0	0	0	0	0
	234488	Root;Bacteria;Bacteroidetes;Bacteroidetes;Bacteroidales;Bacteroidaceae;Bacteroides	0	0	0	0	0	0	0	0	0	0	0	0	0	0	0	0	0	0	0	0	0	0	0	0	0	0	0	0	0	0	0	0	0	0	0	1	0	0	0	0	0	0	0	0	0	0	0
	234912	Root;Bacteria;Firmicutes;"Clostridia";Clostridiales;"Ruminococcaceae"	0	0	0	0	0	0	0	0	0	0	0	0	0	0	0	0	0	0	0	0	1	0	0	0	6	0	0	0	1	0	0	0	0	0	0	0	1	0	0	0	0	0	0	0	0	0	0
	234929	Root;Bacteria;Firmicutes;"Clostridia";Clostridiales;"Lachnospiraceae"	0	0	0	0	0	0	0	0	0	0	0	0	0	0	0	0	0	1	0	0	0	0	0	0	0	0	0	0	0	0	0	0	0	9	3	0	0	0	0	0	0	0	0	0	0	0	0
	235071	Root;Bacteria;Firmicutes;"Clostridia";Clostridiales;"Ruminococcaceae"	0	0	0	0	0	0	0	0	0	0	0	0	0	0	0	0	0	0	0	0	0	0	0	0	0	0	0	0	0	0	0	0	0	0	0	0	1	0	0	1	0	0	0	0	0	0	0
	235293	Root;Bacteria;Actinobacteria;Actinobacteria;Rubrobacteridae;Rubrobacterales;Rubrobacterineae;Rubrobacteraceae	0	0	0	0	0	0	0	0	0	0	0	0	0	0	0	0	0	0	0	0	0	0	0	0	0	0	0	0	0	0	0	0	0	0	0	0	0	0	0	0	0	0	0	0	0	0	0
	235307	Root;Bacteria;Bacteroidetes;Sphingobacteria;Sphingobacteriales;Flexibacteraceae;Hymenobacter	0	0	0	0	0	0	0	0	0	0	0	0	0	0	0	0	0	0	0	0	0	0	0	0	0	0	0	0	0	0	0	0	0	0	0	0	0	0	0	0	0	0	0	0	0	0	0
	235483	Root;Bacteria;Proteobacteria;Alphaproteobacteria;Sphingomonadales;Sphingomonadaceae;Sphingomonas	0	0	0	0	0	0	0	0	0	0	0	0	0	0	0	0	0	0	0	0	0	0	0	0	0	0	0	0	0	0	0	0	0	0	0	0	0	0	0	0	0	0	0	0	0	0	0
	235560	Root;Bacteria;Proteobacteria;Alphaproteobacteria;Sphingomonadales;Sphingomonadaceae	0	0	0	0	0	0	0	0	0	0	0	0	0	0	0	0	0	0	0	0	0	0	0	0	0	0	0	0	0	0	0	0	0	0	0	0	0	0	0	0	0	0	0	0	0	0	0
	236231	Root;Bacteria;Proteobacteria;Gammaproteobacteria;Pseudomonadales;Pseudomonadaceae;Pseudomonas	0	0	0	0	0	0	0	0	0	0	0	0	0	0	0	0	0	0	0	0	0	0	0	0	0	0	0	0	0	0	0	0	0	0	0	0	0	0	0	0	0	0	0	0	0	0	0
	236261	Root;Bacteria;Firmicutes;"Clostridia";Clostridiales;"Lachnospiraceae"	0	0	0	0	0	0	0	0	0	0	0	0	0	0	0	0	0	0	0	0	0	0	0	0	0	0	0	0	0	0	0	0	0	0	0	0	0	0	0	0	0	0	0	0	0	0	0
	236285	Root;Bacteria;Proteobacteria;Gammaproteobacteria;Enterobacteriales;Enterobacteriaceae	0	10	0	0	0	0	0	0	0	0	0	0	0	0	0	0	0	0	0	0	0	0	0	0	0	0	0	0	0	0	0	0	0	0	0	0	0	0	0	0	0	0	0	0	0	0	0
	236390	Root;Bacteria;Proteobacteria;Gammaproteobacteria;Pasteurellales;Pasteurellaceae	0	0	2	1	0	2	4	0	0	1	0	0	8	0	1	4	3	0	0	0	0	0	0	0	0	0	0	0	0	0	0	0	0	0	0	0	0	0	0	0	0	0	0	0	0	0	0
	236480	Root;Bacteria;Bacteroidetes;Bacteroidetes;Bacteroidales;Bacteroidaceae;Bacteroides	0	0	0	0	0	0	0	0	0	0	0	0	0	0	0	0	0	0	87	0	0	0	1	0	11	0	0	54	4	0	0	0	0	2	0	0	9	0	0	1	0	1	1	0	3	6	2
	236512	Root;Bacteria;Spirochaetes;Spirochaetes;Spirochaetales;Spirochaetaceae;Treponema	0	0	0	0	0	0	0	0	0	0	18	0	4	0	0	0	0	0	0	0	0	0	0	0	0	0	0	0	0	0	0	0	0	0	0	0	0	0	0	0	0	0	0	0	0	0	0
	236623	Root;Bacteria;Fusobacteria;Fusobacteria;Fusobacteriales;Fusobacteriaceae;Leptotrichia	0	6	0	0	0	0	0	0	43	2	2	0	1	0	0	0	0	0	0	0	0	0	0	0	0	0	0	0	0	0	0	0	0	0	0	0	0	0	0	0	0	0	0	0	0	0	0
	236702	Root;Bacteria;Actinobacteria;Actinobacteria;Actinobacteridae;Actinomycetales;Micrococcineae;Microbacteriaceae	0	0	0	0	2	0	0	0	0	0	0	0	0	0	0	0	0	0	0	0	0	0	0	0	0	0	0	0	0	0	0	0	0	0	0	0	0	0	0	0	0	0	0	0	0	0	0
	236825	Root;Bacteria;Firmicutes;"Bacilli";Bacillales;"Sporolactobacillaceae";"Sporolactobacillaceae Incertae Sedis"	0	0	0	0	0	0	0	0	0	0	0	0	0	0	0	0	0	0	0	0	0	0	0	0	0	0	0	0	0	0	0	0	0	0	0	0	0	0	0	0	0	0	0	0	0	0	0
	236904	Root;Bacteria;Actinobacteria;Actinobacteria;Actinobacteridae;Actinomycetales;Micromonosporineae;Micromonosporaceae;Actinoplanes	0	0	0	0	0	0	0	0	0	0	0	0	0	0	0	0	0	0	0	0	0	0	0	0	0	0	0	0	0	0	0	0	0	0	0	0	0	0	0	0	0	0	0	0	0	0	0
	237034	Root;Bacteria;Fusobacteria;Fusobacteria;Fusobacteriales;Fusobacteriaceae;Leptotrichia	0	0	0	0	0	838	152	1722	256	26	253	1	211	120	82	191	2044	0	0	0	0	0	0	0	0	0	0	0	0	0	0	0	1	0	0	0	1	0	0	0	0	0	0	0	0	0	0
	237138	Root;Bacteria;Firmicutes;"Clostridia";Clostridiales;"Lachnospiraceae";"Lachnospiraceae Incertae Sedis"	0	0	0	0	0	0	0	0	0	0	0	0	0	0	0	0	0	0	0	1	0	0	0	0	4	18	0	0	0	2	0	0	0	0	0	6	2	0	0	0	0	0	1	0	2	0	0
	237173	Root;Bacteria;Proteobacteria;Gammaproteobacteria;Pseudomonadales;Pseudomonadaceae;Pseudomonas	0	1	0	0	0	0	0	0	0	0	0	0	0	0	0	0	0	0	0	0	0	0	0	0	0	0	0	0	0	0	0	0	0	0	0	0	0	0	0	0	0	0	0	0	0	0	0
	237268	Root;Bacteria;Bacteroidetes	0	0	0	0	0	0	0	0	0	0	0	0	0	0	0	0	0	0	0	0	0	0	0	0	0	0	0	0	0	0	0	0	0	0	0	0	0	0	0	0	0	0	0	0	0	0	0
	237385	Root;Bacteria;Firmicutes;"Bacilli";Bacillales;"Staphylococcaceae";Staphylococcus	75	622	6470	19	24	0	1	0	0	0	0	0	3	1	0	1	1	0	0	0	1	0	0	0	0	0	0	0	0	0	0	0	0	0	0	0	0	0	0	0	0	0	0	0	0	0	194
	237433	Root;Bacteria;Proteobacteria;Alphaproteobacteria;Rhizobiales;Bradyrhizobiaceae;Bradyrhizobium	0	0	0	0	0	0	0	0	0	0	0	0	0	0	0	0	0	0	0	0	0	0	0	0	0	0	0	0	0	0	0	0	0	0	0	0	0	0	0	0	0	0	0	0	0	0	0
	237550	Root;Bacteria;Bacteroidetes;Sphingobacteria;Sphingobacteriales;Sphingobacteriaceae;Pedobacter	0	0	0	0	0	0	0	0	0	0	0	0	0	0	0	0	0	0	0	0	0	0	0	0	0	0	0	0	0	0	0	0	0	0	0	0	0	0	0	0	0	0	0	0	0	0	0
	237991	Root;Bacteria;Firmicutes;"Clostridia";Clostridiales	0	0	0	0	0	0	0	0	0	0	0	0	0	0	0	0	0	0	0	0	0	0	0	0	0	1	0	0	0	0	0	0	0	0	0	0	0	0	0	5	0	0	1	0	0	0	0
	238347	Root;Bacteria;Proteobacteria;Betaproteobacteria;Neisseriales;Neisseriaceae;Neisseria	0	0	0	0	0	0	0	0	7	0	1	0	1	0	2	1	0	0	0	0	0	0	0	0	0	0	0	0	0	0	0	0	0	0	0	0	0	0	0	0	0	0	0	0	0	0	0
	238635	Root;Bacteria;Firmicutes;"Clostridia";Clostridiales	0	0	0	0	0	0	0	0	0	0	0	0	0	0	0	0	0	0	0	0	0	0	0	0	0	0	0	0	0	0	0	0	0	0	0	0	0	0	0	0	1	0	0	1	0	0	0
	238771	Root;Bacteria;Firmicutes;"Bacilli";Bacillales;"Staphylococcaceae";Staphylococcus	40	49	24	1	0	0	0	0	0	0	0	0	0	0	0	0	0	0	0	0	0	0	0	0	0	0	0	0	0	0	0	0	0	0	0	0	0	0	0	0	0	0	0	0	0	0	2
	238970	Root;Bacteria;Bacteroidetes;Sphingobacteria;Sphingobacteriales	0	0	0	0	0	0	0	0	0	0	0	0	0	0	0	0	0	0	0	0	0	0	0	0	0	0	0	0	0	0	0	0	0	0	0	0	0	0	0	0	0	0	0	0	0	0	0
	238994	Root;Bacteria;Firmicutes;"Bacilli";"Lactobacillales"	0	0	0	0	0	0	0	0	0	0	0	0	0	0	0	0	0	0	0	0	0	0	0	0	0	0	0	0	0	0	0	0	0	0	0	0	0	0	0	0	0	0	0	0	0	0	0
	239064	Root;Bacteria;Proteobacteria;Betaproteobacteria;Burkholderiales;Comamonadaceae	0	0	0	0	0	0	0	0	0	0	0	0	2	0	0	0	0	0	1	0	0	0	0	0	0	0	0	0	0	0	0	0	0	0	0	0	0	0	0	0	0	0	0	0	0	0	0
	239244	Root;Bacteria;Firmicutes;"Clostridia";Clostridiales;"Peptostreptococcaceae";Peptostreptococcus	0	0	0	0	0	0	12	0	2	2	7	2	3	2	0	3	13	0	0	0	0	0	0	0	0	0	0	0	0	0	0	0	0	0	0	0	0	0	0	0	0	0	0	0	0	0	0
	239506	Root;Bacteria;Bacteroidetes;Bacteroidetes;Bacteroidales;Prevotellaceae;Prevotella	0	0	0	0	0	5	2	0	37	20	2	5	36	0	1	8	7	0	0	0	0	0	0	0	0	0	0	0	0	0	0	0	0	0	0	0	0	0	0	0	0	0	0	0	0	0	0
	240104	Root;Bacteria;Spirochaetes;Spirochaetes;Spirochaetales;Spirochaetaceae;Treponema	0	0	0	0	0	1	0	0	0	0	0	0	0	0	0	0	0	0	0	0	0	0	0	0	0	0	0	0	0	0	0	0	0	0	0	0	0	0	0	0	0	0	0	0	0	0	0
	240173	Root;Bacteria;Proteobacteria;Alphaproteobacteria;Sphingomonadales;Sphingomonadaceae;Sphingomonas	0	0	0	0	0	0	0	0	0	0	0	0	0	0	0	0	0	0	0	0	0	0	0	0	0	0	0	0	0	0	0	0	0	0	0	0	0	0	0	0	0	0	0	0	0	0	0
	240178	Root;Bacteria;Actinobacteria;Actinobacteria	0	0	0	0	0	0	0	0	0	0	0	0	0	0	0	0	0	0	0	0	0	0	0	0	0	0	0	0	0	0	0	0	0	0	0	0	0	0	0	0	0	0	0	0	0	0	0
	240257	Root;Bacteria;Proteobacteria;Alphaproteobacteria;Sphingomonadales;Sphingomonadaceae	0	0	0	0	0	0	0	0	0	0	0	0	0	0	0	0	0	0	0	0	0	0	0	0	0	0	0	0	0	0	0	0	0	0	0	0	0	0	0	0	0	0	0	0	0	0	0
	240271	Root;Bacteria;Firmicutes;"Clostridia";Clostridiales;"Ruminococcaceae";"Ruminococcaceae Incertae Sedis"	0	0	0	0	0	0	0	0	0	0	0	0	0	0	0	0	0	0	0	0	0	0	0	0	0	0	0	0	0	0	0	0	0	0	0	0	1	0	0	0	0	0	0	0	0	0	0
	240371	Root;Bacteria;Firmicutes;"Clostridia";Clostridiales;"Lachnospiraceae"	0	0	0	0	0	0	0	0	0	0	0	0	0	0	0	0	0	0	0	0	1	0	0	0	0	0	0	0	0	0	0	0	0	0	0	0	0	0	0	0	0	0	0	0	0	0	0
	240459	Root;Bacteria;Proteobacteria;Alphaproteobacteria;Rhodobacterales;Rhodobacteraceae;Amaricoccus	0	0	0	0	0	0	0	0	0	0	0	0	0	0	0	0	0	0	0	0	0	0	0	0	0	0	0	0	0	0	0	0	0	0	0	0	0	0	0	0	0	0	0	0	0	0	0
	240501	Root;Bacteria;Firmicutes;"Bacilli";Bacillales	0	0	0	0	0	0	0	0	0	0	0	0	0	0	0	0	0	0	0	0	0	0	0	0	0	0	0	0	0	0	0	0	0	0	0	0	0	0	0	0	0	0	0	0	0	0	0
	240642	Root;Bacteria;Firmicutes;"Clostridia";Clostridiales;"Ruminococcaceae";Ruminococcus	0	0	0	0	0	0	0	0	0	0	0	0	0	0	0	0	0	0	0	0	0	0	0	0	0	0	0	0	1	0	0	0	0	0	0	0	0	0	0	0	0	0	0	0	0	0	0
	240686	Root;Bacteria;Proteobacteria;Betaproteobacteria;Neisseriales;Neisseriaceae;Aquaspirillum	0	0	0	0	0	0	0	0	0	0	0	0	0	0	0	0	0	0	0	0	0	0	0	0	0	0	0	0	0	0	0	0	0	0	0	0	0	0	0	0	0	0	0	0	0	0	0
	240694	Root;Bacteria;Firmicutes;"Bacilli";"Lactobacillales";"Aerococcaceae";Facklamia	0	0	0	0	0	0	0	0	0	0	0	0	0	0	0	0	0	0	0	0	0	0	0	0	0	0	0	0	0	0	0	0	0	0	0	0	0	0	0	0	0	0	0	0	0	0	0
	240878	Root;Bacteria;Nitrospira;Nitrospira;Nitrospirales;Nitrospiraceae;Nitrospira	0	0	0	0	0	0	0	0	0	0	0	0	0	0	0	0	0	0	0	0	0	0	0	0	0	0	0	0	0	0	0	0	0	0	0	0	0	0	0	0	0	0	0	0	0	0	0
	240881	Root;Bacteria	0	0	0	0	0	0	0	0	0	0	0	0	0	0	0	0	0	0	0	0	0	0	0	0	0	0	0	0	0	0	0	0	0	0	0	0	0	0	0	0	0	0	0	0	0	0	0
	241046	Root;Bacteria;Proteobacteria;Alphaproteobacteria;Rhizobiales;Bradyrhizobiaceae	0	0	0	0	0	0	0	0	0	0	0	0	0	0	0	0	0	0	0	0	0	0	0	0	0	0	0	0	0	0	0	0	0	0	0	0	0	0	0	0	0	0	0	0	0	0	0
	241110	Root;Bacteria;Proteobacteria;Alphaproteobacteria;Caulobacterales;Caulobacteraceae;Brevundimonas	0	0	0	0	0	0	0	0	0	0	0	0	0	0	0	0	0	0	0	0	0	0	0	0	0	0	0	0	0	0	0	0	0	0	0	0	0	0	0	0	0	0	0	0	0	0	0
	241221	Root;Bacteria;Proteobacteria;Gammaproteobacteria;Enterobacteriales;Enterobacteriaceae;Providencia	0	0	0	0	0	0	0	0	0	0	0	0	0	0	0	0	0	0	0	0	0	0	0	0	0	0	0	0	0	0	0	0	0	0	0	0	0	0	0	0	0	0	0	0	0	0	0
	241338	Root;Bacteria;Proteobacteria;Betaproteobacteria;Burkholderiales;Comamonadaceae	0	0	0	0	0	0	0	0	0	0	0	0	0	0	0	0	0	0	0	0	0	0	0	0	0	0	0	0	0	0	0	0	0	0	0	0	0	0	0	0	0	0	0	0	0	0	0
	242308	Root;Bacteria;Bacteroidetes;Bacteroidetes;Bacteroidales;Bacteroidaceae;Bacteroides	0	0	0	0	0	0	0	0	0	0	0	0	0	0	0	0	0	0	0	0	0	0	0	0	0	0	0	0	0	0	1	0	0	0	0	0	0	0	0	0	0	0	0	0	0	0	0
	242407	Root;Bacteria;Firmicutes;"Bacilli";"Lactobacillales"	0	0	0	0	0	0	0	0	0	0	0	0	0	0	0	0	0	0	0	0	0	0	0	0	0	0	0	0	0	0	0	0	0	0	0	0	0	0	0	0	0	0	0	0	0	0	0
	242675	Root;Bacteria;Proteobacteria;Alphaproteobacteria;Sphingomonadales;Sphingomonadaceae	0	0	0	0	0	0	0	0	0	0	0	0	0	0	0	0	0	0	0	0	0	0	0	0	0	0	0	0	0	0	0	0	0	0	0	0	0	0	0	0	0	0	0	0	0	0	0
	242796	Root;Bacteria;TM7;TM7_genera_incertae_sedis	0	0	0	0	0	0	0	0	0	0	0	0	0	0	0	0	0	0	0	0	0	0	0	0	0	0	0	0	0	0	0	0	0	0	0	0	0	0	0	0	0	0	0	0	0	0	0
	242798	Root;Bacteria;Proteobacteria;Alphaproteobacteria;Rhizobiales;Rhizobiaceae;Rhizobium	0	0	0	0	0	0	0	0	0	0	0	0	0	0	0	0	0	0	0	0	0	0	0	0	0	0	0	0	0	0	0	0	0	0	0	0	0	0	0	0	0	0	0	0	0	0	0
	242988	Root;Bacteria;Proteobacteria;Epsilonproteobacteria;Campylobacterales;Campylobacteraceae;Campylobacter	0	0	0	0	0	0	17	12	0	0	0	0	0	1	0	0	12	0	0	0	0	0	0	0	0	0	0	0	0	0	0	0	0	0	0	0	0	0	0	0	0	0	0	0	0	0	0
	243129	Root;Bacteria;Proteobacteria;Alphaproteobacteria;Sphingomonadales;Sphingomonadaceae;Sphingomonas	0	0	0	0	0	0	0	0	0	0	0	0	0	0	0	0	0	0	0	0	0	0	0	0	0	0	0	0	0	0	0	0	0	0	0	0	0	0	0	0	0	0	0	0	0	0	0
	243150	Root;Bacteria;Bacteroidetes;Bacteroidetes;Bacteroidales;Rikenellaceae;Alistipes	0	0	0	0	0	0	0	0	0	0	0	0	0	0	0	0	0	0	61	40	0	0	112	4	32	0	0	0	0	232	0	0	29	5	0	25	6	155	18	38	27	195	0	0	8	0	8
	243180	Root;Bacteria;Actinobacteria;Actinobacteria;Actinobacteridae;Actinomycetales;Propionibacterineae;Nocardioidaceae	0	0	0	0	0	0	0	0	0	0	0	0	0	0	0	0	0	0	0	0	0	0	0	0	0	0	0	0	0	0	0	0	0	0	0	0	0	0	0	0	0	0	0	0	0	0	0
	243360	Root;Bacteria;Proteobacteria;Alphaproteobacteria;Rhizobiales;Methylobacteriaceae;Methylobacterium	0	0	0	0	0	0	0	0	0	0	0	0	0	0	0	0	0	0	0	0	0	0	0	0	0	0	0	0	0	0	0	0	0	0	0	0	0	0	0	0	0	0	0	0	0	0	0
	244132	Root;Bacteria;Proteobacteria;Alphaproteobacteria;Rhizobiales;Brucellaceae;Ochrobactrum	0	0	0	0	0	0	0	0	0	0	0	0	0	0	0	0	0	0	0	0	0	0	0	0	0	0	0	0	0	0	0	0	0	0	0	0	0	0	0	0	0	0	0	0	0	0	0
	244196	Root;Bacteria;Actinobacteria;Actinobacteria;Actinobacteridae;Actinomycetales;Micrococcineae	0	0	0	0	0	0	0	0	0	0	0	0	0	0	0	0	0	0	0	0	0	0	0	0	0	0	0	0	0	0	0	0	0	0	0	0	0	0	0	0	0	0	0	0	0	0	0
	244198	Root;Bacteria;Bacteroidetes;Bacteroidetes;Bacteroidales	0	0	0	0	0	0	0	0	0	0	0	0	0	38	0	0	0	0	0	0	0	0	0	0	0	0	0	0	0	0	0	0	0	0	0	0	0	0	0	0	0	0	0	0	0	0	0
	244304	Root;Bacteria;Bacteroidetes;Bacteroidetes;Bacteroidales;Bacteroidaceae;Bacteroides	0	0	0	0	0	0	0	0	0	0	0	0	0	0	0	0	0	748	375	0	0	0	183	1048	268	1058	0	263	0	0	542	474	0	0	0	0	0	0	42	357	2013	0	0	0	0	0	0
	244595	Root;Bacteria;Bacteroidetes;Flavobacteria;Flavobacteriales;Flavobacteriaceae;Capnocytophaga	0	0	0	0	0	1	0	0	163	0	0	5	2	0	37	0	6	0	0	0	0	0	0	0	0	0	0	0	0	0	0	0	0	0	0	0	0	0	0	0	0	0	0	0	0	0	0
	244669	Root;Bacteria;Bacteroidetes;Bacteroidetes;Bacteroidales;Prevotellaceae;Prevotella	0	0	0	0	0	0	0	0	0	9	0	1	0	0	0	0	0	0	0	0	0	0	0	0	0	0	0	0	0	0	0	0	0	0	0	0	0	0	0	0	0	0	0	0	0	0	0
	244810	Root;Bacteria;Firmicutes;"Bacilli";Bacillales;"Staphylococcaceae"	0	0	0	0	0	0	0	0	0	0	0	0	0	0	0	0	0	0	0	0	0	0	0	0	0	0	0	0	0	0	0	0	0	0	0	0	0	0	0	0	0	0	0	0	0	0	0
	244917	Root;Bacteria;Proteobacteria;Alphaproteobacteria;Rhizobiales;Rhizobiaceae;Rhizobium	0	0	0	0	0	0	0	0	0	0	0	0	0	0	0	0	0	0	0	0	0	0	0	0	0	0	0	0	0	0	0	0	0	0	0	0	0	0	0	0	0	0	0	0	0	0	0
	245102	Root;Bacteria;Proteobacteria;Gammaproteobacteria;Xanthomonadales;Xanthomonadaceae;Lysobacter	0	0	0	0	0	0	0	0	0	0	0	0	0	0	0	0	0	0	0	0	0	0	0	0	0	0	0	0	0	0	0	0	0	0	0	0	0	0	0	0	0	0	0	0	0	0	0
	245429	Root;Bacteria;Bacteroidetes;Sphingobacteria;Sphingobacteriales;Flexibacteraceae	0	0	0	0	0	0	0	0	0	0	0	0	0	0	0	0	0	0	0	0	0	0	0	0	0	0	0	0	0	0	0	0	0	0	0	0	0	0	0	0	0	0	0	0	0	0	0
	245431	Root;Bacteria;Lentisphaerae;Lentisphaerae;Victivallales;Victivallaceae;Victivallis	0	0	0	0	0	0	0	0	0	0	0	0	0	0	0	0	0	0	0	0	0	1	0	0	1	0	0	0	0	0	0	0	0	0	0	0	0	0	0	0	0	0	0	0	2	0	0
	245648	Root;Bacteria;Proteobacteria;Alphaproteobacteria;Rhodobacterales;Rhodobacteraceae;Paracoccus	0	0	0	0	0	0	0	0	0	0	0	0	0	0	0	0	0	0	0	0	0	0	0	0	0	0	0	0	0	0	0	0	0	0	0	0	0	0	0	0	0	0	0	0	0	0	0
	245707	Root;Bacteria;Actinobacteria;Actinobacteria;Actinobacteridae;Actinomycetales;Actinomycineae;Actinomycetaceae;Arcanobacterium	0	0	0	0	0	0	0	0	0	0	0	0	0	0	0	0	0	0	0	0	0	0	0	0	0	0	0	0	0	0	0	0	0	0	0	0	0	0	0	0	0	0	0	0	0	0	0
	245713	Root;Bacteria;Bacteroidetes;Sphingobacteria;Sphingobacteriales;Flexibacteraceae	0	0	0	0	0	0	0	0	0	0	0	0	0	0	0	0	0	0	0	0	0	0	0	0	0	0	0	0	0	0	0	0	0	0	0	0	0	0	0	0	0	0	0	0	0	0	0
	246070	Root;Bacteria;Actinobacteria;Actinobacteria;Actinobacteridae;Actinomycetales;Frankineae;Kineosporiaceae;Kineosporia	0	0	0	0	0	0	0	0	0	0	0	0	0	0	0	0	0	0	0	0	0	0	0	0	0	0	0	0	0	0	0	0	0	0	0	0	0	0	0	0	0	0	0	0	0	0	0
	246195	Root;Bacteria	0	0	0	0	0	0	0	0	0	14	0	0	0	0	0	0	0	0	0	0	0	0	0	0	0	0	0	0	0	0	0	0	0	0	0	0	0	0	0	0	0	0	0	0	0	0	0
	246930	Root;Bacteria;Firmicutes;"Clostridia";Clostridiales;Veillonellaceae;Dialister	0	0	0	0	0	0	0	0	0	0	0	0	0	0	0	0	0	0	0	0	0	0	0	0	0	0	0	0	0	0	0	0	0	0	0	0	0	0	0	0	0	37	2	0	0	0	0
	247202	Root;Bacteria;Bacteroidetes;Bacteroidetes;Bacteroidales;Bacteroidaceae;Bacteroides	0	0	0	0	0	0	0	0	0	0	0	0	0	0	0	0	0	0	0	0	0	2	0	0	32	0	0	0	0	0	6	0	0	0	0	0	0	0	0	0	0	4	2	0	2	2	0
	247607	Root;Bacteria;Firmicutes;"Bacilli";Bacillales;Bacillaceae;"Bacillaceae 1";Bacillus;Bacillus c	0	0	0	0	0	0	0	0	0	0	0	0	0	0	0	0	0	0	0	0	0	0	0	0	0	0	0	0	0	0	0	0	0	0	0	0	0	0	0	0	0	0	0	0	0	0	0
	247718	Root;Bacteria;Firmicutes;"Bacilli";Bacillales;"Paenibacillaceae";"Paenibacillaceae 1";Paenibacillus	0	0	0	0	0	0	0	0	0	0	0	0	0	0	0	0	0	0	0	0	0	0	0	0	0	0	0	0	0	0	0	0	0	0	0	0	0	0	0	0	0	0	0	0	0	0	0
	247720	Root;Bacteria;Actinobacteria;Actinobacteria;Actinobacteridae;Actinomycetales;Micrococcineae;Brevibacteriaceae;Brevibacterium	0	0	0	0	0	0	0	0	0	0	0	0	0	0	0	0	0	0	0	0	0	0	0	0	0	0	0	0	0	0	0	0	0	0	0	0	0	0	0	0	0	0	0	0	0	0	0
	247733	Root;Bacteria;Firmicutes;"Clostridia";Clostridiales;Veillonellaceae;Selenomonas	0	0	0	0	0	0	0	0	0	5	0	0	5	0	0	0	0	0	0	0	0	0	0	0	0	0	0	0	0	0	0	0	0	0	0	0	0	0	0	0	0	0	0	0	0	0	0
	247772	Root;Bacteria;Actinobacteria;Actinobacteria;Rubrobacteridae;Rubrobacterales;Rubrobacterineae;Rubrobacteraceae	0	0	0	0	0	0	0	0	0	0	0	0	0	0	0	0	0	0	0	0	0	0	0	0	0	0	0	0	0	0	0	0	0	0	0	0	0	0	0	0	0	0	0	0	0	0	0
	247879	Root;Bacteria;Proteobacteria;Alphaproteobacteria;Rhizobiales	0	0	0	0	0	0	0	0	0	0	0	0	0	0	0	0	0	0	0	0	0	0	0	0	0	0	0	0	0	0	0	0	0	0	0	0	0	0	0	0	0	0	0	0	0	0	0
	247947	Root;Bacteria;Actinobacteria;Actinobacteria;Actinobacteridae;Actinomycetales;Streptomycineae;Streptomycetaceae;Streptomyces	0	0	0	0	0	0	0	0	0	0	0	0	0	0	0	0	0	0	0	0	0	0	0	0	0	0	0	0	0	0	0	0	0	0	0	0	0	0	0	0	0	0	0	0	0	0	0
	247972	Root;Bacteria;Proteobacteria;Gammaproteobacteria;Alteromonadales;Shewanellaceae;Shewanella	0	0	0	0	0	0	0	0	0	0	0	0	0	0	0	0	0	0	0	0	0	0	0	0	0	0	0	0	0	0	0	0	0	0	0	0	0	0	0	0	0	0	0	0	0	0	0
	247984	Root;Bacteria;Firmicutes;"Clostridia";Clostridiales	0	0	0	0	0	0	0	0	0	0	0	0	0	0	0	0	0	0	0	0	0	0	0	0	0	0	0	0	0	0	0	0	0	0	0	0	0	0	0	0	0	0	0	0	0	0	0
	248092	Root;Bacteria;Proteobacteria;Alphaproteobacteria;Rhodospirillales;Acetobacteraceae;Roseomonas	0	0	0	0	0	0	0	0	0	0	0	0	0	0	0	0	0	0	0	0	0	0	0	0	0	0	0	0	0	0	0	0	0	0	0	0	0	0	0	0	0	0	0	0	0	0	0
	248299	Root;Bacteria;Actinobacteria;Actinobacteria	0	0	0	0	0	0	0	0	0	0	0	0	0	0	0	0	0	0	0	0	0	0	0	0	0	0	0	0	0	0	0	0	0	0	0	0	0	0	0	0	0	0	0	0	0	0	0
	248474	Root;Bacteria;Firmicutes;"Clostridia";Clostridiales;Incertae Sedis XIII;Anaerovorax	0	0	0	0	0	19	65	1	35	0	2	1	70	5	12	10	51	0	0	0	0	0	0	0	0	0	0	0	0	0	0	0	0	0	0	0	0	0	0	0	0	0	0	0	0	0	0
	248514	Root;Bacteria;Bacteroidetes;Bacteroidetes;Bacteroidales;Porphyromonadaceae;Dysgonomonas	0	0	0	0	0	0	0	0	0	0	0	0	0	0	0	0	0	0	0	0	0	0	0	0	0	0	0	0	0	5	0	0	0	0	0	0	0	0	0	0	0	0	0	0	0	0	0
	248535	Root;Bacteria;Firmicutes;"Bacilli";Bacillales;"Staphylococcaceae"	0	0	0	0	0	0	0	0	0	0	0	0	0	0	0	0	0	0	0	0	0	0	0	0	0	0	0	0	0	0	0	0	0	0	0	0	0	0	0	0	0	0	0	0	0	0	0
	248562	Root;Bacteria;Proteobacteria;Gammaproteobacteria;Pseudomonadales;Moraxellaceae;Acinetobacter	0	1	0	0	0	0	0	0	0	0	0	0	0	0	0	0	0	0	0	0	0	0	0	0	0	0	0	0	0	0	0	0	0	0	0	0	0	0	0	0	0	0	0	0	0	0	0
	248563	Root;Bacteria;Firmicutes;"Clostridia";Clostridiales;Clostridiaceae;"Clostridiaceae 1";Clostridium	0	0	0	0	0	0	0	0	0	0	0	0	0	0	0	0	0	0	0	0	0	0	0	0	19	1	0	1	0	0	0	0	0	0	0	0	0	1	0	0	5	0	0	0	0	0	0
	248733	Root;Bacteria;Actinobacteria;Actinobacteria;Actinobacteridae;Actinomycetales;Propionibacterineae;Nocardioidaceae;Nocardioides	0	0	0	0	0	0	0	0	0	0	0	0	0	0	0	0	0	0	0	0	0	0	0	0	0	0	0	0	0	0	0	0	0	0	0	0	0	0	0	0	0	0	0	0	0	0	0
	248759	Root;Bacteria;Firmicutes;"Clostridia";Clostridiales;"Lachnospiraceae"	0	0	0	0	0	0	0	0	0	0	0	0	0	0	0	0	0	0	0	0	0	0	0	0	0	0	0	0	0	0	0	0	0	0	0	0	0	0	0	0	0	0	0	0	0	0	0
	248819	Root;Bacteria;Firmicutes;"Bacilli";"Lactobacillales";Streptococcaceae;Streptococcus	0	0	0	0	0	0	0	0	0	0	0	0	0	0	0	0	0	0	0	0	0	0	0	0	0	0	0	0	0	0	0	0	0	0	0	0	0	0	0	0	0	0	0	0	0	0	0
	249142	Root;Bacteria;Firmicutes;"Clostridia";Clostridiales;"Lachnospiraceae";"Lachnospiraceae Incertae Sedis"	0	0	0	0	0	0	0	0	0	0	0	0	0	0	0	0	0	0	0	0	0	0	0	0	0	0	0	0	0	0	0	0	0	2	0	0	0	0	0	0	0	0	0	0	0	0	0
	249174	Root;Bacteria;Firmicutes;"Clostridia";Clostridiales;"Ruminococcaceae"	0	0	0	0	0	0	0	0	0	0	0	0	0	0	0	0	0	0	0	0	0	0	0	0	0	0	0	0	0	0	0	0	0	0	1	0	0	0	0	0	0	0	0	3	0	0	0
	249209	Root;Bacteria;Bacteroidetes;Flavobacteria;Flavobacteriales;Flavobacteriaceae;Capnocytophaga	0	0	0	0	0	0	0	0	0	0	0	0	0	0	0	0	0	0	1	0	0	0	0	0	0	0	0	0	0	0	0	0	0	0	0	0	0	0	0	0	0	0	0	0	0	0	0
	249273	Root;Bacteria;Actinobacteria;Actinobacteria;Actinobacteridae;Actinomycetales;Streptosporangineae;Nocardiopsaceae;Nocardiopsis	0	0	0	0	0	0	0	0	0	0	0	0	0	0	0	0	0	0	0	0	0	0	0	0	0	0	0	0	0	0	0	0	0	0	0	0	0	0	0	0	0	0	0	0	0	0	0
	249580	Root;Bacteria;Proteobacteria;Gammaproteobacteria;Enterobacteriales;Enterobacteriaceae;Providencia	0	0	0	0	0	0	0	0	0	0	0	0	0	0	0	0	0	0	0	0	0	0	0	0	0	0	0	0	0	0	0	0	0	0	0	0	0	0	0	0	0	0	0	0	0	0	0
	249661	Root;Bacteria;Bacteroidetes;Bacteroidetes;Bacteroidales;Porphyromonadaceae;Parabacteroides	0	0	1	0	0	0	0	0	0	0	0	0	0	0	0	0	0	0	0	0	0	0	0	0	0	0	0	0	0	0	0	0	0	0	0	0	0	0	1	0	0	0	28	2	0	0	0
	249740	Root;Bacteria;Bacteroidetes;Flavobacteria;Flavobacteriales;Flavobacteriaceae;Capnocytophaga	0	0	0	0	0	0	0	0	0	0	0	0	0	0	0	0	0	0	0	0	0	0	0	0	0	0	0	0	0	0	0	0	0	0	0	0	0	0	0	0	0	0	0	0	0	0	0
	249778	Root;Bacteria;Proteobacteria;Alphaproteobacteria;Rhodospirillales;Acetobacteraceae	0	0	0	0	0	0	0	0	0	0	0	0	0	0	0	0	0	0	0	0	0	0	0	0	0	0	0	0	0	0	0	0	0	0	0	0	0	0	0	0	0	0	0	0	0	0	0
	249800	Root;Bacteria;Proteobacteria;Betaproteobacteria;Burkholderiales;Alcaligenaceae;Bordetella	0	0	0	0	0	0	0	0	0	0	0	0	0	0	0	0	0	0	0	0	0	0	0	0	0	0	0	0	0	0	0	0	0	0	0	0	0	0	0	0	0	0	0	0	0	0	0
	249839	Root;Bacteria;Firmicutes;"Clostridia";Clostridiales;Clostridiaceae;"Clostridiaceae 1";Clostridium	0	0	0	0	0	0	0	0	0	0	0	0	0	0	0	0	0	0	0	0	0	0	0	0	2	0	0	0	0	0	0	0	0	0	0	0	0	0	0	0	0	0	0	0	0	0	0
	249899	Root;Bacteria;Firmicutes;"Clostridia";Clostridiales	0	0	0	0	0	0	10	0	10	5	0	0	9	4	9	0	9	0	0	0	0	0	0	0	0	0	0	0	0	0	0	0	0	0	0	0	0	0	0	0	0	0	0	0	0	0	0
	250243	Root;Bacteria;Proteobacteria;Gammaproteobacteria;Pasteurellales;Pasteurellaceae;Aggregatibacter	0	0	0	0	0	0	0	0	0	0	1	0	0	0	0	0	0	0	0	0	0	0	0	0	0	0	0	0	0	0	0	0	0	0	0	0	0	0	0	0	0	0	0	0	0	0	0
	250414	Root;Bacteria;Firmicutes;"Clostridia";Clostridiales;Incertae Sedis XIII;Anaerovorax	0	0	0	0	0	0	0	0	0	0	0	0	0	0	0	0	0	0	0	0	0	0	0	0	0	0	0	0	0	0	0	0	0	0	1	0	0	0	0	0	0	0	0	0	0	0	0
	250493	Root;Bacteria;Bacteroidetes;Bacteroidetes;Bacteroidales;Prevotellaceae;Prevotella	0	0	0	0	0	0	0	0	1	0	0	0	0	0	0	0	0	0	0	0	0	0	2	0	0	0	0	1	0	0	0	0	0	0	0	1	0	0	0	0	0	0	0	0	0	0	0
	250524	Root;Bacteria;Proteobacteria;Alphaproteobacteria;Rhizobiales;Rhizobiaceae;Rhizobium	0	0	0	0	0	0	0	0	0	0	0	0	0	0	0	0	0	0	0	0	0	0	0	0	0	0	0	0	0	0	0	0	0	0	0	0	0	0	0	0	0	0	0	0	0	0	0
	250650	Root;Bacteria;Cyanobacteria;Cyanobacteria	1	0	0	0	0	0	0	0	0	0	0	0	0	0	0	0	0	0	0	0	0	0	0	0	0	0	0	0	0	0	0	0	0	0	0	0	0	0	0	0	0	0	0	0	0	0	0
	250656	Root;Bacteria;Actinobacteria;Actinobacteria;Actinobacteridae;Actinomycetales;Propionibacterineae;Nocardioidaceae;Nocardioides	0	0	0	0	0	0	0	0	0	0	0	0	0	0	0	0	0	0	0	0	0	0	0	0	0	0	0	0	0	0	0	0	0	0	0	0	0	0	0	0	0	0	0	0	0	0	0
	250872	Root;Bacteria;Bacteroidetes	0	0	0	0	0	0	0	0	0	9	3	0	0	0	0	0	0	0	0	0	0	0	0	0	0	0	0	0	0	0	0	0	0	0	0	0	0	0	0	0	0	0	0	0	0	0	0
	251677	Root;Bacteria;Proteobacteria;Gammaproteobacteria;Chromatiales;Chromatiaceae;Rheinheimera	0	2	0	0	0	0	0	0	0	0	0	0	0	0	0	0	0	0	0	0	0	0	0	0	0	0	0	0	0	0	0	0	0	0	0	0	0	0	0	0	0	0	0	0	0	0	0
	251712	Root;Bacteria;Actinobacteria;Actinobacteria	0	1	0	0	0	0	0	0	0	0	0	0	0	0	0	0	0	0	0	0	0	0	0	0	0	0	0	0	0	0	0	0	0	0	0	0	0	0	0	0	0	0	0	0	0	0	0
	252801	Root;Bacteria;Actinobacteria;Actinobacteria;Coriobacteridae;Coriobacteriales;Coriobacterineae;Coriobacteriaceae	0	0	0	0	0	0	0	0	0	0	0	0	0	0	0	0	0	0	0	0	0	0	0	0	0	0	0	1	0	0	0	0	0	0	0	0	0	0	0	0	0	0	0	0	0	0	0
	252934	Root;Bacteria;Firmicutes;"Clostridia";Clostridiales;Veillonellaceae;Selenomonas	0	0	0	0	0	0	0	0	0	0	0	0	0	0	0	0	0	0	0	0	0	0	0	0	0	0	0	0	0	0	0	0	0	0	0	0	0	0	0	0	0	0	0	0	0	0	0
	252936	Root;Bacteria;Firmicutes;"Clostridia";Clostridiales;Veillonellaceae;Selenomonas	0	0	0	0	0	0	2	0	1	0	0	0	0	0	0	0	0	0	0	0	0	0	0	0	0	0	0	0	0	0	0	0	0	0	0	0	0	0	0	0	0	0	0	0	0	0	0
	252984	Root;Bacteria;Proteobacteria;Betaproteobacteria	0	0	0	0	0	0	0	0	0	0	0	0	0	0	0	0	0	0	0	0	0	0	0	0	0	0	0	0	0	0	0	0	0	0	0	0	0	0	0	0	0	0	0	0	0	0	0
	253124	Root;Bacteria;Proteobacteria;Betaproteobacteria;Burkholderiales;Oxalobacteraceae	0	1	0	0	0	0	0	0	0	0	0	0	0	0	0	0	0	0	0	0	0	0	0	0	0	0	0	0	0	0	0	0	0	0	0	0	0	0	0	0	0	0	0	0	0	0	0
	253410	Root;Bacteria;Firmicutes;"Bacilli";"Lactobacillales";Streptococcaceae;Streptococcus	0	0	0	0	0	0	0	0	0	0	0	1	3	2	2	3	0	0	0	0	0	0	0	0	0	0	0	0	0	0	0	0	0	0	0	0	0	0	0	0	0	0	0	0	0	0	0
	253429	Root;Bacteria;Bacteroidetes;Flavobacteria;Flavobacteriales;Flavobacteriaceae	0	0	0	0	0	0	0	0	0	0	0	0	0	0	0	0	0	0	0	0	0	0	0	0	0	0	0	0	0	0	0	0	0	0	0	0	0	0	0	0	0	0	0	0	0	0	0
	253441	Root;Bacteria;Firmicutes;"Bacilli";"Lactobacillales"	0	0	0	0	0	0	0	0	0	0	0	0	0	0	0	0	0	0	0	0	0	0	0	0	0	0	0	0	0	0	0	0	0	0	0	0	0	0	0	0	0	0	0	0	0	0	0
	253448	Root;Bacteria;Proteobacteria;Gammaproteobacteria;Pseudomonadales;Pseudomonadaceae;Pseudomonas	0	6	0	0	0	0	0	0	0	0	0	0	0	0	0	0	0	0	0	0	0	0	0	0	0	0	0	0	0	0	0	0	0	0	0	0	0	0	0	0	0	0	0	0	0	0	0
	253506	Root;Bacteria;Firmicutes;"Clostridia";Clostridiales;Veillonellaceae	0	0	0	0	0	0	0	0	0	0	0	0	0	0	0	0	0	0	0	0	0	0	0	0	0	0	0	0	0	0	0	0	0	0	0	0	0	0	0	0	0	0	0	0	0	0	0
	253550	Root;Bacteria;Bacteroidetes	0	0	0	0	0	0	0	0	0	0	0	0	0	0	0	0	0	0	0	0	0	0	0	0	0	0	0	0	0	0	0	0	0	0	0	0	0	0	0	0	0	0	0	0	0	0	0
	253709	Root;Bacteria;Firmicutes;"Clostridia";Clostridiales;Incertae Sedis XI;Anaerococcus	0	0	0	0	0	0	0	0	0	0	0	0	0	0	0	0	0	0	0	0	0	0	0	0	0	0	0	0	0	0	0	0	0	0	0	0	0	0	0	0	0	0	0	0	0	0	0
	253894	Root;Bacteria;Proteobacteria;Gammaproteobacteria;Xanthomonadales;Xanthomonadaceae;Thermomonas	0	0	0	0	0	0	0	0	0	0	0	0	0	0	0	0	0	0	0	0	0	0	0	0	0	0	0	0	0	0	0	0	0	0	0	0	0	0	0	0	0	0	0	0	0	0	0
	253896	Root;Bacteria;Firmicutes;"Clostridia";Clostridiales;"Ruminococcaceae"	0	0	0	0	0	0	0	0	0	0	0	0	0	0	0	0	0	0	0	0	0	0	0	0	0	0	0	0	0	0	0	0	0	0	0	0	0	0	0	0	0	0	0	0	1	0	0
	254175	Root;Bacteria;Bacteroidetes;Bacteroidetes;Bacteroidales	0	0	0	0	0	0	0	0	0	0	8	0	0	0	0	0	0	0	0	0	0	0	0	0	0	0	0	0	0	0	0	0	0	0	0	0	0	0	0	0	0	0	0	0	0	0	0
	254492	Root;Bacteria;Bacteroidetes;Bacteroidetes;Bacteroidales;Porphyromonadaceae;Tannerella	0	0	0	0	0	43	28	33	140	21	12	7	32	7	3	0	109	0	0	0	0	0	0	0	0	0	0	0	0	0	0	0	0	0	0	0	0	0	0	0	0	0	0	0	0	0	0
	254624	Root;Bacteria;Proteobacteria;Betaproteobacteria;Burkholderiales	0	0	0	0	0	0	0	0	0	0	0	0	0	0	0	0	0	0	0	0	0	0	0	0	0	0	0	0	0	0	0	0	0	0	0	0	0	0	0	0	0	0	0	0	0	0	0
	254744	Root;Bacteria;Proteobacteria;Alphaproteobacteria;Rhizobiales	0	0	0	0	0	0	0	0	0	0	0	0	0	0	0	0	0	0	0	0	0	0	0	0	0	0	0	0	0	0	0	0	0	0	0	0	0	0	0	0	0	0	0	0	0	0	0
	255530	Root;Bacteria;Firmicutes;"Clostridia";Clostridiales;Veillonellaceae	0	0	0	0	0	0	0	0	0	0	0	0	0	0	0	1	0	0	0	1	0	0	0	0	0	0	0	0	0	0	0	0	0	0	0	0	6	0	1	0	0	0	0	0	0	0	0
	255658	Root;Bacteria;Actinobacteria;Actinobacteria;Rubrobacteridae;Rubrobacterales;Rubrobacterineae	0	0	0	0	0	0	0	0	0	0	0	0	0	0	0	0	0	0	0	0	0	0	0	0	0	0	0	0	0	0	0	0	0	0	0	0	0	0	0	0	0	0	0	0	0	0	0
	255669	Root;Bacteria;Firmicutes;"Clostridia";Clostridiales	0	0	0	0	0	5	18	8	13	9	28	2	26	28	11	2	28	0	0	0	0	0	0	0	0	0	0	0	0	0	0	0	0	0	0	0	0	0	0	0	0	0	0	0	0	0	0
	255713	Root;Bacteria;Firmicutes;"Bacilli";Bacillales;"Paenibacillaceae";"Paenibacillaceae 1";Paenibacillus	0	0	0	0	0	0	0	0	0	0	0	0	0	0	0	0	0	0	0	0	0	0	0	0	0	0	0	0	0	0	0	0	0	0	0	0	0	0	0	0	0	0	0	0	0	0	0
	255771	Root;Bacteria;Actinobacteria;Actinobacteria;Actinobacteridae;Actinomycetales;Corynebacterineae;Corynebacteriaceae;Corynebacterium	0	0	0	0	0	0	0	0	0	0	0	0	0	0	0	0	0	0	0	0	0	0	0	0	0	0	0	0	0	0	0	0	0	0	0	0	0	0	0	0	0	0	0	0	0	0	0
	256074	Root;Bacteria;Proteobacteria;Alphaproteobacteria;Sphingomonadales;Sphingomonadaceae	0	0	0	0	0	0	0	0	0	0	0	0	0	0	0	0	0	0	0	0	0	0	0	0	0	0	0	0	0	0	0	0	0	0	0	0	0	0	0	0	0	0	0	0	0	0	0
	256287	Root;Bacteria;Firmicutes;"Bacilli";Bacillales;Planococcaceae;Pasteuriaceae Incertae Sedis	0	0	0	0	0	0	0	0	0	0	0	0	0	0	0	0	0	0	0	0	0	0	0	0	0	0	0	0	0	0	0	0	0	0	0	0	0	0	0	0	0	0	0	0	0	0	0
	256447	Root;Bacteria;Proteobacteria;Alphaproteobacteria;Rhizobiales	0	0	0	0	0	0	0	0	0	0	0	0	0	0	0	0	0	0	0	0	0	0	0	0	0	0	0	0	0	0	0	0	0	0	0	0	0	0	0	0	0	0	0	0	0	0	0
	256549	Root;Bacteria;Proteobacteria;Gammaproteobacteria;Pseudomonadales;Moraxellaceae;Acinetobacter	0	0	0	0	0	0	0	0	0	0	0	0	0	0	0	0	0	0	0	0	0	0	0	0	0	0	0	0	0	0	0	0	0	0	0	0	0	0	0	0	0	0	0	0	0	0	0
	256779	Root;Bacteria;Bacteroidetes;Bacteroidetes;Bacteroidales;Bacteroidaceae;Bacteroides	0	0	0	0	0	0	0	0	0	0	0	0	0	0	0	0	0	0	0	9	46	1	0	1	0	0	0	6	3	0	0	0	2	0	1	0	0	9	2	2	1	6	1	2	5	1	0
	257157	Root;Bacteria;Firmicutes;"Clostridia"	0	0	0	0	0	2	0	0	0	2	0	0	0	0	0	0	0	0	0	0	0	0	0	0	0	0	0	0	0	0	0	0	0	0	0	0	0	0	0	0	0	0	0	0	0	0	0
	257538	Root;Bacteria;Actinobacteria;Actinobacteria;Actinobacteridae;Actinomycetales;Propionibacterineae;Nocardioidaceae;Nocardioides	0	0	0	0	0	0	0	0	0	0	0	0	0	0	0	0	0	0	0	0	0	0	0	0	0	0	0	0	0	0	0	0	0	0	0	0	0	0	0	0	0	0	0	0	0	0	0
	257679	Root;Bacteria;Actinobacteria;Actinobacteria;Actinobacteridae;Actinomycetales;Corynebacterineae;Nocardiaceae;Rhodococcus	0	0	0	0	0	0	0	0	0	0	0	0	0	0	0	0	0	0	0	0	0	0	0	0	0	0	0	0	0	0	0	0	0	0	0	0	0	0	0	0	0	0	0	0	0	0	0
	257725	Root;Bacteria;Proteobacteria;Alphaproteobacteria;Caulobacterales;Caulobacteraceae;Brevundimonas	0	0	0	0	0	0	0	0	0	0	0	0	0	0	0	0	0	0	0	0	0	0	0	0	0	0	0	0	0	0	0	0	0	0	0	0	0	0	0	0	0	0	0	0	0	0	0
	257729	Root;Bacteria;Bacteroidetes;Sphingobacteria;Sphingobacteriales;Sphingobacteriaceae;Pedobacter	0	0	0	0	0	0	0	0	0	0	0	0	0	0	0	0	0	0	0	0	0	0	0	0	0	0	0	0	0	0	0	0	0	0	0	0	0	0	0	0	0	0	0	0	0	0	0
	257881	Root;Bacteria;Firmicutes;"Clostridia";Clostridiales;"Ruminococcaceae"	0	0	0	0	0	0	0	0	0	0	0	0	0	0	0	0	0	0	0	0	0	0	0	0	0	0	0	0	0	0	1	1	0	0	0	0	0	0	0	0	0	1	0	0	0	0	0
	258052	Root;Bacteria;Proteobacteria;Betaproteobacteria;Burkholderiales;Comamonadaceae	0	0	0	0	0	0	0	0	0	0	0	0	0	0	0	0	0	0	0	0	0	0	0	0	0	0	0	0	0	0	0	0	0	0	0	0	0	0	0	0	0	0	0	0	0	0	0
	258099	Root;Bacteria;Firmicutes;"Clostridia";Clostridiales;"Ruminococcaceae"	0	0	0	0	0	0	0	0	0	0	0	0	0	0	0	0	0	0	1	0	0	0	0	0	0	0	0	0	0	0	0	0	0	0	0	0	0	0	0	0	0	0	0	0	0	0	0
	258206	Root;Bacteria;Firmicutes;"Bacilli";Bacillales;Bacillaceae;"Bacillaceae 1";Bacillus;Bacillus c	0	0	0	0	0	0	0	0	0	0	0	0	0	0	0	0	0	0	0	0	0	0	0	0	0	0	0	0	0	0	0	0	0	0	0	0	0	0	0	0	0	0	0	0	0	0	0
	258282	Root;Bacteria;Proteobacteria;Alphaproteobacteria;Sphingomonadales;Sphingomonadaceae	0	0	0	0	0	0	0	0	0	0	0	0	0	0	0	0	0	0	0	0	0	0	0	0	0	0	0	0	0	0	0	0	0	0	0	0	0	0	0	0	0	0	0	0	0	0	0
	258406	Root;Bacteria;Proteobacteria;Alphaproteobacteria;Rhodobacterales;Rhodobacteraceae;Paracoccus	0	0	0	0	0	0	0	0	0	0	0	0	0	0	0	0	0	0	0	0	0	0	0	0	0	0	0	0	0	0	0	0	0	0	0	0	0	0	0	0	0	0	0	0	0	0	0
	258785	Root;Bacteria;Proteobacteria;Gammaproteobacteria;Enterobacteriales;Enterobacteriaceae	0	0	0	0	0	0	0	0	0	0	0	0	0	0	0	0	0	0	0	0	0	0	0	0	0	0	0	0	0	0	0	0	0	0	0	0	0	0	0	0	0	0	0	0	0	0	0
	259130	Root;Bacteria;Firmicutes;"Clostridia";Clostridiales;"Eubacteriaceae";Eubacterium	0	0	0	0	0	0	0	0	0	0	0	0	0	0	0	0	0	0	0	0	0	0	0	0	0	0	0	0	0	0	0	0	0	0	0	0	0	0	0	0	0	0	0	0	0	0	0
	259306	Root;Bacteria;Proteobacteria;Gammaproteobacteria;Enterobacteriales;Enterobacteriaceae	0	1	0	0	0	0	0	0	0	0	0	0	0	0	0	0	0	0	0	0	0	0	0	0	0	0	0	0	0	0	0	0	0	0	0	0	0	0	0	0	0	0	0	0	0	0	0
	259423	Root;Bacteria;Firmicutes;"Bacilli";"Lactobacillales";Lactobacillaceae;Lactobacillus	0	0	0	0	0	0	0	0	0	0	0	0	0	0	0	0	0	0	0	0	0	0	0	0	0	0	0	0	0	0	0	0	0	0	0	0	0	0	0	0	0	0	0	0	0	0	1
	259460	Root;Bacteria;Proteobacteria;Betaproteobacteria;Burkholderiales;Oxalobacteraceae;Massilia	0	0	0	0	0	0	0	0	0	0	0	0	0	0	0	0	0	0	0	0	0	0	0	0	0	0	0	0	0	0	0	0	0	0	0	0	0	0	0	0	0	0	0	0	0	0	0
	259959	Root;Bacteria;Bacteroidetes;Bacteroidetes;Bacteroidales	0	0	0	0	0	0	0	0	0	0	0	0	0	0	0	0	0	0	0	0	0	39	0	0	0	0	0	192	0	0	0	0	0	0	0	0	0	0	0	0	0	0	0	0	0	0	0
	260741	Root;Bacteria;Firmicutes;"Clostridia";Clostridiales;"Ruminococcaceae"	0	0	0	0	0	0	0	0	0	0	0	0	0	0	0	0	0	0	0	0	0	0	0	0	0	0	0	0	0	0	0	0	0	0	0	0	0	0	0	0	0	1	0	0	0	0	0
	260920	Root;Bacteria;Proteobacteria;Alphaproteobacteria;Rhodospirillales;Rhodospirillaceae;Azospirillum	0	0	0	0	0	0	0	0	0	0	0	0	0	0	0	0	0	0	0	0	0	0	0	0	0	0	0	0	0	0	0	0	0	0	0	0	0	0	0	0	0	0	0	0	0	0	0
	261034	Root;Bacteria;Proteobacteria;Alphaproteobacteria;Rhizobiales;Methylobacteriaceae;Methylobacterium	0	0	0	0	0	0	0	0	0	0	0	0	0	0	0	0	0	0	0	0	0	0	0	0	0	0	0	0	0	0	0	0	0	0	0	0	0	0	0	0	0	0	0	0	0	0	0
	261309	Root;Bacteria;Proteobacteria;Alphaproteobacteria;Rhizobiales;Methylobacteriaceae;Methylobacterium	0	0	0	0	0	0	0	0	0	0	0	0	0	0	0	0	0	0	0	0	0	0	0	0	0	0	0	0	0	0	0	0	0	0	0	0	0	0	0	0	0	0	0	0	0	0	0
	261705	Root;Bacteria;Actinobacteria;Actinobacteria;Actinobacteridae;Actinomycetales;Micrococcineae;Brevibacteriaceae;Brevibacterium	0	0	0	0	0	0	0	0	0	0	0	0	0	0	0	0	0	0	0	0	0	0	0	0	0	0	0	0	0	0	0	0	0	0	0	0	0	0	0	0	0	0	0	0	0	0	0
	262301	Root;Bacteria;Firmicutes;"Clostridia";Clostridiales;"Lachnospiraceae"	0	0	0	0	0	0	0	0	0	0	0	0	0	0	0	0	0	0	0	0	0	1	0	0	0	0	0	0	0	0	0	0	0	0	0	1	0	0	0	0	0	0	0	0	0	0	0
	262570	Root;Bacteria;Firmicutes;"Clostridia";Clostridiales;"Ruminococcaceae";Sporobacter	0	0	0	0	0	0	0	0	0	0	0	0	0	0	0	0	0	0	0	0	0	0	0	0	0	0	0	0	0	0	0	0	0	0	0	0	0	0	0	0	0	0	0	0	1	0	0
	262677	Root;Bacteria;Firmicutes;"Clostridia";Clostridiales	0	0	0	0	0	0	0	0	0	0	0	0	0	0	0	0	0	0	0	0	0	0	0	0	0	0	0	0	0	0	0	0	0	0	0	0	0	0	0	0	0	2	0	0	0	0	0
	262708	Root;Bacteria;Proteobacteria;Gammaproteobacteria;Pseudomonadales;Pseudomonadaceae;Pseudomonas	0	0	0	0	0	0	0	0	0	0	0	0	0	0	0	0	0	0	0	0	0	0	0	0	0	0	0	0	0	0	0	0	0	0	0	0	0	0	0	0	0	0	0	0	0	0	0
	262714	Root;Bacteria;Proteobacteria;Alphaproteobacteria;Sphingomonadales;Sphingomonadaceae	0	0	0	0	0	0	0	0	0	0	0	0	0	0	0	0	0	0	0	0	0	0	0	0	0	0	0	0	0	0	0	0	0	0	0	0	0	0	0	0	0	0	0	0	0	0	0
	262794	Root;Bacteria;Firmicutes;"Clostridia";Clostridiales;"Ruminococcaceae";Subdoligranulum	0	0	0	0	0	0	0	0	0	0	0	0	0	0	0	0	0	0	0	0	0	0	0	0	1	0	0	0	0	0	0	0	0	0	0	0	0	0	0	0	0	0	0	0	0	0	0
	262857	Root;Bacteria;Firmicutes;"Bacilli";Bacillales;"Staphylococcaceae"	0	0	0	0	0	0	0	0	0	0	0	0	0	0	0	0	0	0	0	0	0	0	0	0	0	0	0	0	0	0	0	0	0	0	0	0	0	0	0	0	0	0	0	0	0	0	0
	263106	Root;Bacteria;Firmicutes;"Clostridia";Clostridiales;"Ruminococcaceae";Sporobacter	0	0	0	0	0	0	0	0	0	0	0	0	0	0	0	0	0	0	0	0	0	0	0	0	0	0	0	0	0	0	0	0	0	0	2	0	0	0	1	0	0	0	0	0	0	0	0
	263138	Root;Bacteria;Firmicutes;"Clostridia";Clostridiales;"Lachnospiraceae";"Lachnospiraceae Incertae Sedis"	0	0	0	0	0	0	0	0	0	0	0	0	0	0	0	0	0	0	0	0	0	0	0	0	0	0	0	0	0	0	0	0	0	0	0	0	0	0	0	1	0	0	0	0	0	0	0
	263590	Root;Bacteria;Actinobacteria;Actinobacteria;Actinobacteridae;Actinomycetales;Micrococcineae;Microbacteriaceae;Microbacterium	0	0	0	0	0	0	0	0	0	0	0	0	0	0	0	0	0	0	0	0	0	0	0	0	0	0	0	0	0	0	0	0	0	0	0	0	0	0	0	0	0	0	0	0	0	0	0
	264334	Root;Bacteria;Firmicutes;"Clostridia";Clostridiales;"Lachnospiraceae"	0	0	0	0	0	0	0	0	0	0	0	0	0	0	0	0	0	0	0	0	0	0	0	0	0	1	0	0	0	0	0	0	0	0	0	0	0	0	0	0	0	0	0	0	0	0	0
	264534	Root;Bacteria;Bacteroidetes;Bacteroidetes;Bacteroidales	0	0	0	0	0	0	0	0	0	0	0	0	0	0	0	0	0	0	0	0	0	0	0	0	0	0	0	0	0	1	0	0	0	0	0	0	0	0	0	0	0	0	0	0	0	0	0
	264748	Root;Bacteria;Firmicutes;"Bacilli";Bacillales	0	0	0	0	0	0	0	0	0	0	0	0	0	0	0	0	0	0	0	0	0	0	0	0	0	0	0	0	0	0	0	0	0	0	0	0	0	0	0	0	0	0	0	0	0	0	0
	264926	Root;Bacteria;Bacteroidetes;Bacteroidetes;Bacteroidales;Bacteroidaceae;Bacteroides	0	0	0	0	0	0	0	0	0	0	0	0	0	0	0	0	0	0	0	0	0	0	0	0	0	0	0	0	0	0	0	0	0	0	0	0	0	0	0	0	0	0	0	0	1	0	0
	265137	Root;Bacteria;Proteobacteria;Alphaproteobacteria;Rhodospirillales;Acetobacteraceae;Teichococcus	0	0	0	0	0	0	0	0	0	0	0	0	0	0	0	0	0	0	0	0	0	0	0	0	0	0	0	0	0	0	0	0	0	0	0	0	0	0	0	0	0	0	0	0	0	0	0
	265267	Root;Bacteria;Firmicutes;"Bacilli";"Lactobacillales"	0	0	0	0	0	0	0	0	0	0	0	0	0	0	0	0	0	0	0	0	0	0	0	0	0	0	0	0	0	0	0	0	0	0	0	0	0	0	0	0	0	0	0	0	0	0	0
	265868	Root;Bacteria;Firmicutes;"Bacilli";"Lactobacillales";Streptococcaceae;Streptococcus	0	0	0	0	0	0	0	0	0	0	0	0	0	0	0	0	0	0	0	0	0	0	0	0	0	0	0	0	0	0	0	0	0	0	0	0	0	0	0	0	0	0	0	0	0	0	0
	266243	Root;Bacteria;Firmicutes;"Clostridia";Clostridiales	0	0	0	0	0	0	0	0	0	0	0	0	0	0	0	0	0	0	0	0	0	0	0	0	0	0	0	0	0	0	0	0	0	0	0	0	0	0	0	1	0	0	0	0	0	0	0
	266368	Root;Bacteria;Actinobacteria;Actinobacteria;Actinobacteridae;Actinomycetales;Frankineae;Kineosporiaceae;Kineococcus	0	0	0	0	0	0	0	0	0	0	0	0	0	0	0	0	0	0	0	0	0	0	0	0	0	0	0	0	0	0	0	0	0	0	0	0	0	0	0	0	0	0	0	0	0	0	0
	266446	Root;Bacteria;Actinobacteria;Actinobacteria;Coriobacteridae;Coriobacteriales;Coriobacterineae;Coriobacteriaceae;Olsenella	0	0	0	0	0	0	0	0	0	0	0	0	0	0	0	0	0	0	0	0	0	0	0	0	0	0	0	0	0	0	0	0	0	0	0	0	0	0	0	0	0	0	0	0	0	0	0
	266771	Root;Bacteria;Firmicutes;"Bacilli";"Lactobacillales";Lactobacillaceae;Lactobacillus	1	0	0	1	0	0	0	0	0	0	0	0	2	0	0	0	0	0	0	0	0	0	0	2	0	1	0	0	0	0	0	1	0	0	0	0	0	5	0	0	0	0	0	0	0	0	0
	266777	Root;Bacteria;Firmicutes;"Clostridia";Clostridiales;Incertae Sedis XI;Peptoniphilus	0	0	0	0	0	0	0	0	0	0	0	0	0	0	0	0	0	0	0	0	0	0	0	0	0	0	0	0	0	0	0	0	0	0	0	0	0	0	0	0	0	0	0	0	0	0	0
	267139	Root;Bacteria;Firmicutes;"Clostridia";Clostridiales;"Peptostreptococcaceae";"Peptostreptococcaceae Incertae Sedis"	0	0	0	0	0	0	0	0	0	0	0	0	0	0	0	0	0	0	1	1	0	1	3	0	0	0	0	0	0	0	1	0	0	0	6	0	0	21	0	0	3	0	0	0	2	0	0
	267147	Root;Bacteria;Firmicutes;"Bacilli";Bacillales;Incertae Sedis XII;Exiguobacterium	0	0	0	0	0	0	0	0	0	0	0	0	0	0	0	0	0	0	0	0	0	0	0	0	0	0	0	0	0	0	0	0	0	0	0	0	0	0	0	0	0	0	0	0	0	0	0
	267161	Root;Bacteria;Firmicutes;"Clostridia";Clostridiales;Clostridiaceae;"Clostridiaceae 1";Clostridium	0	0	0	0	0	0	0	0	0	0	0	0	0	0	0	0	0	0	0	0	0	0	0	0	0	0	0	0	0	0	0	0	0	0	0	0	0	1	0	0	0	0	0	0	0	0	0
	267978	Root;Bacteria;Bacteroidetes;Sphingobacteria;Sphingobacteriales;Flexibacteraceae	0	0	0	0	0	0	0	0	0	0	0	0	0	0	0	0	0	0	0	0	0	0	0	0	0	0	0	0	0	0	0	0	0	0	0	0	0	0	0	0	0	0	0	0	0	0	0
	268169	Root;Bacteria;Proteobacteria;Deltaproteobacteria;Myxococcales;Nannocystineae;Haliangiaceae;Haliangium	0	0	0	0	0	0	0	0	0	0	0	0	0	0	0	0	0	0	0	0	0	0	0	0	0	0	0	0	0	0	0	0	0	0	0	0	0	0	0	0	0	0	0	0	0	0	0
	268506	Root;Bacteria;Firmicutes;"Clostridia";Clostridiales;Veillonellaceae;Succiniclasticum	0	0	0	0	0	0	0	0	0	0	0	0	0	0	0	0	0	0	0	0	0	0	0	0	0	6	0	0	0	0	0	0	0	0	0	0	0	0	0	0	0	0	0	0	0	0	0
	268540	Root;Bacteria;Bacteroidetes;Bacteroidetes;Bacteroidales	0	0	0	0	0	0	0	0	0	0	0	0	0	0	0	0	0	0	0	0	0	0	0	0	0	0	0	0	0	0	0	0	0	0	0	0	0	0	0	0	0	0	0	0	0	0	0
	268556	Root;Bacteria;Firmicutes;"Clostridia";Clostridiales;"Ruminococcaceae"	0	0	0	0	0	0	0	0	0	0	0	0	0	0	0	0	0	0	0	0	0	0	0	0	0	0	0	0	1	0	0	0	0	0	0	0	0	0	0	0	0	0	0	0	0	0	0
	268604	Root;Bacteria;Bacteroidetes	0	0	0	0	0	0	0	0	0	0	0	0	0	0	0	0	0	0	0	0	0	46	0	0	0	0	0	0	0	0	0	0	0	0	157	0	0	0	0	0	0	0	0	0	0	0	0
	268730	Root;Bacteria;Firmicutes;"Clostridia";Clostridiales	0	0	0	0	0	0	0	0	0	0	0	0	0	0	0	0	0	0	0	0	0	0	0	0	0	0	0	0	0	0	0	0	0	0	0	0	0	0	1	0	0	0	0	0	0	0	0
	269203	Root;Bacteria;Proteobacteria;Alphaproteobacteria;Sphingomonadales;Sphingomonadaceae;Sphingomonas	0	0	0	0	0	0	0	0	0	0	0	0	0	0	0	0	0	0	0	0	0	0	0	0	0	0	0	0	0	0	0	0	0	0	0	0	0	0	0	0	0	0	0	0	0	0	0
	269293	Root;Bacteria;Tenericutes;Mollicutes;Mycoplasmatales;Mycoplasmataceae;Ureaplasma	0	0	0	0	0	0	0	0	0	0	0	0	0	0	0	0	0	0	0	0	0	0	0	0	0	0	0	0	0	0	0	0	0	0	0	0	0	0	0	0	0	0	0	0	0	0	0
	269352	Root;Bacteria;Actinobacteria;Actinobacteria;Actinobacteridae;Actinomycetales	0	0	0	0	0	0	0	0	0	0	0	0	0	0	0	0	0	0	0	0	0	0	0	0	0	0	0	0	0	0	0	0	0	0	0	0	0	0	0	0	0	0	0	0	0	0	0
	269360	Root;Bacteria;Firmicutes;"Clostridia";Clostridiales;"Ruminococcaceae"	0	0	0	0	0	0	0	0	0	0	0	0	0	0	0	0	0	0	0	0	0	0	0	0	0	0	0	0	0	0	0	0	0	0	1	0	0	0	0	0	1	0	0	0	0	0	0
	269386	Root;Bacteria	0	0	0	0	0	0	0	0	0	0	0	0	0	0	0	0	0	0	0	0	0	0	0	0	0	0	0	0	0	0	0	0	0	0	2	0	0	0	0	0	315	0	0	0	0	0	0
	269416	Root;Bacteria;Proteobacteria;Alphaproteobacteria;Rhodospirillales;Acetobacteraceae	0	0	0	0	0	0	0	0	0	0	0	0	0	0	0	0	0	0	0	0	0	0	0	0	0	0	0	0	0	0	0	0	0	0	0	0	0	0	0	0	0	0	0	0	0	0	0
	269678	Root;Bacteria;Actinobacteria;Actinobacteria;Coriobacteridae;Coriobacteriales;Coriobacterineae;Coriobacteriaceae;Olsenella	0	0	0	0	0	0	0	0	0	0	0	0	0	0	0	0	0	0	0	0	0	0	0	0	0	0	0	0	0	0	0	0	0	0	0	0	0	0	0	0	0	0	0	0	0	0	0
	269743	Root;Bacteria;Firmicutes;"Bacilli";"Lactobacillales";Lactobacillaceae;Lactobacillus	0	5	0	0	0	0	0	0	0	0	0	0	2	0	0	0	0	0	0	0	0	0	0	0	0	0	0	0	0	0	0	0	0	0	0	0	0	0	0	0	0	0	0	0	0	0	0
	269842	Root;Bacteria;Firmicutes;"Bacilli";Bacillales;Bacillaceae;"Bacillaceae 1";Bacillus;Bacillus d	0	0	0	0	0	0	0	0	0	0	0	0	0	0	0	0	0	0	0	0	0	0	0	0	0	0	0	0	0	0	0	0	0	0	0	0	0	0	0	0	0	0	0	0	0	0	0
	270308	Root;Bacteria;Actinobacteria;Actinobacteria;Actinobacteridae;Actinomycetales	0	0	0	0	0	0	0	0	0	0	0	0	0	0	0	0	0	0	0	0	0	0	0	0	0	0	0	0	0	0	0	0	0	0	0	0	0	0	0	0	0	0	0	0	0	0	0
	270504	Root;Bacteria;Firmicutes;"Clostridia";Clostridiales	0	0	0	0	0	0	0	0	0	0	0	0	0	0	0	0	0	0	0	0	0	0	0	0	0	0	0	0	0	0	0	0	0	0	0	0	0	3	0	0	0	0	0	0	0	0	0
	270625	Root;Bacteria;Firmicutes;"Clostridia"	0	0	0	0	0	0	0	0	0	0	0	0	0	0	0	0	0	0	0	0	0	0	0	0	0	1	0	0	0	0	0	0	0	0	0	0	0	0	0	0	0	0	0	0	0	0	0
	271214	Root;Bacteria;Bacteroidetes;Bacteroidetes;Bacteroidales;Bacteroidaceae;Bacteroides	0	0	0	0	0	0	0	0	0	0	0	0	0	0	0	0	0	15	4	13	72	6	2	1	3	2	0	4	12	0	6	0	0	0	0	0	2	3	1	1	14	1	0	1	5	3	0
	271563	Root;Bacteria;Firmicutes;"Clostridia";Clostridiales;"Ruminococcaceae"	0	0	0	0	0	0	0	0	0	0	0	0	0	0	0	0	0	0	0	0	0	1	0	0	0	0	0	0	0	0	0	0	0	0	0	0	0	0	0	0	0	0	0	0	0	0	0
	271602	Root;Bacteria;Firmicutes;"Clostridia";Clostridiales	0	0	0	0	0	0	0	0	0	0	0	0	0	0	0	0	0	0	0	0	0	0	0	0	0	0	0	0	0	0	0	0	0	0	0	0	0	0	0	1	0	0	0	0	0	0	0
	271906	Root;Bacteria;Proteobacteria;Gammaproteobacteria;Pseudomonadales;Pseudomonadaceae;Pseudomonas	0	0	0	0	0	0	0	0	0	0	0	0	1	0	0	0	0	0	0	0	0	0	0	0	0	0	0	0	0	0	0	0	0	0	0	0	0	0	0	0	0	0	0	0	0	0	0
	272078	Root;Bacteria;Actinobacteria;Actinobacteria;Actinobacteridae;Actinomycetales;Corynebacterineae;Corynebacteriaceae;Corynebacterium	0	0	0	0	0	0	0	0	0	0	0	0	0	0	0	0	0	0	0	0	0	0	0	0	0	0	0	0	0	0	0	0	0	0	0	0	0	0	0	0	0	0	0	0	0	0	0
	272886	Root;Bacteria;Firmicutes;"Clostridia";Clostridiales;"Lachnospiraceae"	0	0	0	0	0	0	0	0	0	0	0	0	0	0	0	0	0	0	0	0	0	0	0	0	0	0	0	0	1	0	0	0	0	0	2	0	0	0	0	0	0	0	0	0	0	0	0
	272926	Root;Bacteria;Firmicutes;"Clostridia";Clostridiales;"Ruminococcaceae"	0	0	0	0	0	0	0	0	0	0	0	0	0	0	0	0	0	0	0	0	0	0	0	0	0	0	1	0	0	0	0	0	0	0	0	0	0	0	0	0	0	0	0	0	0	0	0
	273440	Root;Bacteria;Proteobacteria;Alphaproteobacteria;Rhizobiales	0	0	0	0	0	0	0	0	0	0	0	0	0	0	0	0	0	0	0	0	0	0	0	0	0	0	0	0	0	0	0	0	0	0	0	0	0	0	0	0	0	0	0	0	0	0	0
	273658	Root;Bacteria;Bacteroidetes;Flavobacteria;Flavobacteriales;Flavobacteriaceae;Flavobacterium	0	0	0	0	0	0	0	0	0	0	0	0	0	0	0	0	0	0	0	0	0	0	0	0	0	0	0	0	0	0	0	0	0	0	0	0	0	0	0	0	0	0	0	0	0	0	0
	273707	Root;Bacteria;Firmicutes;"Clostridia";Clostridiales;"Ruminococcaceae"	0	0	0	0	0	0	0	0	0	0	0	0	0	0	0	0	0	0	0	0	0	0	0	0	0	0	0	0	0	0	0	0	0	1	0	0	0	0	0	0	0	0	0	0	0	0	0
	273737	Root;Bacteria;Firmicutes;"Clostridia";Clostridiales;"Ruminococcaceae";Ruminococcus	0	0	0	0	0	0	0	0	0	0	0	0	0	0	0	0	0	0	0	0	0	0	0	0	0	0	0	0	0	0	0	0	0	0	0	0	0	0	0	0	0	0	0	1	0	0	0
	273775	Root;Bacteria;Firmicutes;"Clostridia";Clostridiales;"Peptostreptococcaceae";"Peptostreptococcaceae Incertae Sedis"	0	0	0	0	0	0	0	0	0	0	0	0	0	0	0	0	0	0	0	2	0	0	0	0	0	0	0	0	2	0	0	0	2	0	2	0	0	7	1	1	5	1	0	0	0	0	0
	273832	Root;Bacteria;Firmicutes;"Clostridia";Clostridiales;Veillonellaceae;Dialister	0	0	0	0	0	0	0	0	0	0	0	0	0	0	0	0	0	0	0	0	0	0	0	0	0	0	0	0	0	0	0	0	0	0	0	0	0	0	0	0	0	6	0	0	0	0	0
	274138	Root;Bacteria;Firmicutes;"Bacilli";"Lactobacillales";Lactobacillaceae;Lactobacillus	0	0	0	0	0	0	0	0	0	0	0	0	0	0	0	0	0	0	0	0	0	0	0	0	0	0	0	0	0	0	0	0	0	0	0	0	0	0	0	0	0	0	0	0	0	0	0
	274244	Root;Bacteria;Bacteroidetes;Bacteroidetes;Bacteroidales;Porphyromonadaceae;Parabacteroides	0	0	0	0	0	0	0	0	0	0	0	0	0	0	0	1	0	0	0	181	0	0	113	0	0	79	0	0	0	0	0	0	0	0	0	102	0	0	0	0	1	0	0	0	10	0	0
	274278	Root;Bacteria;Actinobacteria;Actinobacteria;Actinobacteridae;Actinomycetales;Micrococcineae;Dermabacteraceae;Brachybacterium	0	0	0	0	0	0	0	0	0	0	0	0	0	0	0	0	0	0	0	0	0	0	0	0	0	0	0	0	0	0	0	0	0	0	0	0	0	0	0	0	0	0	0	0	0	0	0
	274455	Root;Bacteria;Firmicutes;"Clostridia";Clostridiales;"Lachnospiraceae"	0	0	0	0	0	0	0	0	0	0	0	0	0	0	0	0	0	0	0	0	0	0	0	0	0	0	0	0	0	0	0	0	0	1	0	0	0	0	0	0	0	0	0	0	0	0	0
	274547	Root;Bacteria;Bacteroidetes;Flavobacteria;Flavobacteriales;Flavobacteriaceae	0	0	0	0	0	0	0	0	0	0	0	0	0	0	0	0	0	0	0	0	0	0	0	0	0	0	0	0	0	0	0	0	0	0	0	0	0	0	0	0	0	0	0	0	0	0	0
	276168	Root;Bacteria;Proteobacteria;Gammaproteobacteria;Pseudomonadales;Pseudomonadaceae;Pseudomonas	0	0	0	0	0	0	0	0	0	0	0	0	0	0	0	0	0	0	0	0	0	0	0	0	0	0	0	0	0	0	0	0	0	0	0	0	0	0	0	0	0	0	0	0	0	0	0
	276582	Root;Bacteria;Firmicutes;"Bacilli";Bacillales;Bacillaceae;"Bacillaceae 1";Bacillus;Bacillus a	0	0	0	0	0	0	0	0	0	0	0	0	0	0	0	0	0	0	0	0	0	0	0	0	0	0	0	0	0	0	0	0	0	0	0	0	0	0	0	0	0	0	0	0	0	0	0
	276586	Root;Bacteria	0	0	0	0	0	0	0	0	0	0	0	0	0	0	0	0	0	0	0	0	0	0	0	0	0	0	0	0	0	0	0	0	0	0	0	0	0	0	0	0	0	0	0	0	0	0	0
	277340	Root;Bacteria;Firmicutes;"Bacilli";Bacillales;Bacillaceae;"Bacillaceae 1";Bacillus;Bacillus c	0	0	0	0	0	0	0	0	0	0	0	0	0	0	0	0	0	0	0	0	0	0	0	0	0	0	0	0	0	0	0	0	0	0	0	0	0	0	0	0	0	0	0	0	0	0	0
	277376	Root;Bacteria;Firmicutes;"Clostridia";Clostridiales	0	0	0	0	0	0	0	0	0	0	0	0	0	0	0	0	0	0	0	0	0	0	0	0	0	0	0	0	0	2	0	0	0	0	1	0	0	0	0	0	0	0	0	0	0	0	0
	277489	Root;Bacteria;Firmicutes;"Clostridia";Clostridiales;"Lachnospiraceae";Coprococcus	0	0	0	0	0	0	0	0	0	0	0	0	0	0	0	0	0	0	11	0	1	0	0	1	0	12	0	0	0	2	0	0	0	0	0	4	0	2	0	0	4	0	0	0	0	0	0
	277653	Root;Bacteria;Proteobacteria;Alphaproteobacteria;Rhodobacterales;Rhodobacteraceae;Rhodobacter	0	0	0	0	0	0	0	0	0	0	0	0	0	0	0	0	0	0	0	0	0	0	0	0	0	0	0	0	0	0	0	0	0	0	0	0	0	0	0	0	0	0	0	0	0	0	0
	277679	Root;Bacteria;Proteobacteria;Betaproteobacteria;Burkholderiales;Incertae sedis 5;Leptothrix	0	1	0	0	0	0	0	0	0	0	0	0	0	0	0	0	0	0	0	0	0	0	0	0	0	0	0	0	0	0	0	0	0	0	0	0	0	0	0	0	0	0	0	0	0	0	0
	277702	Root;Bacteria;Firmicutes;"Bacilli";"Lactobacillales";Lactobacillaceae;Lactobacillus	0	0	0	0	0	0	0	0	0	0	0	0	0	0	0	0	0	0	0	0	0	0	0	0	0	0	0	0	0	0	0	0	0	0	0	0	0	0	0	0	0	0	0	0	0	0	0
	277929	Root;Bacteria;Firmicutes;"Bacilli"	0	0	0	0	0	0	0	0	0	0	0	0	0	0	0	0	0	0	0	0	0	0	0	0	0	0	0	0	0	0	0	0	0	0	0	0	0	0	0	0	0	0	0	0	0	0	0
	278919	Root;Bacteria;Actinobacteria;Actinobacteria;Actinobacteridae;Actinomycetales;Actinomycineae;Actinomycetaceae;Actinomyces	0	2	0	0	0	0	0	0	0	0	0	1	0	0	0	0	0	0	0	0	0	0	0	0	0	0	0	0	0	0	0	0	0	0	0	0	0	0	0	0	0	0	0	0	0	0	0
	279192	Root;Bacteria;Bacteroidetes;Bacteroidetes;Bacteroidales;Bacteroidaceae;Bacteroides	0	0	0	0	0	0	0	0	0	0	0	0	0	0	0	0	0	0	0	0	0	0	0	0	0	1	0	0	1	0	0	0	0	0	0	0	0	0	0	0	0	2	0	2	1	0	0
	279543	Root;Bacteria;Firmicutes;"Clostridia";Clostridiales;"Ruminococcaceae"	0	0	0	0	0	0	0	0	0	0	0	0	0	0	0	0	0	0	0	0	0	0	0	0	0	0	0	0	1	0	0	0	0	4	0	0	1	0	0	0	0	0	1	0	0	0	0
	279948	Root;Bacteria;Proteobacteria;Gammaproteobacteria;Pseudomonadales;Pseudomonadaceae	0	0	0	0	0	0	0	0	0	0	0	0	0	0	0	0	0	0	0	0	0	0	0	0	0	0	0	0	0	0	0	0	0	0	0	0	0	0	0	0	0	0	0	0	0	0	0
	280239	Root;Bacteria;Proteobacteria;Alphaproteobacteria;Rhodospirillales;Acetobacteraceae	0	0	0	0	0	0	0	0	0	0	0	0	0	0	0	0	0	0	0	0	0	0	0	0	0	0	0	0	0	0	0	0	0	0	0	0	0	0	0	0	0	0	0	0	0	0	0
	283210	Root;Bacteria;Proteobacteria;Betaproteobacteria;Burkholderiales;Incertae sedis 5	0	0	0	0	0	0	0	0	0	0	0	0	0	0	0	0	0	0	0	0	0	0	0	0	0	0	0	0	0	0	0	0	0	0	0	0	0	0	0	0	0	0	0	0	0	0	0
	284177	Root;Bacteria;Proteobacteria;Betaproteobacteria;Burkholderiales;Oxalobacteraceae;Janthinobacterium	0	0	0	0	0	0	0	0	1	0	0	0	0	0	0	0	0	0	0	0	0	0	0	0	0	0	0	0	0	0	0	0	0	0	0	0	0	0	0	0	0	0	0	0	0	0	0
	286716	Root;Bacteria;Bacteroidetes;Flavobacteria;Flavobacteriales;Flavobacteriaceae	0	0	0	0	0	0	0	0	0	0	0	0	21	1	0	3	0	0	0	0	0	0	0	0	0	0	0	0	0	0	0	0	0	0	0	0	0	0	0	0	0	0	0	0	0	0	0
	287160	Root;Bacteria;Firmicutes;"Clostridia";Clostridiales;Clostridiaceae;"Clostridiaceae 1";Clostridium	0	0	0	0	0	0	0	0	0	0	0	0	0	0	0	0	0	0	0	0	0	0	0	0	0	0	0	0	0	0	0	0	0	0	0	0	0	0	0	0	0	0	0	0	0	0	0
	287197	Root;Bacteria;Actinobacteria;Actinobacteria;Actinobacteridae;Actinomycetales;Micrococcineae;Micrococcaceae	0	0	0	1	0	0	0	0	0	0	0	0	0	0	0	0	0	0	0	0	0	0	0	0	0	0	0	0	0	0	0	0	0	0	0	0	0	0	0	0	0	0	0	0	0	0	0
	287625	Root;Bacteria;Acidobacteria;Acidobacteria;Acidobacteriales;Acidobacteriaceae;Gp3	0	0	0	0	0	0	0	0	0	0	0	0	0	0	0	0	0	0	0	0	0	0	0	0	0	0	0	0	0	0	0	0	0	0	0	0	0	0	0	0	0	0	0	0	0	0	0
	287646	Root;Bacteria;Proteobacteria;Betaproteobacteria;Burkholderiales;Burkholderiaceae;Ralstonia	0	1	1	0	2	0	0	0	0	1	0	0	0	0	0	0	0	0	0	0	0	0	0	0	0	0	0	0	0	0	0	0	0	0	0	0	0	0	0	0	0	0	0	0	0	0	0
	287666	Root;Bacteria;Firmicutes;"Clostridia";Clostridiales	0	0	0	0	0	0	0	0	0	0	0	0	0	0	0	0	0	0	0	0	0	0	0	0	0	0	0	0	0	0	0	0	0	0	0	0	0	0	0	1	0	0	0	0	0	0	0
	287991	Root;Bacteria;Bacteroidetes;Bacteroidetes;Bacteroidales;Prevotellaceae;Prevotella	0	0	0	0	0	0	0	0	0	0	0	0	0	0	0	0	0	0	0	0	0	188	0	0	0	0	0	0	0	0	0	0	0	0	0	0	0	0	0	0	0	0	0	0	0	0	0
	288325	Root;Bacteria;Firmicutes;"Clostridia";Clostridiales;"Lachnospiraceae";"Lachnospiraceae Incertae Sedis"	0	0	0	0	0	0	0	0	0	0	0	0	0	0	0	0	0	0	0	0	0	0	0	0	0	0	0	0	1	0	1	0	0	0	0	0	0	0	0	0	0	0	0	0	0	0	0
	288343	Root;Bacteria;Firmicutes;"Clostridia";Clostridiales	0	0	0	0	0	0	0	0	0	0	0	0	0	0	0	0	0	0	0	0	0	0	0	0	1	0	0	0	0	0	0	0	0	0	0	0	0	0	0	0	0	0	0	0	0	0	0
	288438	Root;Bacteria;Firmicutes;"Clostridia";Clostridiales;"Lachnospiraceae";"Lachnospiraceae Incertae Sedis"	0	0	0	0	0	0	0	0	0	0	0	0	0	0	0	0	0	0	0	0	0	1	0	0	1	0	0	0	0	0	0	0	0	0	0	0	0	0	0	0	0	0	0	0	0	0	0
	288456	Root;Bacteria;Firmicutes;"Bacilli";"Lactobacillales"	0	0	0	0	0	0	0	0	0	0	0	0	0	0	0	0	0	0	0	0	0	0	0	0	0	0	0	0	0	0	0	0	0	0	0	0	0	0	0	0	0	0	0	0	0	0	0
	288588	Root;Bacteria;Firmicutes;"Clostridia";Clostridiales;"Ruminococcaceae"	0	0	0	0	0	0	0	0	0	0	0	0	0	0	0	0	0	0	0	0	0	0	0	0	0	1	0	0	0	1	0	0	0	4	1	0	1	0	0	1	0	0	2	2	0	0	0
	288734	Root;Bacteria;Bacteroidetes	0	0	0	0	0	0	0	0	0	0	0	0	0	0	0	0	0	0	0	0	0	2	0	0	5	0	0	0	0	0	0	0	0	0	0	0	0	0	0	0	0	0	0	0	0	0	0
	288961	Root;Bacteria;Firmicutes;"Clostridia";Clostridiales;"Lachnospiraceae"	0	0	0	0	0	0	0	0	0	0	0	0	0	0	0	0	0	0	0	0	0	0	0	0	0	0	0	0	0	0	0	0	2	0	2	0	1	1	0	0	1	0	0	0	0	0	0
	289006	Root;Bacteria;Proteobacteria;Alphaproteobacteria;Sphingomonadales;Sphingomonadaceae;Novosphingobium	0	0	0	0	0	0	0	0	0	0	0	0	0	0	0	0	0	0	0	0	0	0	0	0	0	0	0	0	0	0	0	0	0	0	0	0	0	0	0	0	0	0	0	0	0	0	0
	289055	Root;Bacteria;Firmicutes;"Clostridia";Clostridiales;"Ruminococcaceae"	0	0	0	0	0	0	0	0	0	0	0	0	0	0	0	0	0	0	0	0	0	0	0	0	0	0	0	0	0	0	0	0	0	0	0	0	0	0	0	0	0	0	0	0	1	0	0
	289304	Root;Bacteria;Firmicutes;"Clostridia";Clostridiales;"Lachnospiraceae"	0	0	0	0	0	0	0	0	0	0	0	0	0	0	0	0	0	0	0	0	0	0	0	0	0	0	0	0	1	0	0	0	0	0	0	0	0	0	0	0	0	0	0	0	0	0	0
	289306	Root;Bacteria;Firmicutes;"Clostridia";Clostridiales;"Ruminococcaceae"	0	0	0	0	0	0	0	0	0	0	0	0	0	0	0	0	0	0	0	0	0	0	0	0	0	0	0	0	0	0	2	3	0	0	0	0	0	0	1	0	1	2	0	0	0	0	0
	289375	Root;Bacteria;Firmicutes;"Clostridia";Clostridiales;"Lachnospiraceae"	0	0	0	0	0	0	0	0	0	0	0	0	0	0	0	0	0	0	0	0	0	0	0	0	0	0	0	0	0	0	0	0	0	0	0	0	0	0	0	0	1	0	0	0	0	0	0
	289546	Root;Bacteria;Firmicutes;"Clostridia";Clostridiales	0	0	0	0	0	0	0	0	0	0	0	0	0	0	0	0	0	0	0	0	0	0	0	0	0	1	0	0	0	0	0	0	0	0	3	0	0	0	1	0	0	0	0	0	0	0	0
	289622	Root;Bacteria;Firmicutes;"Clostridia";Clostridiales;Clostridiaceae;"Clostridiaceae 1";Clostridium	0	0	0	0	0	0	0	0	0	0	0	0	1	0	0	0	0	0	0	0	0	0	0	0	9	1	0	0	0	0	0	0	0	0	2	0	0	1	0	0	1	0	0	0	0	1	0
	289734	Root;Bacteria;Firmicutes;"Clostridia";Clostridiales;"Lachnospiraceae";"Lachnospiraceae Incertae Sedis"	0	0	0	0	0	0	0	0	0	0	0	0	0	0	0	0	0	0	0	0	0	0	0	0	0	0	0	0	0	1	0	0	0	0	0	0	0	0	0	0	0	0	0	0	0	0	0
	290069	Root;Bacteria;Actinobacteria;Actinobacteria;Actinobacteridae;Actinomycetales;Micrococcineae;Micrococcaceae;Arthrobacter	0	0	0	0	0	0	0	0	0	0	0	0	0	0	0	0	0	0	0	0	0	0	0	0	0	0	0	0	0	0	0	0	0	0	0	0	0	0	0	0	0	0	0	0	0	0	0
	290186	Root;Bacteria;Proteobacteria;Gammaproteobacteria;Pseudomonadales;Moraxellaceae;Acinetobacter	0	0	0	0	0	1	0	0	0	0	0	0	0	0	0	0	0	0	0	0	0	0	0	0	0	0	0	0	0	0	0	0	0	0	0	0	0	0	0	0	0	0	0	0	0	0	0
	290251	Root;Bacteria;Firmicutes;"Clostridia";Clostridiales	0	0	0	0	0	0	0	0	0	0	0	0	0	0	0	0	0	0	0	0	0	0	0	0	3	0	0	0	0	0	0	0	0	0	0	0	0	0	0	0	0	0	0	0	0	0	0
	290281	Root;Bacteria;Firmicutes;"Clostridia";Clostridiales;"Lachnospiraceae";"Lachnospiraceae Incertae Sedis"	0	0	0	0	0	0	0	0	0	0	0	0	0	0	0	0	0	0	0	0	0	0	0	0	0	0	0	0	0	0	0	0	0	0	0	0	2	0	0	0	0	0	0	0	0	0	0
	290362	Root;Bacteria;Firmicutes;"Clostridia";Clostridiales;"Lachnospiraceae";"Lachnospiraceae Incertae Sedis"	0	0	0	0	0	0	0	0	0	0	0	0	0	0	0	0	0	0	0	0	0	0	0	0	0	0	1	0	0	0	0	0	0	0	0	0	1	0	0	0	0	0	0	0	0	0	0
	290637	Root;Bacteria;Firmicutes;"Clostridia";Clostridiales;"Ruminococcaceae"	0	0	0	0	0	0	0	0	0	0	0	0	0	0	0	0	0	0	0	0	0	0	0	0	0	1	0	0	0	0	0	0	0	0	0	0	0	0	0	0	0	0	0	0	0	0	0
	290660	Root;Bacteria;Bacteroidetes;Bacteroidetes;Bacteroidales;Bacteroidaceae;Bacteroides	0	0	0	0	0	0	0	0	0	0	0	0	0	0	0	0	0	0	0	0	5	0	0	0	2	0	0	0	4	0	0	0	0	0	0	0	0	3	7	0	0	1	1	0	0	0	0
	290669	Root;Bacteria;Firmicutes;"Clostridia";Clostridiales;Clostridiaceae;"Clostridiaceae 1";Sarcina	0	0	0	0	0	0	0	0	0	0	0	0	0	0	0	0	0	0	0	0	0	0	0	0	0	0	0	0	0	0	0	0	0	0	0	0	0	0	0	0	0	0	0	0	0	0	0
	290737	Root;Bacteria;Firmicutes;"Clostridia";Clostridiales;"Ruminococcaceae"	0	0	0	0	0	0	0	0	0	0	0	0	0	0	0	0	0	0	0	0	0	0	0	0	0	0	0	0	0	0	0	0	0	0	2	0	0	0	0	0	0	0	0	0	0	0	0
	290891	Root;Bacteria;Bacteroidetes	0	0	0	0	0	0	0	0	0	0	0	0	0	0	0	0	0	0	0	0	0	0	0	0	137	0	0	0	0	0	0	0	0	0	0	0	0	0	0	0	0	0	0	0	2	0	0
	290974	Root;Bacteria;Firmicutes;"Clostridia";Clostridiales;Incertae Sedis XIII;Anaerovorax	0	0	0	0	0	0	0	0	0	0	0	0	0	0	0	0	0	0	0	0	0	0	0	0	0	0	0	0	0	0	0	0	0	0	0	0	1	0	0	0	0	0	0	0	0	0	0
	291090	Root;Bacteria;Bacteroidetes;Bacteroidetes;Bacteroidales;Porphyromonadaceae;Parabacteroides	0	0	0	0	0	0	0	0	0	0	0	0	1	0	0	0	0	0	93	0	1	34	1	0	18	0	454	0	1	0	83	156	0	0	13	41	10	0	51	24	0	101	0	35	9	1	0
	291134	Root;Bacteria;Firmicutes;"Clostridia";Clostridiales;Clostridiaceae;"Clostridiaceae 1";Clostridium	0	0	0	0	0	0	0	0	0	0	0	0	0	0	0	0	0	0	0	0	0	0	0	0	19	0	0	0	0	0	0	0	0	0	0	0	0	6	0	0	0	0	0	0	0	0	0
	291270	Root;Bacteria;Firmicutes;"Clostridia";Clostridiales;"Ruminococcaceae"	0	0	0	0	0	0	0	0	0	0	0	0	0	0	0	0	0	0	0	0	0	0	0	0	0	0	0	0	0	0	0	0	0	0	1	0	0	0	0	0	0	0	0	0	0	0	0
	291406	Root;Bacteria;Acidobacteria;Acidobacteria;Acidobacteriales;Acidobacteriaceae;Gp6	0	0	0	0	0	0	0	0	0	0	0	0	0	0	0	0	0	0	0	0	0	0	0	0	0	0	0	0	0	0	0	0	0	0	0	0	0	0	0	0	0	0	0	0	0	0	0
	291481	Root;Bacteria;Firmicutes;"Clostridia";Clostridiales;"Lachnospiraceae"	0	0	0	0	0	0	0	0	0	0	0	0	0	0	0	0	0	0	0	0	0	0	0	0	0	0	0	0	0	0	0	0	0	0	0	0	1	0	0	0	0	0	0	0	0	0	0
	291561	Root;Bacteria;Firmicutes;"Clostridia";Clostridiales	0	0	0	0	0	0	0	0	0	0	0	0	0	0	0	0	0	0	0	0	0	0	0	0	0	0	0	0	0	0	0	0	0	0	0	0	0	0	0	1	0	0	0	0	0	0	0
	291602	Root;Bacteria;Firmicutes;"Bacilli";Bacillales;Bacillaceae;"Bacillaceae 1";Bacillus	0	0	0	0	0	0	0	0	0	0	0	0	0	0	0	0	0	0	0	0	0	0	0	0	0	0	0	0	0	0	0	0	0	0	0	0	0	0	0	0	0	0	0	0	0	0	0
	291720	Root;Bacteria;Firmicutes;"Clostridia";Clostridiales;"Lachnospiraceae"	0	0	0	0	0	0	0	0	0	0	0	0	0	0	0	0	0	0	1	0	0	0	0	0	0	1	0	0	0	0	0	0	1	0	2	1	1	0	0	0	3	0	0	0	0	0	0
	291737	Root;Bacteria;Firmicutes;"Clostridia";Clostridiales;"Peptostreptococcaceae";"Peptostreptococcaceae Incertae Sedis"	0	0	0	0	0	0	0	0	0	0	0	0	0	0	0	0	0	0	0	0	0	0	0	0	0	0	0	0	0	0	0	0	0	0	0	0	0	1	1	0	1	0	1	0	0	0	0
	291950	Root;Bacteria;Firmicutes;"Clostridia";Clostridiales;"Lachnospiraceae"	0	0	0	0	0	0	0	0	0	0	0	0	0	0	0	0	0	0	0	0	0	0	0	0	0	0	0	0	0	0	0	0	0	0	1	1	0	0	0	0	0	0	0	0	0	0	0
	292356	Root;Bacteria;Firmicutes;"Clostridia";Clostridiales;Veillonellaceae;Selenomonas	0	0	0	0	0	0	1	1	0	0	0	0	1	0	0	0	1	0	0	0	0	0	0	0	0	0	0	0	0	0	0	0	0	0	0	0	0	0	0	0	0	0	0	0	0	0	0
	292360	Root;Bacteria;Firmicutes;"Clostridia";Clostridiales;"Ruminococcaceae"	0	0	0	0	0	0	0	0	0	0	0	0	0	0	0	0	0	0	0	0	0	1	0	0	0	0	0	0	0	0	0	0	0	0	0	0	0	0	0	0	0	0	0	0	0	0	0
	292471	Root;Bacteria;TM7;TM7_genera_incertae_sedis	0	0	0	0	0	0	0	0	0	0	0	0	0	0	0	0	0	0	0	0	0	0	0	0	0	0	0	0	0	0	0	0	0	0	0	0	0	0	0	0	0	0	0	0	0	0	0
	292569	Root;Bacteria;Firmicutes;"Clostridia";Clostridiales;"Ruminococcaceae";Sporobacter	0	0	0	0	0	0	0	0	0	0	0	0	0	0	0	0	0	0	0	0	0	0	0	0	0	0	0	0	0	0	0	0	0	1	0	0	0	0	0	0	0	0	0	0	0	0	0
	292651	Root;Bacteria;Bacteroidetes	0	0	0	0	0	0	0	0	0	0	0	0	0	0	0	0	0	0	0	0	0	23	0	0	0	0	0	0	0	0	0	0	0	0	0	0	0	0	0	0	0	0	0	0	0	0	0
	292685	Root;Bacteria;Firmicutes;"Clostridia";Clostridiales;"Ruminococcaceae";"Ruminococcaceae Incertae Sedis"	0	0	0	0	0	0	0	0	0	0	0	0	0	0	0	0	0	1	2	1	77	1	0	1	1	0	1	0	11	0	0	7	0	0	1	1	0	0	0	0	0	5	0	24	2	2	0
	292758	Root;Bacteria;Firmicutes;"Clostridia"	0	0	0	0	0	0	0	0	0	0	0	0	0	0	0	0	0	0	4	0	0	0	0	0	0	0	0	0	0	0	0	0	0	0	3	0	0	0	0	8	0	0	0	0	0	0	0
	292816	Root;Bacteria;Firmicutes;"Clostridia";Clostridiales;"Ruminococcaceae";Sporobacter	0	0	0	0	0	0	0	0	0	0	0	0	0	0	0	0	0	0	0	1	0	0	0	0	0	0	0	0	0	0	0	0	2	0	1	0	0	1	0	0	0	0	0	0	0	0	0
	292951	Root;Bacteria;Firmicutes;"Clostridia";Clostridiales;"Lachnospiraceae";"Lachnospiraceae Incertae Sedis"	0	0	0	0	0	0	0	0	0	0	0	0	0	0	0	0	0	0	0	0	0	0	0	0	0	0	0	0	0	0	0	0	0	0	0	0	0	0	0	0	0	0	0	0	0	0	0
	293085	Root;Bacteria;Firmicutes;"Clostridia";Clostridiales	0	0	0	0	0	0	0	0	0	0	0	0	0	0	0	0	0	0	0	0	0	0	0	0	0	0	0	0	0	0	0	0	1	0	0	0	0	0	0	0	0	0	0	0	0	0	0
	293231	Root;Bacteria;Proteobacteria;Gammaproteobacteria;Pasteurellales;Pasteurellaceae	0	0	0	0	0	0	0	0	0	0	1	0	0	0	0	0	0	0	0	0	0	0	0	0	0	0	0	0	0	0	0	0	0	0	0	0	0	0	0	0	0	0	0	0	0	0	0
	293243	Root;Bacteria;Proteobacteria;Gammaproteobacteria;Pseudomonadales;Pseudomonadaceae;Pseudomonas	0	0	0	0	0	0	0	0	0	0	0	0	0	0	0	0	0	0	0	0	0	0	0	0	0	0	0	0	0	0	0	0	0	0	0	0	0	0	0	0	0	0	0	0	0	0	0
	293385	Root;Bacteria	0	0	0	0	0	0	0	0	0	0	0	0	0	0	0	0	0	0	0	0	0	0	0	0	1	0	0	0	0	0	0	0	0	0	0	0	0	0	0	0	0	0	0	0	0	0	0
	293511	Root;Bacteria;Firmicutes;"Clostridia";Clostridiales;"Lachnospiraceae";"Lachnospiraceae Incertae Sedis"	0	0	0	0	0	0	0	0	0	0	0	0	0	0	0	0	0	0	0	0	0	0	0	0	1	0	0	0	0	0	0	0	7	0	0	0	9	7	3	0	1	0	0	0	0	0	0
	293546	Root;Bacteria;Firmicutes;"Clostridia";Clostridiales;"Ruminococcaceae"	0	0	0	0	0	0	0	0	0	0	0	0	0	0	0	0	0	0	0	0	0	0	0	0	0	0	0	0	0	0	0	0	0	0	0	0	1	0	0	0	0	0	0	0	0	0	0
	293591	Root;Bacteria;Firmicutes;"Clostridia";Clostridiales;"Ruminococcaceae";Ruminococcus	0	0	0	0	0	0	0	0	0	0	0	0	0	0	0	0	0	0	0	0	0	0	0	0	0	0	0	0	0	0	0	0	0	0	0	0	0	0	18	0	0	0	0	0	0	0	0
	293753	Root;Bacteria;Proteobacteria;Betaproteobacteria;Burkholderiales;Burkholderiaceae;Cupriavidus	0	0	0	0	0	0	0	0	0	0	0	0	0	0	0	0	0	0	0	0	0	0	0	0	0	0	0	0	0	0	0	0	0	0	0	0	0	0	0	0	0	0	0	0	0	0	0
	293839	Root;Bacteria;Proteobacteria;Gammaproteobacteria;Enterobacteriales;Enterobacteriaceae	0	0	0	0	0	0	0	0	0	0	0	0	0	0	0	0	0	0	0	0	0	0	0	0	0	0	0	0	0	0	0	0	0	0	0	0	0	0	0	0	0	0	0	0	0	0	0
	293864	Root;Bacteria;Firmicutes;"Clostridia";Clostridiales;"Lachnospiraceae"	0	0	0	0	0	0	0	0	0	0	0	0	0	0	0	0	0	0	0	0	0	0	0	0	0	1	0	0	0	0	0	0	0	0	1	0	0	0	0	0	0	0	0	0	0	0	0
	293896	Root;Bacteria;Firmicutes;"Clostridia";Clostridiales;"Lachnospiraceae"	0	0	0	0	0	0	0	0	0	0	0	0	0	0	0	0	0	0	1	0	5	1	2	0	1	0	0	0	0	0	0	0	0	0	0	1	2	0	0	0	0	0	0	0	0	0	0
	294021	Root;Bacteria;Actinobacteria;Actinobacteria;Actinobacteridae;Actinomycetales;Micrococcineae	0	0	0	0	0	0	0	0	0	0	0	0	0	0	0	0	0	0	0	0	0	0	0	0	0	0	0	0	0	0	0	0	0	0	0	0	0	0	0	0	0	0	0	0	0	0	0
	294262	Root;Bacteria;Firmicutes;"Clostridia";Clostridiales;"Lachnospiraceae";"Lachnospiraceae Incertae Sedis"	0	0	0	0	0	0	0	0	0	0	0	0	0	0	0	0	0	0	0	0	0	0	0	0	0	0	0	0	0	0	0	0	1	0	1	0	1	1	0	0	0	0	0	0	0	0	0
	294370	Root;Bacteria;Firmicutes;"Clostridia";Clostridiales;"Lachnospiraceae";"Lachnospiraceae Incertae Sedis"	0	0	0	0	0	0	0	0	0	0	0	0	0	0	0	0	0	0	0	0	0	0	0	0	0	0	0	0	0	0	0	0	0	1	0	0	0	0	0	0	0	0	0	0	0	0	0
	294453	Root;Bacteria;Bacteroidetes;Bacteroidetes;Bacteroidales;Prevotellaceae;Prevotella	0	0	0	0	0	0	0	0	1	0	0	0	0	0	0	0	0	0	0	0	0	83	0	0	0	0	0	0	0	0	0	0	0	0	0	0	0	0	0	0	0	0	0	0	0	0	0
	294460	Root;Bacteria;Firmicutes;"Clostridia";Clostridiales;"Lachnospiraceae";"Lachnospiraceae Incertae Sedis"	0	0	0	0	0	0	0	0	0	0	0	0	0	0	0	0	0	0	0	0	0	0	0	0	0	0	0	0	1	0	0	0	0	0	0	0	0	0	0	0	0	0	0	0	0	0	0
	294517	Root;Bacteria;Bacteroidetes	0	0	0	0	0	0	0	0	0	0	0	0	0	0	0	0	0	0	0	0	0	54	0	0	0	0	0	0	0	0	0	0	0	0	0	0	0	0	0	0	0	0	0	0	0	0	0
	294597	Root;Bacteria;Firmicutes;"Bacilli";"Lactobacillales"	0	0	0	0	0	0	0	0	0	0	0	0	0	0	0	0	0	0	0	0	0	0	0	0	0	0	0	0	0	0	0	0	0	0	0	0	0	0	0	0	0	0	0	0	0	0	0
	294672	Root;Bacteria;Firmicutes;"Clostridia";Clostridiales;"Lachnospiraceae";"Lachnospiraceae Incertae Sedis"	0	0	0	0	0	0	0	0	0	0	0	0	0	0	0	0	0	0	0	0	0	0	0	0	0	0	0	0	0	0	0	0	0	0	0	1	0	0	0	0	0	0	0	0	0	0	0
	294710	Root;Bacteria;Firmicutes;"Clostridia";Clostridiales;"Lachnospiraceae";"Lachnospiraceae Incertae Sedis"	0	0	0	0	0	0	0	0	0	0	0	0	0	0	0	0	0	0	0	1	0	1	0	2	1	3	2	0	0	1	5	0	2	0	0	1	1	2	0	0	2	0	0	0	4	0	0
	294744	Root;Bacteria;Firmicutes;"Clostridia";Clostridiales;"Ruminococcaceae"	0	0	0	0	0	0	0	0	0	0	0	0	0	0	0	0	0	0	0	1	0	0	0	0	0	0	0	0	0	0	0	0	0	0	0	0	0	0	0	2	0	0	0	0	0	0	0
	294851	Root;Bacteria;Firmicutes;"Clostridia";Clostridiales;"Ruminococcaceae"	0	0	0	0	0	0	0	0	0	0	0	0	0	0	0	0	0	0	1	0	0	1	0	2	1	3	0	4	0	0	1	0	5	3	5	2	0	1	0	1	0	0	0	0	1	0	0
	294909	Root;Bacteria;Bacteroidetes;Bacteroidetes;Bacteroidales;Porphyromonadaceae	0	0	0	0	0	0	0	0	0	0	0	0	0	0	0	0	0	0	0	0	0	0	0	0	0	0	0	0	0	0	0	0	0	0	0	0	0	0	0	0	433	0	0	0	0	0	0
	294961	Root;Bacteria;Firmicutes;"Clostridia";Clostridiales;"Lachnospiraceae";"Lachnospiraceae Incertae Sedis"	0	0	0	0	0	0	0	0	0	0	0	0	0	0	0	0	0	0	0	0	0	0	0	0	0	0	0	0	1	0	0	0	0	0	0	0	0	0	0	0	0	0	0	0	0	0	0
	295019	Root;Bacteria;Firmicutes;"Clostridia";Clostridiales;Veillonellaceae;Selenomonas	0	0	0	0	0	3	7	2	12	1	0	0	5	0	0	1	1	0	0	0	0	0	0	0	0	0	0	0	0	0	0	0	0	0	0	0	0	0	0	0	0	0	0	0	0	0	0
	295024	Root;Bacteria;Firmicutes;"Erysipelotrichi";"Erysipelotrichales";Erysipelotrichaceae;Erysipelotrichaceae Incertae Sedis	0	0	0	0	0	0	0	0	0	0	0	0	0	0	0	0	0	0	0	0	0	0	0	0	0	0	0	6	0	0	2	0	0	0	0	78	0	0	0	0	0	0	0	0	0	0	0
	295065	Root;Bacteria;Firmicutes;"Bacilli";"Lactobacillales";Streptococcaceae;Streptococcus	0	0	0	0	0	0	0	0	0	0	0	0	0	0	0	0	0	0	0	0	0	0	0	0	0	1	0	0	0	0	0	0	0	0	0	0	0	0	0	0	0	0	0	0	0	0	0
	295074	Root;Bacteria;Firmicutes;"Clostridia";Clostridiales;"Lachnospiraceae";"Lachnospiraceae Incertae Sedis"	0	0	0	0	0	0	0	0	0	0	0	0	0	0	0	0	0	0	0	1	0	1	0	0	0	0	0	0	0	0	0	0	0	0	0	0	0	0	0	0	0	0	0	0	0	0	0
	295081	Root;Bacteria;Firmicutes;"Erysipelotrichi";"Erysipelotrichales";Erysipelotrichaceae;Coprobacillus	0	0	0	0	0	0	0	0	0	0	0	0	0	0	0	0	0	0	0	0	0	0	0	0	0	0	0	0	0	0	0	0	0	0	0	0	0	0	0	0	0	0	0	6	0	0	0
	295144	Root;Bacteria;Firmicutes;"Clostridia";Clostridiales;"Ruminococcaceae"	0	0	0	0	0	0	0	0	0	0	0	0	0	0	0	0	0	1	0	0	0	0	0	0	0	0	0	0	0	0	0	0	0	0	0	0	2	0	0	0	0	0	0	1	0	0	0
	295196	Root;Bacteria;Firmicutes;"Clostridia";Clostridiales;Incertae Sedis XIII;Anaerovorax	0	0	0	0	0	0	0	0	0	0	0	0	0	0	0	0	0	0	0	0	0	0	0	1	0	0	0	0	0	0	0	0	0	0	0	0	0	0	0	0	0	0	0	0	0	0	0
	295375	Root;Bacteria;Firmicutes;"Clostridia";Clostridiales;"Ruminococcaceae";Sporobacter	0	0	0	0	0	0	0	0	0	0	0	0	0	0	0	0	0	0	0	0	0	0	0	0	0	4	0	1	0	0	0	0	0	0	0	0	0	0	0	0	0	0	0	0	0	0	0
	295521	Root;Bacteria;Firmicutes;"Clostridia";Clostridiales	0	0	0	0	0	0	0	0	0	0	0	0	0	0	0	0	0	0	0	0	0	0	0	0	1	0	0	0	0	0	0	0	0	0	0	0	0	0	0	0	0	0	0	0	0	0	0
	295675	Root;Bacteria;Actinobacteria;Actinobacteria;Actinobacteridae;Actinomycetales;Propionibacterineae;Nocardioidaceae;Nocardioides	0	0	0	0	0	0	0	0	0	0	0	0	0	0	0	0	0	0	0	0	0	0	0	0	0	0	0	0	0	0	0	0	0	0	0	0	0	0	0	0	0	0	0	0	0	0	0
	295804	Root;Bacteria;Firmicutes;"Clostridia";Clostridiales;"Lachnospiraceae";Roseburia	0	0	0	0	0	0	0	0	0	0	0	0	0	0	0	0	0	0	0	0	0	0	0	0	0	0	0	0	0	0	0	0	1	0	0	0	0	0	0	0	0	0	0	0	0	0	0
	296234	Root;Bacteria;Firmicutes;"Bacilli";Bacillales;Planococcaceae;Sporosarcina	0	0	0	0	0	0	0	0	0	0	0	0	0	0	0	0	0	0	0	0	0	0	0	0	0	0	0	0	0	0	0	0	0	0	0	0	0	0	0	0	0	0	0	0	0	0	0
	296267	Root;Bacteria;Firmicutes;"Clostridia";Clostridiales;"Lachnospiraceae"	0	0	0	0	0	0	0	0	0	0	0	0	0	0	0	0	0	0	0	0	0	0	0	0	0	0	0	0	0	0	0	0	0	2	0	0	0	0	0	0	0	0	0	0	0	0	0
	296577	Root;Bacteria;Firmicutes;"Clostridia";Clostridiales;"Ruminococcaceae"	0	0	0	0	0	0	0	0	0	0	0	0	0	0	0	0	0	0	0	0	0	0	0	0	0	0	0	0	0	0	0	0	0	0	0	0	0	0	0	0	0	1	0	0	0	0	0
	296737	Root;Bacteria;Firmicutes;"Clostridia";Clostridiales;"Ruminococcaceae"	0	0	0	0	0	0	0	0	0	0	0	0	0	0	0	0	0	0	0	0	0	0	0	0	0	1	0	0	0	0	0	0	0	0	0	0	0	0	0	0	0	0	0	0	0	0	0
	296767	Root;Bacteria;Firmicutes;"Clostridia";Clostridiales;"Lachnospiraceae"	0	0	0	0	0	0	0	0	0	0	0	0	0	0	0	0	0	0	0	0	0	0	0	0	0	0	0	0	0	0	0	0	0	0	0	0	0	0	0	1	0	0	0	0	0	0	0
	296872	Root;Bacteria;Firmicutes;"Clostridia";Clostridiales;"Lachnospiraceae";"Lachnospiraceae Incertae Sedis"	0	0	0	0	0	0	0	0	0	0	0	0	0	0	0	0	0	0	0	0	0	1	0	0	0	0	0	0	0	0	0	0	0	0	0	0	0	0	0	0	0	0	0	0	0	0	0
	296941	Root;Bacteria;Firmicutes;"Clostridia";Clostridiales;"Ruminococcaceae"	0	0	0	0	0	0	0	0	0	0	0	0	0	0	0	0	0	0	0	0	0	0	0	0	0	0	0	0	0	0	0	0	0	0	0	0	0	1	0	0	0	3	0	0	0	0	0
	297708	Root;Bacteria;Firmicutes;"Clostridia";Clostridiales;"Lachnospiraceae";"Lachnospiraceae Incertae Sedis"	0	0	0	0	0	0	0	0	0	0	0	0	0	0	0	0	0	0	0	0	0	0	0	0	0	1	0	0	0	0	0	0	0	0	0	0	0	0	0	0	0	0	0	0	0	0	0
	297728	Root;Bacteria;Firmicutes;"Clostridia";Clostridiales	0	0	0	0	0	0	0	0	0	0	0	0	0	0	0	0	0	0	0	0	0	11	0	0	0	7	0	0	0	0	0	0	0	0	8	0	14	0	4	0	0	0	4	0	0	0	0
	297963	Root;Bacteria;Firmicutes;"Clostridia";Clostridiales	0	0	0	0	0	0	0	0	0	0	0	0	0	0	0	0	0	0	0	0	0	0	0	0	0	0	0	0	0	0	0	0	0	0	0	0	0	0	0	1	0	0	0	0	0	0	0
	298072	Root;Bacteria;Firmicutes;"Clostridia";Clostridiales	0	0	0	0	0	0	0	0	0	0	0	0	0	0	0	0	0	0	0	0	0	0	0	0	0	0	0	0	0	0	0	0	0	0	0	0	0	0	0	1	0	0	0	0	0	0	0
	298079	Root;Bacteria;Firmicutes;"Clostridia";Clostridiales;"Ruminococcaceae"	0	0	0	0	0	0	0	0	0	0	0	0	0	0	0	0	0	0	1	0	0	0	0	0	0	0	0	0	0	0	0	0	0	0	0	0	0	0	0	0	0	0	0	0	0	0	0
	298271	Root;Bacteria;Firmicutes;"Clostridia";Clostridiales;"Ruminococcaceae"	0	0	0	0	0	0	0	0	0	0	0	0	0	0	0	0	0	0	0	0	0	0	0	0	2	0	0	0	0	0	0	0	0	1	1	3	0	0	0	1	0	1	0	0	0	0	0
	298451	Root;Bacteria;Bacteroidetes;Bacteroidetes;Bacteroidales;Prevotellaceae;Prevotella	0	0	0	0	0	0	0	0	0	0	0	0	0	0	0	0	0	0	0	0	0	1	0	0	0	0	0	0	0	0	0	0	0	0	0	0	0	0	0	0	0	0	0	0	0	0	0
	298624	Root;Bacteria;Firmicutes;"Clostridia";Clostridiales;"Ruminococcaceae";Papillibacter	0	0	0	0	0	0	0	0	0	0	0	0	0	0	0	0	0	0	0	0	0	0	0	0	0	0	0	0	0	0	0	0	0	0	1	0	0	0	1	0	0	0	0	0	0	0	0
	298862	Root;Bacteria;Firmicutes;"Bacilli";"Lactobacillales";Streptococcaceae;Streptococcus	0	0	0	0	0	0	0	0	0	0	0	0	0	0	1	0	0	0	0	0	0	0	0	0	0	0	0	0	0	0	0	0	0	0	0	0	0	0	0	0	0	0	0	0	0	0	0
	299331	Root;Bacteria;Firmicutes;"Clostridia";Clostridiales;"Ruminococcaceae"	0	0	0	0	0	0	0	0	0	0	0	0	0	0	0	0	0	0	0	0	0	0	0	0	0	0	0	0	0	0	0	0	0	0	0	0	0	1	0	0	0	0	0	0	0	0	0
	299441	Root;Bacteria	0	0	0	0	0	0	0	0	0	0	0	0	0	0	0	0	0	0	0	0	0	0	0	0	0	0	0	4	0	0	0	0	0	0	6	1	0	0	4	0	0	0	0	0	0	0	0
	299456	Root;Bacteria;Firmicutes;"Clostridia";Clostridiales	0	0	0	0	0	0	0	0	0	0	0	0	0	0	0	0	0	0	0	0	0	0	0	0	0	0	0	0	0	0	0	0	0	0	0	0	0	0	0	1	0	0	0	0	0	0	0
	299718	Root;Bacteria;Firmicutes;"Clostridia";Clostridiales;"Ruminococcaceae";"Ruminococcaceae Incertae Sedis"	0	0	0	0	0	0	0	0	0	0	0	0	0	0	0	0	0	0	0	0	0	0	0	0	0	0	0	0	0	0	0	0	0	2	0	0	0	0	0	0	0	0	0	0	0	0	0
	299762	Root;Bacteria;Firmicutes;"Clostridia";Clostridiales;"Lachnospiraceae";"Lachnospiraceae Incertae Sedis"	0	0	0	0	0	0	0	0	0	0	0	0	0	0	0	0	0	0	0	0	0	0	0	0	0	0	0	0	0	0	1	0	0	0	0	0	0	0	0	0	0	0	0	0	0	0	0
	299777	Root;Bacteria;Firmicutes;"Clostridia";Clostridiales;"Lachnospiraceae";Roseburia	0	0	0	0	0	0	0	0	0	0	0	0	0	0	0	0	0	0	0	0	0	0	0	0	0	0	0	0	0	0	0	0	0	0	0	0	0	1	0	0	0	0	0	0	0	0	0
	299833	Root;Bacteria;Firmicutes;"Clostridia";Clostridiales;"Ruminococcaceae"	0	0	0	0	0	0	0	0	0	0	0	0	0	0	0	0	0	0	0	0	0	0	0	0	0	0	0	0	0	0	0	0	0	0	0	0	0	0	0	0	0	0	1	0	0	0	0
	300041	Root;Bacteria;Firmicutes;"Clostridia";Clostridiales;"Ruminococcaceae"	0	0	0	0	0	0	0	0	0	0	0	0	0	0	0	0	0	0	0	0	0	0	0	0	0	0	0	0	1	0	0	0	0	0	0	0	0	0	0	0	0	0	0	0	0	0	0
	300152	Root;Bacteria;Firmicutes;"Clostridia";Clostridiales;"Lachnospiraceae"	0	0	0	0	0	0	0	0	0	0	0	0	0	0	0	0	0	0	0	0	0	0	0	0	0	2	0	0	0	0	0	0	0	2	0	0	1	0	0	0	0	0	0	0	0	0	0
	300187	Root;Bacteria;Actinobacteria;Actinobacteria;Actinobacteridae;Actinomycetales;Corynebacterineae	1	0	0	0	0	0	0	0	0	0	0	0	0	0	0	0	0	0	0	0	0	0	0	0	0	0	0	0	0	0	0	0	0	0	0	0	0	0	0	0	0	0	0	0	0	0	0
	300235	Root;Bacteria;Firmicutes;"Clostridia";Clostridiales;"Lachnospiraceae";Roseburia	0	0	0	0	0	0	0	0	0	0	0	0	0	0	0	0	0	0	1	0	0	0	0	0	0	3	0	0	0	0	0	2	1	0	1	0	1	1	0	0	0	0	0	0	1	0	0
	300905	Root;Bacteria	0	0	0	0	0	0	0	0	0	0	0	0	0	0	0	0	0	0	0	0	0	2	0	0	0	0	0	0	0	0	0	0	0	0	0	0	0	0	0	0	0	0	0	0	0	0	0
	300929	Root;Bacteria;Firmicutes;"Clostridia";Clostridiales;Clostridiaceae;"Clostridiaceae 1";Clostridium	0	0	0	0	0	0	0	0	0	0	0	0	0	0	0	0	0	0	0	0	0	0	0	0	0	0	0	0	0	0	0	0	0	0	0	0	0	0	0	0	0	0	0	0	0	0	0
	301091	Root;Bacteria;Spirochaetes;Spirochaetes;Spirochaetales;Spirochaetaceae;Treponema	0	0	0	0	0	0	0	0	0	0	0	0	0	0	0	0	0	0	0	0	0	0	0	0	0	0	0	0	0	0	0	0	0	0	0	0	0	0	0	0	0	0	0	0	0	0	0
	301124	Root;Bacteria;Firmicutes;"Clostridia";Clostridiales;"Ruminococcaceae";Sporobacter	0	0	0	0	0	0	0	0	0	0	0	0	0	0	0	0	0	0	0	0	0	0	0	0	6	12	0	5	0	0	0	0	0	0	0	2	0	0	0	0	0	0	9	0	1	0	0
	301200	Root;Bacteria;Firmicutes;"Clostridia";Clostridiales;"Lachnospiraceae";"Lachnospiraceae Incertae Sedis"	0	0	0	0	0	0	0	0	0	0	0	0	0	0	0	0	0	0	0	0	0	0	0	0	0	0	0	0	0	0	0	0	0	1	0	0	0	0	0	0	0	0	0	0	0	0	0
	301410	Root;Bacteria;Firmicutes;"Clostridia";Clostridiales;"Ruminococcaceae"	0	0	0	0	0	0	0	0	0	0	0	0	0	0	0	0	0	0	0	0	0	0	0	0	0	0	0	0	0	0	0	0	0	1	0	0	0	0	0	0	0	0	0	0	0	0	0
	301561	Root;Bacteria;Firmicutes;"Clostridia";Clostridiales;"Ruminococcaceae"	0	0	0	0	0	0	0	0	0	0	0	0	0	0	0	0	0	0	0	0	0	0	0	0	0	0	0	0	0	0	0	0	0	0	0	0	0	2	0	0	0	0	0	0	0	0	0
	301574	Root;Bacteria;Firmicutes;"Bacilli";"Lactobacillales";Streptococcaceae;Streptococcus	0	0	0	0	0	0	0	0	0	0	0	0	0	0	0	0	0	0	0	0	0	0	0	0	0	0	0	0	0	0	0	0	0	0	0	0	0	0	0	0	0	0	0	0	0	0	0
	301579	Root;Bacteria;Firmicutes;"Clostridia";Clostridiales;"Lachnospiraceae";"Lachnospiraceae Incertae Sedis"	0	0	0	0	0	0	0	0	0	0	0	0	0	0	0	0	0	0	0	0	0	0	0	0	2	6	0	0	0	0	0	0	0	0	1	0	0	0	0	0	0	0	0	0	0	0	0
	301746	Root;Bacteria;Bacteroidetes;Bacteroidetes;Bacteroidales;Bacteroidaceae;Bacteroides	0	0	0	0	0	0	0	0	0	0	0	0	0	0	0	0	0	0	0	0	0	0	0	0	0	0	0	0	0	0	0	0	0	0	0	0	1	0	0	0	0	0	0	0	0	0	0
	301753	Root;Bacteria;Firmicutes;"Clostridia";Clostridiales;"Lachnospiraceae"	0	0	0	0	0	0	0	0	0	0	0	0	0	0	0	0	0	0	0	0	0	0	0	0	0	0	0	0	0	0	0	0	0	0	0	0	0	1	0	0	0	0	0	0	0	0	0
	301943	Root;Bacteria;Firmicutes;"Clostridia";Clostridiales;"Ruminococcaceae"	0	0	0	0	0	0	0	0	0	0	0	0	0	0	0	0	0	0	0	0	0	0	0	0	0	0	0	0	0	0	0	0	0	0	0	0	0	0	0	3	0	5	0	2	0	0	0
	302056	Root;Bacteria;Firmicutes;"Clostridia";Clostridiales;"Ruminococcaceae"	0	0	0	0	0	0	0	0	0	0	0	0	0	0	0	0	0	0	0	2	0	0	0	0	0	4	0	0	0	0	1	0	0	0	0	0	0	0	0	1	0	0	0	0	0	0	0
	302160	Root;Bacteria;Firmicutes;"Clostridia";Clostridiales;"Ruminococcaceae"	0	0	0	0	0	0	0	0	0	0	0	0	0	0	0	0	0	0	1	0	0	1	0	0	0	4	0	5	0	0	0	0	2	15	0	0	1	0	0	1	0	1	0	0	0	0	0
	302357	Root;Bacteria;Bacteroidetes;Bacteroidetes;Bacteroidales;Prevotellaceae;Prevotella	0	0	0	0	0	0	0	0	0	0	0	0	0	0	0	0	0	0	0	0	0	0	0	0	0	0	0	0	0	0	0	0	0	0	0	0	1	0	0	0	0	0	0	0	0	0	0
	302437	Root;Bacteria;Firmicutes;"Clostridia";Clostridiales;"Lachnospiraceae"	0	0	0	0	0	0	0	0	0	0	0	0	0	0	0	0	0	0	0	0	0	1	0	0	1	0	0	0	0	0	0	0	0	0	1	0	0	1	0	0	0	0	0	0	0	0	0
	302467	Root;Bacteria;Firmicutes;"Clostridia";Clostridiales;"Ruminococcaceae"	0	0	0	0	0	0	0	0	0	0	0	0	0	0	0	0	0	0	0	1	0	0	1	0	0	2	0	0	0	0	0	0	0	2	2	0	1	0	0	4	0	0	0	0	0	0	0
	302504	Root;Bacteria;Firmicutes;"Clostridia";Clostridiales;"Ruminococcaceae"	0	0	0	0	0	0	0	0	0	0	0	0	0	0	0	0	0	0	0	0	0	0	0	0	1	0	0	0	0	0	0	0	0	0	0	0	0	0	0	0	0	0	0	0	0	0	0
	302759	Root;Bacteria;Firmicutes;"Clostridia";Clostridiales;"Ruminococcaceae"	0	0	0	0	0	0	0	0	0	0	0	0	0	0	0	0	0	0	0	0	0	2	0	0	15	20	0	0	0	0	0	0	0	7	0	0	0	0	0	0	0	0	0	0	0	0	0
	303055	Root;Bacteria;Firmicutes;"Clostridia";Clostridiales;"Ruminococcaceae";Ruminococcus	0	0	0	0	0	0	0	0	0	0	0	0	0	0	0	0	0	0	0	0	0	0	0	0	0	0	0	1	0	0	0	0	0	0	0	0	1	0	1	0	0	0	0	0	0	0	0
	303137	Root;Bacteria;Firmicutes;"Clostridia";Clostridiales;"Ruminococcaceae";Sporobacter	0	0	0	0	0	0	0	0	0	0	0	0	0	0	0	0	0	0	0	0	0	0	0	0	1	0	0	0	0	0	0	0	0	0	0	0	0	0	0	0	0	0	0	0	0	0	0
	303158	Root;Bacteria;Bacteroidetes;Bacteroidetes;Bacteroidales;Bacteroidaceae;Bacteroides	0	0	0	0	0	0	0	0	0	0	0	0	0	0	0	0	0	0	2	0	0	0	254	0	0	26	0	0	0	0	0	110	8	0	6	2	0	9	3	3	0	0	2	0	47	0	2
	303460	Root;Bacteria;Firmicutes;"Clostridia";Clostridiales;"Lachnospiraceae"	0	0	0	0	0	0	0	0	0	0	0	0	0	0	0	0	0	0	0	0	0	0	0	0	1	0	0	0	0	0	0	0	4	5	0	0	0	1	1	1	0	0	0	0	3	0	0
	303502	Root;Bacteria;Firmicutes;"Clostridia";Clostridiales;"Lachnospiraceae"	0	0	0	0	0	0	0	0	0	0	0	0	0	0	0	0	0	0	0	0	0	0	0	0	0	0	0	0	0	0	0	0	0	0	0	0	0	0	0	3	0	0	0	0	0	0	0
	303554	Root;Bacteria;Actinobacteria;Actinobacteria;Actinobacteridae;Actinomycetales;Actinomycineae;Actinomycetaceae	0	0	0	0	0	0	0	0	0	0	0	0	0	0	0	0	0	0	0	0	0	0	0	0	0	0	0	0	0	0	0	0	0	0	0	0	0	0	0	0	0	0	0	0	0	0	0
	303815	Root;Bacteria;Proteobacteria;Betaproteobacteria;Burkholderiales	0	0	0	0	0	0	0	0	0	0	0	0	0	0	0	0	0	0	0	0	0	0	0	0	0	0	0	0	0	0	0	0	0	0	0	0	0	0	0	0	0	0	0	0	0	0	0
	304148	Root;Bacteria;Actinobacteria;Actinobacteria;Actinobacteridae;Actinomycetales;Frankineae;Kineosporiaceae;Kineococcus	0	0	0	0	0	0	0	0	0	0	0	0	0	0	0	0	0	0	0	0	0	0	0	0	0	0	0	0	0	0	0	0	0	0	0	0	0	0	0	0	0	0	0	0	0	0	0
	304401	Root;Bacteria;Firmicutes;"Clostridia";Clostridiales;"Lachnospiraceae"	0	0	0	0	0	0	0	0	0	0	0	0	0	0	0	0	0	0	0	0	0	0	0	0	2	0	0	2	0	1	0	7	10	1	1	0	0	5	0	0	0	0	0	0	2	1	0
	304489	Root;Bacteria;Firmicutes;"Clostridia";Clostridiales;"Ruminococcaceae"	0	0	0	0	0	0	0	0	0	0	0	0	0	0	0	0	0	0	0	0	0	0	0	0	0	1	0	0	0	0	0	1	0	0	0	0	0	0	0	1	0	1	0	0	0	0	0
	304728	Root;Bacteria;Firmicutes;"Clostridia";Clostridiales;"Ruminococcaceae"	0	0	0	0	0	0	0	0	0	0	0	0	0	0	0	0	0	0	0	0	2	0	0	0	0	0	0	0	0	0	0	0	0	0	0	0	0	0	0	0	0	0	0	0	0	0	0
	305086	Root;Bacteria;Firmicutes;"Clostridia";Clostridiales;"Lachnospiraceae"	0	0	0	0	0	0	0	0	0	0	0	0	0	0	0	0	0	0	0	0	0	0	2	0	1	0	0	0	0	1	0	0	0	0	0	0	0	0	0	0	1	0	0	0	0	0	0
	305194	Root;Bacteria;Actinobacteria;Actinobacteria;Actinobacteridae;Actinomycetales	0	0	0	0	0	0	0	0	0	0	0	0	0	0	0	0	0	0	0	0	0	0	0	0	0	0	0	0	0	0	0	0	0	0	0	0	0	0	0	0	0	0	0	0	0	0	0
	305247	Root;Bacteria;Firmicutes;"Clostridia";Clostridiales;"Lachnospiraceae";"Lachnospiraceae Incertae Sedis"	0	0	0	0	0	0	0	0	0	0	0	0	0	0	0	0	0	0	0	0	0	0	0	0	0	0	0	0	0	0	0	0	1	5	0	0	0	1	0	0	0	0	0	1	0	0	0
	305262	Root;Bacteria;Firmicutes;"Clostridia";Clostridiales	0	0	0	0	0	0	0	0	0	0	0	0	0	0	0	0	0	0	0	0	0	0	0	0	1	0	0	0	0	0	0	0	0	0	0	0	0	0	0	0	0	0	0	0	0	0	0
	305547	Root;Bacteria;Proteobacteria;Alphaproteobacteria;Caulobacterales;Caulobacteraceae;Brevundimonas	0	0	0	0	0	0	0	0	0	0	0	0	0	0	0	0	0	0	0	0	0	0	0	0	0	0	0	0	0	0	0	0	0	0	0	0	0	0	0	0	0	0	0	0	0	0	0
	305729	Root;Bacteria;Proteobacteria;Alphaproteobacteria;Rhizobiales;Methylobacteriaceae;Methylobacterium	0	0	0	0	0	0	0	0	0	0	0	0	0	0	0	0	0	0	0	0	0	0	0	0	0	0	0	0	0	0	0	0	0	0	0	0	0	0	0	0	0	0	0	0	0	0	0
	305760	Root;Bacteria;Proteobacteria;Gammaproteobacteria;Enterobacteriales;Enterobacteriaceae	426	0	46	0	0	0	0	0	0	0	0	0	0	0	0	0	0	0	0	0	0	0	0	2	0	0	0	0	2	0	1	2	0	0	0	0	1	0	0	0	0	0	0	31	0	0	0
	305800	Root;Bacteria;Firmicutes;"Clostridia";Clostridiales;"Ruminococcaceae";Faecalibacterium	0	0	0	0	2	0	0	0	0	0	0	0	0	0	0	0	0	19	127	31	340	65	10	27	17	152	0	121	0	108	20	0	231	253	35	80	33	73	67	32	35	2	23	130	91	8	2
	305841	Root;Bacteria;Firmicutes;"Clostridia";Clostridiales;"Lachnospiraceae";"Lachnospiraceae Incertae Sedis"	0	0	0	0	0	0	0	0	0	0	0	0	0	0	0	0	0	0	0	0	0	0	0	0	0	0	0	0	0	0	0	0	0	0	0	0	0	0	0	0	0	0	0	1	0	0	0
	306270	Root;Bacteria;Proteobacteria;Betaproteobacteria;Burkholderiales;Burkholderiaceae	0	0	0	0	0	0	0	0	0	0	0	0	0	0	0	0	0	0	0	0	0	0	0	0	0	0	0	0	0	0	0	0	0	0	0	0	0	0	0	0	0	0	0	0	0	0	0
	306350	Root;Bacteria;Bacteroidetes	0	0	0	0	0	0	0	0	0	0	0	0	0	0	0	0	0	0	0	0	0	0	0	0	0	0	0	0	0	0	0	0	0	0	0	0	0	0	0	0	0	0	0	0	0	0	0
	306436	Root;Bacteria;Proteobacteria;Betaproteobacteria;Burkholderiales;Comamonadaceae;Comamonas	0	0	1	0	0	0	0	0	0	0	0	0	0	0	0	0	0	0	0	0	0	0	0	0	0	0	0	0	0	0	0	0	0	0	0	0	0	0	0	0	0	0	0	0	0	0	0
	306558	Root;Bacteria;Firmicutes;"Clostridia";Clostridiales;"Lachnospiraceae";"Lachnospiraceae Incertae Sedis"	0	0	0	0	0	0	0	0	0	0	0	0	0	0	0	0	0	0	0	0	0	0	0	0	0	0	0	0	0	0	0	1	0	0	0	0	0	0	0	0	0	0	0	0	0	0	0
	306647	Root;Bacteria;Tenericutes;Mollicutes;Mycoplasmatales;Mycoplasmataceae;Mycoplasma	0	0	0	0	0	0	0	0	0	18	4	0	0	1	0	0	0	0	0	0	0	0	0	0	0	0	0	0	0	0	0	0	0	0	0	0	0	0	0	0	0	0	0	0	0	0	0
	306711	Root;Bacteria;Firmicutes;"Clostridia";Clostridiales;"Ruminococcaceae"	0	0	0	0	0	0	0	0	0	0	0	0	0	0	0	0	0	0	0	0	0	0	0	0	0	0	0	0	0	0	0	0	0	2	0	0	0	0	0	1	0	0	0	0	0	0	0
	306758	Root;Bacteria;Firmicutes;"Clostridia";Clostridiales	0	0	0	0	0	0	0	0	0	0	0	0	0	0	0	0	0	0	0	0	0	0	0	0	0	0	0	0	0	0	0	0	0	0	0	0	0	0	0	0	0	0	0	0	0	0	0
	307166	Root;Bacteria;Proteobacteria;Alphaproteobacteria;Sphingomonadales;Sphingomonadaceae	0	0	0	0	0	0	0	0	0	0	0	0	0	0	0	0	0	0	0	0	0	0	0	0	0	0	0	0	0	0	0	0	0	0	0	0	0	0	0	0	0	0	0	0	0	0	0
	307259	Root;Bacteria;Firmicutes;"Bacilli";"Lactobacillales";"Leuconostocaceae";Weissella	0	0	0	0	0	0	0	0	0	0	0	0	0	0	0	0	0	0	0	0	0	0	0	0	0	0	0	0	0	0	0	0	0	0	0	0	0	0	0	0	0	0	0	0	0	0	0
	307536	Root;Bacteria;Firmicutes;"Clostridia";Clostridiales;"Ruminococcaceae"	0	0	0	0	0	0	0	0	0	0	0	0	0	0	0	0	0	0	0	0	0	1	0	0	0	0	0	0	0	0	0	0	0	0	0	1	0	0	0	0	0	0	0	0	1	0	0
	307742	Root;Bacteria;Firmicutes;"Clostridia";Clostridiales;"Ruminococcaceae";Ruminococcus	0	0	0	0	0	0	0	0	0	0	0	0	0	0	0	0	0	0	0	0	0	0	0	0	0	0	0	0	0	0	0	0	0	0	0	0	0	0	2	0	0	0	1	0	0	0	0
	308135	Root;Bacteria;Firmicutes;"Clostridia";Clostridiales;"Ruminococcaceae"	0	0	0	0	0	0	0	0	0	0	0	0	0	0	0	0	0	0	0	0	1	0	0	2	0	1	0	0	0	0	0	0	0	1	0	0	0	0	0	1	0	0	0	0	0	0	0
	308242	Root;Bacteria;Firmicutes;"Clostridia";Clostridiales;"Lachnospiraceae"	0	0	0	0	0	0	0	0	0	0	0	0	0	0	0	0	0	1	1	0	0	0	0	1	0	1	0	0	0	0	3	1	1	1	3	0	1	2	0	3	0	0	0	24	0	2	0
	308857	Root;Bacteria;Firmicutes;"Clostridia";Clostridiales;"Lachnospiraceae";Roseburia	0	0	0	0	0	0	0	0	0	0	0	0	0	0	0	0	0	0	0	0	0	1	0	0	0	0	0	0	0	0	0	0	0	0	0	0	0	0	0	0	0	0	0	0	0	0	0
	309065	Root;Bacteria;Proteobacteria;Gammaproteobacteria;Xanthomonadales;Xanthomonadaceae;Rhodanobacter	0	0	0	0	0	0	0	0	0	0	0	0	0	0	0	0	0	0	0	0	0	0	0	0	0	0	0	0	0	0	0	0	0	0	0	0	0	0	0	0	0	0	0	0	0	0	0
	309465	Root;Bacteria;Proteobacteria;Alphaproteobacteria;Rhizobiales;Hyphomicrobiaceae;Pedomicrobium	0	0	0	0	0	0	0	0	0	0	0	0	0	0	0	0	0	0	0	0	0	0	0	0	0	0	0	0	0	0	0	0	0	0	0	0	0	0	0	0	0	0	0	0	0	0	0
	309534	Root;Bacteria;Firmicutes;"Clostridia";Clostridiales;"Lachnospiraceae";"Lachnospiraceae Incertae Sedis"	0	0	0	0	0	0	0	0	0	0	0	0	0	0	0	0	0	0	0	0	0	0	0	0	1	0	0	0	0	0	0	0	0	0	0	0	0	0	0	0	0	0	0	0	0	0	0
	309744	Root;Bacteria;Firmicutes;"Clostridia";Clostridiales;Incertae Sedis XI;Anaerococcus	0	0	239	2	0	0	0	0	0	0	0	0	0	0	0	0	0	0	0	0	0	0	0	0	0	0	0	0	0	0	0	0	0	0	0	0	0	0	0	0	0	0	0	0	0	0	0
	309975	Root;Bacteria;Firmicutes;"Clostridia";Clostridiales;"Ruminococcaceae";Faecalibacterium	0	0	0	0	1	0	0	0	0	0	0	0	1	0	0	0	0	0	1	0	0	2	0	1	0	16	0	10	0	1	0	0	7	19	2	3	0	0	1	2	0	0	0	10	5	0	0
	310301	Root;Bacteria;Firmicutes;"Clostridia";Clostridiales;"Ruminococcaceae"	0	0	0	0	0	0	0	0	0	0	0	0	0	0	0	0	0	0	1	0	0	0	0	1	0	0	0	0	1	0	0	0	1	1	3	0	0	0	0	0	0	0	0	0	0	0	0
	310632	Root;Bacteria;Firmicutes;"Clostridia";Clostridiales;"Lachnospiraceae";"Lachnospiraceae Incertae Sedis"	0	0	0	0	0	0	0	0	0	0	0	0	0	0	0	0	0	0	0	0	0	0	0	0	0	0	0	0	0	0	0	0	0	0	1	0	0	0	0	0	0	0	0	0	0	0	0
	310682	Root;Bacteria;Firmicutes;"Erysipelotrichi";"Erysipelotrichales";Erysipelotrichaceae;Erysipelotrichaceae Incertae Sedis	0	0	0	0	0	0	0	0	0	0	0	0	0	0	0	0	0	0	0	0	0	0	0	0	0	0	0	0	0	0	0	0	0	0	0	12	0	0	0	0	0	0	0	0	0	0	0
	310791	Root;Bacteria;Proteobacteria;Gammaproteobacteria	0	0	0	0	0	0	0	0	0	0	0	0	0	0	0	0	0	0	0	0	0	0	0	0	0	0	0	0	0	0	0	0	0	0	0	0	0	0	0	0	0	0	0	0	0	0	0
	310843	Root;Bacteria;Proteobacteria;Betaproteobacteria;Burkholderiales;Comamonadaceae	0	0	0	0	0	0	0	0	0	0	0	0	0	0	0	0	0	0	0	0	0	0	0	0	0	0	0	0	0	0	0	0	0	0	0	0	0	0	0	0	0	0	0	0	0	0	0
	311160	Root;Bacteria;Actinobacteria;Actinobacteria;Actinobacteridae;Actinomycetales;Micrococcineae;Micrococcaceae	0	0	0	0	0	1	0	0	0	0	0	0	0	0	0	0	0	0	0	0	0	0	0	0	0	0	0	0	0	0	0	0	0	0	0	0	0	0	0	0	0	0	0	0	0	0	0
	311163	Root;Bacteria;Firmicutes;"Clostridia";Clostridiales;"Ruminococcaceae";Sporobacter	0	0	0	0	0	0	0	0	0	0	0	0	0	0	0	0	0	0	0	0	0	0	0	0	0	0	0	0	0	0	0	0	0	0	0	0	0	0	0	0	0	1	0	0	0	0	0
	311587	Root;Bacteria;Firmicutes;"Clostridia";Clostridiales	0	0	0	0	0	0	0	0	0	0	0	0	0	0	0	0	0	0	0	0	0	0	0	0	0	0	0	0	0	0	0	0	0	0	1	0	0	0	0	0	0	0	0	0	0	0	0
	311718	Root;Bacteria;Firmicutes;"Clostridia";Clostridiales;"Ruminococcaceae"	0	0	0	0	0	0	0	0	0	0	0	0	0	0	0	0	0	0	0	0	0	0	0	0	0	0	0	0	3	0	1	0	0	0	0	0	0	0	0	0	0	0	0	0	1	0	0
	311961	Root;Bacteria;Firmicutes;"Clostridia";Clostridiales;"Ruminococcaceae"	0	0	0	0	0	0	0	0	0	0	0	0	0	0	0	0	0	0	0	0	0	0	0	0	0	0	0	0	0	0	0	0	0	0	0	0	0	0	0	1	0	0	3	0	0	0	0
	312152	Root;Bacteria;Firmicutes;"Clostridia";Clostridiales;"Ruminococcaceae"	0	0	0	0	0	0	0	0	0	0	0	0	0	0	0	0	0	0	0	0	0	0	0	1	0	0	0	0	0	0	0	0	0	0	0	0	0	0	0	0	0	0	0	0	0	0	0
	312175	Root;Bacteria;Bacteroidetes;Bacteroidetes;Bacteroidales;Rikenellaceae;Alistipes	0	0	0	0	0	0	0	0	0	0	0	0	0	0	0	0	0	0	0	0	0	0	0	0	1	0	0	0	0	1	0	0	0	0	0	0	0	0	0	2	0	0	0	0	0	0	0
	312291	Root;Bacteria;Firmicutes;"Clostridia";Clostridiales;"Lachnospiraceae"	0	0	0	0	0	0	0	0	0	0	0	0	0	0	0	0	0	1	0	0	0	0	0	0	0	0	0	0	0	0	0	0	0	0	0	0	0	0	0	0	0	1	0	0	0	0	0
	312665	Root;Bacteria;Firmicutes;"Clostridia";Clostridiales;"Ruminococcaceae";Ruminococcus	0	0	0	0	0	0	0	0	0	0	0	0	0	0	0	0	0	0	0	0	0	0	0	0	0	0	0	0	0	0	0	0	0	0	0	0	0	0	0	0	0	0	0	0	0	0	0
	312707	Root;Bacteria;Firmicutes;"Clostridia";Clostridiales;"Lachnospiraceae"	0	0	0	0	0	0	0	0	0	0	0	0	0	0	0	0	0	0	0	0	0	2	0	0	0	0	0	0	0	0	0	0	0	0	0	0	1	0	0	0	0	9	0	0	1	0	0
	312796	Root;Bacteria;Firmicutes;"Clostridia";Clostridiales;"Ruminococcaceae";Sporobacter	0	0	0	0	0	0	0	0	0	0	0	0	0	0	0	0	0	0	0	0	0	0	0	1	0	0	0	2	0	0	0	0	0	0	0	0	0	0	0	1	0	0	0	0	0	0	0
	312820	Root;Bacteria;Proteobacteria;Alphaproteobacteria;Sphingomonadales;Sphingomonadaceae;Sphingomonas	0	0	0	0	0	0	0	0	0	5	0	0	0	0	0	0	0	0	0	0	0	0	0	0	0	0	0	0	0	0	0	0	0	0	0	0	0	0	0	0	0	0	0	0	0	0	0
	312986	Root;Bacteria;Firmicutes;"Clostridia";Clostridiales;"Lachnospiraceae";"Lachnospiraceae Incertae Sedis"	0	0	0	0	0	0	0	0	0	0	0	0	0	0	0	0	0	1	7	5	0	1	3	0	0	3	0	0	16	0	1	1	0	0	4	0	5	1	0	0	2	0	0	1	2	0	0
	313037	Root;Bacteria;Firmicutes;"Clostridia";Clostridiales	0	0	0	0	0	0	0	0	0	0	0	0	0	0	0	0	0	0	0	0	0	0	0	0	0	0	0	0	0	0	0	0	0	0	0	0	0	0	0	0	0	0	1	0	0	0	0
	313201	Root;Bacteria;Firmicutes;"Clostridia";Clostridiales;"Lachnospiraceae";Roseburia	0	0	0	0	0	0	0	0	0	0	0	0	0	0	0	0	0	0	0	0	0	0	0	0	0	0	0	0	0	0	0	0	0	0	0	0	0	0	0	0	0	0	0	0	2	0	0
	313252	Root;Bacteria;Actinobacteria;Actinobacteria;Actinobacteridae;Actinomycetales;Propionibacterineae;Nocardioidaceae;Nocardioides	0	0	0	0	0	0	0	0	0	0	0	0	0	0	0	0	0	0	0	0	0	0	0	0	0	0	0	0	0	0	0	0	0	0	0	0	0	0	0	0	0	0	0	0	0	0	0
	313285	Root;Bacteria;Proteobacteria;Betaproteobacteria;Burkholderiales;Incertae sedis 5	0	0	0	0	0	0	0	0	0	0	0	0	0	0	0	0	0	0	0	0	0	0	0	0	0	0	0	0	0	0	0	0	0	0	0	0	0	0	0	0	0	0	0	0	0	0	0
	313471	Root;Bacteria;Firmicutes;"Clostridia";Clostridiales;"Ruminococcaceae"	0	0	0	0	0	0	0	0	0	0	0	0	0	0	0	0	0	0	8	0	0	0	0	0	2	5	0	0	0	0	0	0	0	0	0	0	0	0	0	18	0	0	0	0	1	0	0
	313557	Root;Bacteria;Firmicutes;"Clostridia";Clostridiales;"Lachnospiraceae";Dorea	0	0	0	0	0	0	0	0	0	0	0	0	3	0	0	0	0	0	1	2	0	8	1	6	4	16	0	0	7	1	9	1	1	5	19	1	46	1	0	0	3	12	3	0	3	3	0
	313722	Root;Bacteria;Firmicutes;"Bacilli";"Lactobacillales";Lactobacillaceae;Lactobacillus	0	0	0	0	0	0	0	0	0	0	0	0	0	0	0	0	0	0	0	0	0	0	0	0	0	0	0	0	0	0	0	0	0	0	0	0	0	0	0	0	0	0	0	0	0	0	0
	313823	Root;Bacteria;Firmicutes;"Clostridia";Clostridiales;"Lachnospiraceae"	0	0	0	0	0	0	0	0	0	0	0	0	0	0	0	0	0	0	0	0	0	0	2	0	0	0	0	0	0	0	1	0	0	0	1	0	0	0	0	0	0	0	0	0	0	0	0
	314172	Root;Bacteria;Firmicutes;"Clostridia";Clostridiales;"Lachnospiraceae";"Lachnospiraceae Incertae Sedis"	0	0	0	0	0	0	0	0	0	0	0	0	0	0	0	0	0	0	0	0	0	0	0	0	2	0	0	0	0	0	0	0	0	0	1	8	0	0	0	0	0	0	1	0	0	0	0
	314489	Root;Bacteria;Firmicutes;"Clostridia";Clostridiales;"Lachnospiraceae";"Lachnospiraceae Incertae Sedis"	0	0	0	0	0	0	0	0	0	0	0	0	0	0	0	0	0	0	0	0	0	0	0	0	0	0	0	0	0	0	0	0	0	0	0	0	0	0	0	0	0	0	0	1	0	0	0
	314582	Root;Bacteria;Firmicutes;"Clostridia";Clostridiales;"Ruminococcaceae"	0	0	0	0	0	0	0	0	0	0	0	0	0	0	0	0	0	0	0	0	0	0	0	0	0	0	0	0	0	0	0	0	0	0	0	0	0	0	0	0	0	0	0	0	0	0	0
	315223	Root;Bacteria;Firmicutes;"Clostridia";Clostridiales;"Ruminococcaceae";Anaerotruncus	0	0	0	0	0	0	0	0	0	0	0	0	0	0	0	0	0	0	0	0	0	0	0	0	0	0	0	0	0	0	0	3	0	0	1	0	0	0	0	0	0	0	0	0	0	0	0
	315391	Root;Bacteria;Firmicutes;"Clostridia";Clostridiales;"Ruminococcaceae"	0	0	0	0	0	0	0	0	0	0	0	0	0	0	0	0	0	0	3	0	0	0	0	0	0	1	0	1	5	0	0	0	2	5	0	6	0	0	1	0	1	0	0	0	0	0	0
	315411	Root;Bacteria;Proteobacteria;Gammaproteobacteria;Pseudomonadales;Pseudomonadaceae;Pseudomonas	0	0	0	0	0	0	0	0	0	0	0	0	0	0	0	0	0	0	0	0	0	0	0	0	0	0	0	0	0	0	0	0	0	0	0	0	0	0	0	0	0	0	0	0	0	0	0
	315552	Root;Bacteria;Firmicutes;"Bacilli";Bacillales	0	0	0	0	0	0	0	0	0	0	0	0	0	0	0	0	0	0	0	0	0	0	0	0	0	0	0	0	0	0	0	0	0	0	0	0	0	0	0	0	0	0	0	0	0	0	0
	315847	Root;Bacteria;Actinobacteria;Actinobacteria;Actinobacteridae;Actinomycetales;Propionibacterineae;Nocardioidaceae;Friedmanniella	0	0	0	0	0	0	0	0	0	0	0	0	0	0	0	0	0	0	0	0	0	0	0	0	0	0	0	0	0	0	0	0	0	0	0	0	0	0	0	0	0	0	0	0	0	0	0
	316335	Root;Bacteria;Proteobacteria;Alphaproteobacteria;Rhizobiales;Bradyrhizobiaceae	0	0	0	0	0	0	0	0	0	0	0	0	0	0	0	0	0	0	0	0	0	0	0	0	0	0	0	0	0	0	0	0	0	0	0	0	0	0	0	0	0	0	0	0	0	0	0
	316414	Root;Bacteria;Firmicutes;"Clostridia";Clostridiales;"Ruminococcaceae"	0	0	0	0	0	0	0	0	0	0	0	0	0	0	0	0	0	0	0	0	0	0	0	0	0	0	0	0	0	0	0	0	0	0	1	0	0	0	0	0	0	0	0	0	0	0	0
	316463	Root;Bacteria;Proteobacteria;Alphaproteobacteria;Sphingomonadales;Sphingomonadaceae;Sphingomonas	0	0	0	0	0	0	0	0	0	0	0	0	0	0	0	0	0	0	0	0	0	0	0	0	0	0	0	0	0	0	0	0	0	0	0	0	0	0	0	0	0	0	0	0	0	0	0
	317135	Root;Bacteria;Firmicutes;"Clostridia";Clostridiales;"Ruminococcaceae"	0	0	0	0	0	0	0	0	0	0	0	0	0	0	0	0	0	0	32	3	28	0	0	4	0	3	0	6	60	1	2	8	4	2	0	6	5	17	2	0	4	0	3	3	1	2	0
	317226	Root;Bacteria;Firmicutes;"Clostridia";Clostridiales;"Lachnospiraceae";"Lachnospiraceae Incertae Sedis"	0	0	0	0	0	0	0	0	0	0	0	0	0	0	0	0	0	0	0	0	0	0	0	0	0	1	0	0	0	0	0	1	0	0	0	0	1	0	0	0	0	0	0	0	0	0	1
	317249	Root;Bacteria;Firmicutes;"Clostridia";Clostridiales;Clostridiaceae;"Clostridiaceae 1";Clostridium	0	0	0	0	0	0	0	0	0	0	0	0	0	0	0	0	0	0	0	1	0	0	0	0	2	0	0	0	0	0	0	0	0	0	0	0	0	0	0	0	0	0	0	0	0	0	0
	317502	Root;Bacteria;Firmicutes;"Clostridia";Clostridiales;"Ruminococcaceae"	0	0	0	0	0	0	0	0	0	0	0	0	0	0	0	0	0	0	0	0	0	0	0	0	0	0	0	0	1	0	0	0	4	5	0	0	0	0	0	0	0	0	0	0	0	0	0
	317515	Root;Bacteria;Firmicutes;"Clostridia";Clostridiales	0	0	0	0	0	0	0	0	0	0	0	0	0	0	0	0	0	0	0	0	0	0	0	0	0	0	0	0	0	0	0	0	0	0	0	0	0	0	0	0	0	0	0	1	0	0	0
	317892	Root;Bacteria;Firmicutes;"Clostridia";Clostridiales;"Lachnospiraceae";"Lachnospiraceae Incertae Sedis"	0	0	0	0	0	0	0	0	0	0	0	0	0	0	0	0	0	0	0	0	0	0	0	0	0	0	0	0	0	0	0	0	0	0	0	0	0	0	0	0	0	0	0	0	1	0	0
	318418	Root;Bacteria;Firmicutes;"Clostridia";Clostridiales	0	0	0	0	0	0	0	0	0	0	0	0	0	0	0	0	0	0	37	36	1	30	0	0	5	9	0	0	9	0	0	0	0	0	8	0	0	65	14	1	0	0	0	0	0	0	3
	318470	Root;Bacteria;Firmicutes;"Clostridia";Clostridiales;"Lachnospiraceae"	0	0	0	0	0	0	0	0	0	0	0	0	0	0	0	0	0	0	0	0	0	0	0	0	0	0	0	0	0	0	0	0	0	0	1	0	0	0	0	0	0	0	0	0	0	0	0
	318504	Root;Bacteria;Firmicutes;"Clostridia";Clostridiales;"Lachnospiraceae";"Lachnospiraceae Incertae Sedis"	0	0	0	0	0	0	0	0	0	0	0	0	0	0	0	0	0	0	0	0	0	0	0	0	0	1	0	0	0	0	0	0	0	0	0	0	0	0	0	0	0	0	0	0	0	0	0
	318760	Root;Bacteria;Firmicutes;"Clostridia";Clostridiales;"Lachnospiraceae"	0	0	0	0	0	0	0	0	0	0	0	0	0	0	0	0	0	0	0	1	0	0	0	0	0	0	0	1	0	0	0	0	0	0	0	0	0	0	0	0	0	0	0	0	0	0	0
	318982	Root;Bacteria;Firmicutes;"Clostridia";Clostridiales;"Peptostreptococcaceae"	0	0	0	0	0	0	0	0	0	0	0	0	0	0	0	0	0	0	0	0	0	0	0	0	0	0	0	0	0	0	0	0	0	0	0	0	0	0	0	0	0	0	0	0	0	0	0
	319153	Root;Bacteria;Firmicutes;"Clostridia";Clostridiales;"Lachnospiraceae"	0	0	0	0	0	0	0	0	0	0	0	0	0	0	0	0	0	0	0	0	0	0	2	0	0	0	0	0	0	0	0	0	0	0	0	0	0	0	0	0	0	0	0	1	0	0	0
	319197	Root;Bacteria;Firmicutes;"Clostridia";Clostridiales;"Lachnospiraceae"	0	0	0	0	0	0	0	0	0	0	0	0	0	0	0	0	0	0	0	0	0	1	0	3	0	0	0	0	0	0	0	0	0	0	0	2	0	0	0	0	0	0	0	0	0	0	0
	319411	Root;Bacteria;Firmicutes;"Clostridia";Clostridiales;"Ruminococcaceae"	0	0	0	0	0	0	0	0	0	0	0	0	0	0	0	0	0	0	0	0	0	0	0	0	0	0	0	0	0	0	0	0	0	0	0	0	0	0	0	0	0	1	0	0	0	0	0
	319455	Root;Bacteria;Firmicutes;"Clostridia";Clostridiales	0	0	0	0	0	0	0	0	0	0	0	0	0	0	0	0	0	0	0	0	0	0	0	0	0	0	0	0	0	0	0	0	0	1	0	0	0	0	0	0	0	0	0	1	0	0	0
	319632	Root;Bacteria;Proteobacteria;Gammaproteobacteria;Enterobacteriales;Enterobacteriaceae	1	0	0	0	0	0	0	0	0	0	0	0	0	0	0	0	0	0	0	0	0	0	0	0	0	0	0	0	0	0	0	0	0	0	0	0	0	0	0	0	0	0	0	0	0	0	0
	319666	Root;Bacteria;Proteobacteria;Alphaproteobacteria;Sphingomonadales;Sphingomonadaceae;Sphingomonas	0	0	0	0	0	0	0	0	0	0	0	0	0	0	0	0	0	0	0	0	0	0	0	0	0	0	0	0	0	0	0	0	0	0	0	0	0	0	0	0	0	0	0	0	0	0	0
	319938	Root;Bacteria;Firmicutes;"Clostridia";Clostridiales;"Lachnospiraceae";"Lachnospiraceae Incertae Sedis"	0	0	0	0	0	0	0	0	0	0	0	0	0	0	0	0	0	0	0	0	0	0	0	0	0	1	0	0	0	0	0	0	0	3	0	0	0	0	0	0	0	0	0	0	0	0	0
	320455	Root;Bacteria;Actinobacteria;Actinobacteria;Actinobacteridae;Actinomycetales;Corynebacterineae;Corynebacteriaceae;Corynebacterium	0	0	0	0	0	0	0	0	0	0	0	0	0	0	0	0	0	0	0	0	0	0	0	0	0	0	0	0	0	0	0	0	0	0	0	0	0	0	0	0	0	0	0	0	0	0	0
	320483	Root;Bacteria;Firmicutes;"Clostridia";Clostridiales	0	0	0	0	0	0	0	0	0	0	0	0	0	0	0	0	0	0	0	0	0	0	0	0	0	0	0	0	0	0	0	0	1	0	0	0	0	0	0	0	0	0	0	0	0	0	0
	320681	Root;Bacteria;Proteobacteria;Betaproteobacteria;Burkholderiales;Comamonadaceae;Comamonas	0	0	0	0	0	0	0	0	0	0	0	0	0	0	0	0	0	0	0	0	0	0	0	0	0	0	0	0	0	0	0	0	0	0	0	0	0	0	0	0	0	0	0	0	0	0	0
	320768	Root;Bacteria;Firmicutes;"Clostridia";Clostridiales;"Ruminococcaceae"	0	0	0	0	0	0	0	0	0	0	0	0	0	0	0	0	0	0	0	1	0	6	2	3	0	0	0	5	0	1	1	0	40	139	0	1	4	1	0	0	0	4	0	0	6	0	0
	320871	Root;Bacteria;Actinobacteria;Actinobacteria;Actinobacteridae;Actinomycetales;Micrococcineae;Microbacteriaceae;Leifsonia	0	0	0	0	0	0	0	0	0	0	0	0	0	0	0	0	0	0	0	0	0	0	0	0	0	0	0	0	0	0	0	0	0	0	0	0	0	0	0	0	0	0	0	0	0	0	0
	321137	Root;Bacteria;Firmicutes;"Clostridia";Clostridiales;"Peptostreptococcaceae";"Peptostreptococcaceae Incertae Sedis"	0	0	0	0	0	0	0	0	0	0	0	0	0	0	0	0	0	0	0	0	0	0	0	0	0	0	0	0	0	0	0	0	0	0	0	0	0	1	0	0	0	0	0	0	0	0	0
	321297	Root;Bacteria;Proteobacteria;Alphaproteobacteria;Rhodobacterales;Rhodobacteraceae;Paracoccus	0	0	0	0	0	0	0	0	0	0	0	0	0	0	0	0	0	0	0	0	0	0	0	0	0	0	0	0	0	0	0	0	0	0	0	0	0	0	0	0	0	0	0	0	0	0	0
	321453	Root;Bacteria;Firmicutes;"Clostridia";Clostridiales;"Lachnospiraceae"	0	0	0	0	0	0	0	0	0	0	0	0	0	0	0	0	0	0	0	0	0	0	0	0	0	0	0	0	0	0	0	0	0	0	1	0	0	0	0	0	0	0	0	0	0	0	0
	321489	Root;Bacteria;Firmicutes;"Clostridia";Clostridiales;"Lachnospiraceae"	0	0	0	0	0	0	0	0	0	0	0	0	0	0	0	0	0	0	0	0	0	0	1	0	0	18	0	0	0	0	3	0	6	0	2	0	0	3	0	0	0	0	0	0	0	0	0
	321517	Root;Bacteria;Firmicutes;"Clostridia";Clostridiales;"Ruminococcaceae";Ruminococcus	0	0	0	0	0	0	0	0	0	0	0	0	0	0	0	0	0	0	0	0	1	0	0	0	0	0	0	0	0	0	0	0	0	0	0	0	0	0	0	0	0	0	0	0	0	0	0
	321735	Root;Bacteria;Bacteroidetes;Bacteroidetes;Bacteroidales;Porphyromonadaceae	0	0	0	0	0	0	0	0	0	0	0	0	0	0	0	0	0	0	0	5	0	0	0	0	0	0	0	0	0	168	0	0	0	0	0	0	0	0	0	0	0	0	0	0	0	0	0
	322137	Root;Bacteria;Firmicutes;"Clostridia";Clostridiales;"Lachnospiraceae";"Lachnospiraceae Incertae Sedis"	0	0	0	0	0	0	0	0	0	0	0	0	0	0	0	0	0	0	0	0	0	0	0	0	0	0	0	0	0	0	0	0	0	0	1	0	0	0	0	0	0	0	0	0	0	0	0
	322310	Root;Bacteria;Firmicutes;"Clostridia";Clostridiales;"Lachnospiraceae"	0	0	0	0	0	0	0	0	0	0	0	0	0	0	0	0	0	2	0	0	0	0	0	0	0	0	0	0	0	0	1	0	1	0	1	0	0	1	0	0	0	3	0	0	0	0	0
	322505	Root;Bacteria;Firmicutes;"Clostridia";Clostridiales;"Lachnospiraceae";Roseburia	0	0	0	0	0	0	0	0	0	0	0	0	0	0	0	0	0	0	0	0	0	0	0	0	0	0	0	0	0	0	0	0	0	0	0	0	0	1	0	1	0	0	0	0	0	0	0
	322652	Root;Bacteria;Firmicutes;"Clostridia";Clostridiales	0	0	0	0	0	0	0	0	0	0	0	0	0	0	0	0	0	0	0	0	1	0	0	0	0	2	0	0	1	0	0	0	0	0	1	0	1	0	0	0	1	0	0	1	0	0	0
	322956	Root;Bacteria;Firmicutes;"Clostridia";Clostridiales;"Ruminococcaceae"	0	0	0	0	0	0	0	0	0	0	0	0	0	0	0	0	0	0	6	0	0	1	0	1	1	0	0	2	0	0	0	0	0	0	4	7	9	0	3	0	0	0	12	0	0	0	1
	323253	Root;Bacteria;Firmicutes;"Clostridia";Clostridiales;"Ruminococcaceae";Subdoligranulum	0	0	0	0	0	0	0	0	0	0	0	0	0	0	0	0	0	6	0	1	4	1	0	9	0	2	6	4	4	16	0	9	11	44	2	1	0	1	0	5	0	0	3	4	2	0	0
	323257	Root;Bacteria;Firmicutes;"Bacilli";"Lactobacillales";Lactobacillaceae;Lactobacillus	0	0	0	0	0	0	0	0	0	0	0	0	0	0	0	0	0	0	0	0	0	0	0	0	0	0	0	0	0	0	0	0	0	0	0	0	0	0	0	0	0	0	0	0	0	0	0
	323303	Root;Bacteria;Bacteroidetes	0	0	0	0	0	0	0	0	0	0	0	0	0	0	0	0	0	0	0	0	0	0	0	0	0	0	0	0	0	0	0	0	0	0	0	0	0	0	0	0	0	0	0	0	0	0	0
	323571	Root;Bacteria;Firmicutes;"Bacilli";"Lactobacillales";Streptococcaceae;Streptococcus	0	0	0	0	0	0	0	0	0	0	0	0	0	0	0	0	0	0	0	0	0	0	0	0	0	0	0	0	0	0	0	0	0	0	0	0	0	0	0	0	0	0	0	0	0	0	0
	323791	Root;Bacteria;Proteobacteria;Alphaproteobacteria;Rhizobiales;Rhizobiaceae;Rhizobium	0	0	0	0	0	0	0	0	0	0	0	0	0	0	0	0	0	0	0	0	0	0	0	0	0	0	0	0	0	0	0	0	0	0	0	0	0	0	0	0	0	0	0	0	0	0	0
	323897	Root;Bacteria;Firmicutes;"Bacilli";Bacillales;Planococcaceae	0	0	0	0	0	0	0	0	0	0	0	0	0	0	0	0	0	0	0	0	0	0	0	0	0	0	0	0	0	0	0	0	0	0	0	0	0	0	0	0	0	0	0	0	0	0	0
	323903	Root;Bacteria;Firmicutes;"Clostridia";Clostridiales;"Ruminococcaceae";Sporobacter	0	0	0	0	0	0	0	0	0	0	0	0	0	0	0	0	0	0	0	0	0	0	0	0	0	0	0	0	0	0	0	0	2	1	0	0	0	0	0	0	0	0	0	0	0	0	0
	324015	Root;Bacteria;Firmicutes;"Clostridia";Clostridiales	0	0	0	0	0	0	0	0	0	0	0	0	0	0	0	0	0	0	0	0	0	0	3	0	0	0	0	0	0	0	0	0	0	0	0	0	0	5	7	0	0	0	0	0	1	0	0
	324112	Root;Bacteria;Firmicutes;"Clostridia"	0	0	0	0	0	0	0	0	0	0	0	0	0	0	0	0	0	0	0	0	0	0	0	0	2	0	0	0	0	0	0	0	0	0	0	0	0	0	0	0	0	0	0	0	0	0	0
	324163	Root;Bacteria;Firmicutes;"Clostridia";Clostridiales;"Lachnospiraceae";"Lachnospiraceae Incertae Sedis"	0	0	0	0	0	0	0	0	0	0	0	0	0	0	0	0	0	0	0	0	0	0	0	0	0	0	0	0	0	0	0	0	0	1	0	0	0	0	0	0	0	0	0	0	0	0	0
	325310	Root;Bacteria;Firmicutes;"Clostridia";Clostridiales;"Ruminococcaceae";Faecalibacterium	0	0	0	0	0	0	0	0	0	0	0	0	0	0	0	0	0	0	1	0	0	0	0	1	0	0	0	0	0	0	1	0	0	0	1	0	0	1	0	0	0	0	0	1	0	0	0
	325407	Root;Bacteria;Firmicutes;"Clostridia";Clostridiales;"Ruminococcaceae";Faecalibacterium	0	0	0	0	0	0	0	0	0	0	0	0	0	0	0	0	0	0	0	0	0	0	1	0	0	0	0	0	0	0	0	0	0	0	0	0	0	0	0	0	0	0	0	0	0	0	0
	325594	Root;Bacteria;Bacteroidetes;Flavobacteria;Flavobacteriales;Flavobacteriaceae;Flavobacterium	0	0	0	0	0	0	0	0	0	0	0	0	0	0	0	0	0	0	0	0	0	0	0	0	0	0	0	0	0	0	0	0	0	0	0	0	0	0	0	0	0	0	0	0	0	0	0
	325608	Root;Bacteria;Firmicutes;"Clostridia";Clostridiales;"Peptostreptococcaceae";"Peptostreptococcaceae Incertae Sedis"	0	0	0	0	0	0	0	0	0	0	0	0	0	0	0	0	0	1	0	0	0	0	0	0	0	0	0	0	0	0	0	0	0	0	1	0	0	16	0	0	0	0	0	0	0	0	0
	325738	Root;Bacteria;Firmicutes;"Clostridia";Clostridiales;"Lachnospiraceae"	1	0	0	0	0	0	0	0	0	0	0	0	0	0	0	0	0	1	25	0	0	7	5	0	3	13	0	0	0	37	20	0	128	22	48	37	6	3	0	8	15	1	39	0	0	36	0
	325765	Root;Bacteria;Firmicutes;"Clostridia";Clostridiales;"Ruminococcaceae";Subdoligranulum	0	0	0	0	0	0	0	0	0	0	0	0	2	0	0	0	0	12	50	18	0	30	54	33	11	143	0	26	145	23	2	0	643	405	9	37	26	52	17	6	7	4	3	7	0	0	1
	325784	Root;Bacteria;Firmicutes;"Clostridia";Clostridiales;"Ruminococcaceae";Faecalibacterium	0	0	0	0	0	0	0	0	0	0	0	0	0	0	0	0	0	0	1	0	0	1	0	0	0	0	0	0	0	1	0	0	2	0	0	1	0	0	0	0	0	0	0	0	0	0	0
	325815	Root;Bacteria;Firmicutes;"Bacilli";"Lactobacillales";Lactobacillaceae	0	0	0	0	0	0	0	0	0	0	0	0	0	0	0	0	0	0	0	0	0	0	0	0	0	0	0	0	0	0	0	0	0	0	0	0	0	0	0	0	0	0	0	0	0	0	0
	325850	Root;Bacteria;Proteobacteria	0	0	0	0	0	0	0	0	0	0	0	0	0	0	0	0	0	0	0	69	0	3	0	0	0	0	0	0	0	0	433	0	0	2	0	0	0	0	0	0	0	0	18	0	167	0	0
	326370	Root;Bacteria;Firmicutes;"Clostridia";Clostridiales;"Ruminococcaceae";Subdoligranulum	0	0	0	0	0	0	0	0	0	0	0	0	0	0	0	0	0	0	0	0	0	0	0	0	1	1	0	1	0	0	0	0	0	1	3	0	0	0	0	0	0	0	0	0	0	0	0
	326403	Root;Bacteria;Bacteroidetes;Bacteroidetes;Bacteroidales;Prevotellaceae;Prevotella	0	0	0	0	0	0	0	0	0	0	0	0	0	0	0	0	0	0	0	0	0	1	0	0	0	0	0	0	0	0	0	0	0	0	0	0	0	0	0	0	0	0	0	0	0	0	0
	326457	Root;Bacteria;Actinobacteria;Actinobacteria;Actinobacteridae;Actinomycetales;Propionibacterineae;Propionibacteriaceae	0	0	0	0	0	0	0	0	0	0	0	0	0	0	0	0	0	0	0	0	0	0	0	0	0	0	0	0	0	0	0	0	0	0	0	0	0	0	0	0	0	0	0	0	0	0	0
	326624	Root;Bacteria;Firmicutes;"Clostridia";Clostridiales;"Ruminococcaceae"	0	0	0	0	0	0	0	0	0	0	0	0	0	0	0	0	0	4	1	0	2	1	0	3	2	8	0	0	0	0	1	0	0	8	0	1	1	0	0	2	1	3	2	4	0	0	0
	326656	Root;Bacteria;Proteobacteria;Deltaproteobacteria;Myxococcales;Cystobacterineae;Cystobacteraceae	0	0	0	0	0	0	0	0	0	0	0	0	0	0	0	0	0	0	0	0	0	0	0	0	0	0	0	0	0	0	0	0	0	0	0	0	0	0	0	0	0	0	0	0	0	0	0
	326785	Root;Bacteria;Firmicutes;"Clostridia";Clostridiales;"Ruminococcaceae"	0	0	0	0	0	0	0	0	0	0	0	0	0	0	0	0	0	0	0	0	0	0	0	0	0	0	0	1	0	0	0	0	5	3	0	0	0	0	0	0	0	0	0	0	0	0	0
	326977	Root;Bacteria;Actinobacteria;Actinobacteria;Actinobacteridae;Bifidobacteriales;Bifidobacteriaceae;Bifidobacterium	0	0	0	0	0	0	0	0	0	0	0	0	0	0	0	0	0	0	0	1	3	0	0	0	0	0	0	4	1	0	0	0	8	0	4	1	0	0	0	0	0	0	2	0	0	0	0
	327026	Root;Bacteria;Proteobacteria;Gammaproteobacteria;Pseudomonadales;Moraxellaceae;Psychrobacter	0	0	0	0	0	0	0	0	0	0	0	0	0	0	0	0	0	0	0	0	0	0	0	0	0	0	0	0	0	0	0	0	0	0	0	0	0	0	0	0	0	0	0	0	0	0	0
	327291	Root;Bacteria;Firmicutes;"Clostridia";Clostridiales;"Lachnospiraceae"	0	0	0	0	0	0	0	0	0	0	0	0	0	0	0	0	0	0	4	0	0	0	0	0	2	0	0	0	0	0	0	0	0	0	0	0	0	0	0	0	0	0	0	0	0	0	0
	327413	Root;Bacteria;Firmicutes;"Clostridia";Clostridiales;"Lachnospiraceae"	0	0	0	0	0	0	0	0	0	0	0	0	0	0	0	0	0	0	1	0	0	0	0	0	0	0	0	0	0	0	0	0	0	0	0	0	0	0	0	0	0	0	0	0	0	0	0
	327476	Root;Bacteria;Firmicutes;"Clostridia";Clostridiales;"Ruminococcaceae";Faecalibacterium	0	0	0	0	0	0	0	0	0	0	0	0	0	0	0	0	0	0	0	0	0	0	0	0	0	0	0	1	0	1	0	0	0	1	0	0	0	0	0	1	0	0	0	0	0	0	0
	327479	Root;Bacteria;Firmicutes;"Clostridia";Clostridiales;"Lachnospiraceae";"Lachnospiraceae Incertae Sedis"	0	0	0	0	0	0	0	0	0	0	0	0	0	0	0	0	0	2	19	36	0	0	1	0	3	0	0	1	0	0	0	0	0	0	0	0	0	0	3	0	0	0	0	0	0	0	0
	328422	Root;Bacteria;Firmicutes;"Clostridia";Clostridiales;"Lachnospiraceae"	0	0	0	0	0	0	0	0	0	0	0	0	0	0	0	0	0	0	0	0	0	42	0	0	30	0	0	0	0	0	0	0	0	0	2	0	67	0	5	35	0	0	0	0	0	0	0
	328438	Root;Bacteria;Firmicutes;"Clostridia";Clostridiales;"Lachnospiraceae";Coprococcus	0	0	0	0	0	0	0	0	0	0	0	0	0	0	0	0	0	0	0	0	0	0	0	1	1	0	0	1	0	0	0	0	0	0	0	0	0	0	0	0	0	0	0	0	0	0	0
	328458	Root;Bacteria;Firmicutes;"Bacilli";"Lactobacillales";Streptococcaceae;Streptococcus	0	0	0	0	0	0	0	0	0	0	0	0	0	0	0	0	0	0	0	0	0	0	0	0	0	0	0	0	0	0	0	0	0	0	0	0	0	0	0	0	0	0	0	0	0	0	0
	328752	Root;Bacteria;Acidobacteria;Acidobacteria;Acidobacteriales;Acidobacteriaceae;Gp6	0	0	0	0	0	0	0	0	0	0	0	0	0	0	0	0	0	0	0	0	0	0	0	0	0	0	0	0	0	0	0	0	0	0	0	0	0	0	0	0	0	0	0	0	0	0	0
	328825	Root;Bacteria;Firmicutes;"Clostridia";Clostridiales;"Lachnospiraceae"	0	0	0	0	0	0	0	0	0	0	0	0	0	0	0	0	0	0	0	0	0	0	0	1	0	1	0	0	0	0	0	0	2	0	0	0	0	0	2	0	0	0	0	0	0	0	0
	328912	Root;Bacteria;Proteobacteria;Betaproteobacteria;Burkholderiales;Comamonadaceae	0	0	0	0	0	0	0	0	0	0	0	0	0	0	0	0	0	0	0	0	0	0	0	0	0	0	0	0	0	0	0	0	0	0	0	0	0	0	0	0	0	0	0	0	0	0	0
	329112	Root;Bacteria;Firmicutes;"Clostridia";Clostridiales	0	0	0	0	0	0	0	0	0	0	0	0	0	0	0	0	0	0	0	0	0	0	0	0	0	0	0	0	0	0	0	0	0	0	0	0	0	0	0	0	0	0	30	0	0	0	0
	329360	Root;Bacteria;Firmicutes;"Clostridia";Clostridiales;"Ruminococcaceae"	0	0	0	0	0	0	0	0	0	0	0	0	0	0	0	0	0	0	0	0	0	0	0	0	0	0	0	0	0	0	0	0	0	0	0	0	0	0	0	0	0	0	1	0	0	0	0
	329650	Root;Bacteria;Bacteroidetes;Bacteroidetes;Bacteroidales;Prevotellaceae;Prevotella	0	0	0	0	0	0	0	0	0	0	0	0	0	0	0	0	0	0	0	0	0	0	0	0	0	0	1	0	0	0	0	0	0	0	0	0	41	0	0	0	0	99	0	0	0	0	0
	329703	Root;Bacteria;Firmicutes;"Clostridia";Clostridiales	0	0	0	0	0	0	0	0	0	0	0	0	0	0	0	0	0	0	0	0	0	0	0	0	0	0	0	0	0	5	0	0	0	0	2	0	0	0	0	0	0	0	1	0	0	0	0
	329785	Root;Bacteria;Actinobacteria;Actinobacteria;Actinobacteridae;Actinomycetales;Propionibacterineae;Nocardioidaceae;Propionicicella	0	0	0	0	0	0	0	0	0	0	0	0	0	0	0	0	0	0	0	0	0	0	0	0	0	0	0	0	0	0	0	0	0	0	0	0	0	0	0	0	0	0	0	0	0	0	0
	329994	Root;Bacteria;Actinobacteria;Actinobacteria;Actinobacteridae;Actinomycetales;Micrococcineae;Microbacteriaceae;Curtobacterium	0	0	0	0	0	0	0	0	0	0	0	0	0	0	0	0	0	0	0	0	0	0	0	0	0	0	0	0	0	0	0	0	0	0	0	0	0	0	0	0	0	0	0	0	0	0	0
	330252	Root;Bacteria;Firmicutes;"Clostridia";Clostridiales;"Ruminococcaceae";Sporobacter	0	0	0	0	0	0	0	0	0	0	0	0	0	0	0	0	0	0	0	0	0	0	0	0	0	0	0	1	0	0	0	0	0	0	0	0	0	0	0	0	0	0	0	0	0	0	0
	330857	Root;Bacteria;Firmicutes;"Clostridia";Clostridiales;"Lachnospiraceae";Roseburia	0	0	0	0	0	0	0	0	0	0	0	0	0	0	0	0	0	0	0	0	0	0	0	0	0	0	0	0	0	0	0	0	0	0	1	0	0	0	0	0	0	0	0	0	0	0	0
	331116	Root;Bacteria;Firmicutes;"Clostridia";Clostridiales;"Lachnospiraceae";"Lachnospiraceae Incertae Sedis"	0	0	0	0	0	0	0	0	0	0	0	0	0	0	0	0	0	0	0	0	0	0	0	0	0	0	0	0	0	0	2	0	0	0	0	0	2	0	0	0	0	0	0	0	0	0	0
	331150	Root;Bacteria;Firmicutes;"Clostridia";Clostridiales;"Lachnospiraceae";"Lachnospiraceae Incertae Sedis"	0	0	0	0	0	0	0	0	0	0	0	0	0	0	0	0	0	1	0	0	0	0	0	1	0	0	0	0	24	0	0	7	0	7	0	0	1	0	0	0	0	0	0	26	0	0	0
	332025	Root;Bacteria;Firmicutes;"Clostridia";Clostridiales;"Peptostreptococcaceae";"Peptostreptococcaceae Incertae Sedis"	0	0	0	0	0	0	0	0	0	0	0	0	0	0	0	0	0	0	0	0	0	0	0	0	0	0	0	0	0	0	0	0	0	0	0	0	0	1	0	0	1	0	0	0	0	0	0
	332258	Root;Bacteria;Firmicutes;"Clostridia";Clostridiales;"Lachnospiraceae";"Lachnospiraceae Incertae Sedis"	0	0	0	0	0	0	0	0	0	0	0	0	0	0	0	0	0	0	22	0	1	0	0	1	1	47	0	0	1	1	0	0	0	2	0	32	3	7	0	9	0	0	1	0	11	0	0
	332364	Root;Bacteria;Firmicutes;"Bacilli";"Lactobacillales";Lactobacillaceae;Lactobacillus	0	0	0	0	0	0	0	0	0	0	0	0	0	0	0	0	0	0	0	0	0	0	0	0	0	0	0	0	0	0	0	0	0	0	0	0	0	0	0	0	0	0	0	0	0	0	0
	332450	Root;Bacteria;Firmicutes;"Clostridia";Clostridiales;"Lachnospiraceae";Coprococcus	0	0	0	0	0	0	0	0	0	0	0	0	0	0	0	0	0	0	0	0	0	0	0	0	0	0	0	0	0	0	0	0	4	0	0	0	0	0	0	0	0	0	0	0	0	0	0
	332584	Root;Bacteria;Firmicutes;"Clostridia";Clostridiales;"Lachnospiraceae";"Lachnospiraceae Incertae Sedis"	0	0	0	0	0	0	0	0	0	0	0	0	0	0	0	0	0	0	0	0	0	0	0	0	1	0	0	0	0	0	1	0	0	0	1	0	0	0	0	0	0	0	0	1	0	0	0
	332741	Root;Bacteria;Firmicutes;"Clostridia";Clostridiales;"Lachnospiraceae"	0	0	0	0	0	0	0	0	0	0	0	0	0	0	0	0	0	0	0	0	1	0	0	1	1	7	0	0	2	3	1	0	4	0	0	0	0	0	0	0	1	0	1	1	1	0	0
	332860	Root;Bacteria;Firmicutes;"Clostridia";Clostridiales;"Ruminococcaceae";Sporobacter	0	0	0	0	0	0	0	0	0	0	0	0	0	0	0	0	0	0	0	0	0	0	0	0	0	0	0	1	0	0	0	0	0	0	0	0	0	0	0	0	0	0	0	0	0	0	0
	333096	Root;Bacteria;Firmicutes;"Clostridia";Clostridiales;"Ruminococcaceae";Ruminococcus	0	0	0	0	0	0	0	0	0	0	0	0	2	0	0	1	0	0	0	0	87	27	38	19	3	0	0	50	24	14	4	0	48	13	20	58	100	22	9	17	8	0	0	0	0	0	2
	333262	Root;Bacteria;Proteobacteria;Betaproteobacteria;Burkholderiales	0	0	0	0	0	0	0	0	0	0	0	0	0	0	0	0	0	0	0	0	0	0	0	0	0	0	0	0	0	0	0	0	0	0	0	0	0	0	0	0	0	0	0	0	0	0	0
	333820	Root;Bacteria;Firmicutes;"Clostridia";Clostridiales	0	0	0	0	0	0	0	0	0	0	0	0	0	0	0	0	0	0	0	0	0	0	0	0	3	0	0	0	0	0	0	0	0	0	0	0	0	0	0	0	0	0	0	0	0	0	0
	334224	Root;Bacteria;Actinobacteria;Actinobacteria;Coriobacteridae;Coriobacteriales;Coriobacterineae;Coriobacteriaceae;Collinsella	0	0	0	0	0	0	0	0	0	0	0	0	0	0	0	0	0	0	0	0	0	0	0	0	0	0	0	0	0	0	0	0	0	0	0	0	0	0	0	1	0	0	0	0	0	0	0
	334557	Root;Bacteria;Firmicutes;"Clostridia";Clostridiales;"Ruminococcaceae";Subdoligranulum	0	0	0	0	0	0	0	0	0	0	0	0	1	0	0	0	0	0	1	2	0	45	6	0	43	4	0	4	10	0	8	0	3	55	4	1	9	0	1	22	0	19	0	6	36	0	0
	334656	Root;Bacteria;Firmicutes;"Bacilli";"Lactobacillales"	0	0	0	0	0	0	0	0	0	0	0	0	0	0	0	0	0	0	0	0	0	0	0	0	0	0	0	0	0	0	0	0	0	0	0	0	0	0	0	0	0	0	0	0	0	0	0
	334729	Root;Bacteria;Bacteroidetes;Bacteroidetes;Bacteroidales;Prevotellaceae;Prevotella	0	0	0	0	0	0	0	0	0	0	0	0	0	0	0	0	0	0	0	0	0	4	0	0	0	0	0	0	0	0	0	0	0	0	0	0	0	0	0	0	0	0	0	0	0	0	0
	335097	Root;Bacteria;Firmicutes;"Clostridia";Clostridiales;"Ruminococcaceae"	0	0	0	0	0	0	0	0	0	0	0	0	0	0	0	0	0	0	0	0	0	0	0	0	5	0	0	0	0	0	0	0	0	1	0	0	0	0	0	0	0	0	0	0	0	0	0
	335156	Root;Bacteria;Bacteroidetes;Bacteroidetes;Bacteroidales;Porphyromonadaceae;Parabacteroides	0	0	0	0	0	0	0	0	0	0	0	0	0	0	0	0	0	0	24	0	0	0	33	0	0	34	4	0	245	0	0	1	0	0	21	33	40	0	0	14	0	122	0	58	0	2	8
	335206	Root;Bacteria;Firmicutes;"Clostridia";Clostridiales	0	0	0	0	0	0	0	0	0	0	0	0	0	0	0	0	0	0	0	0	0	0	0	0	0	0	0	0	0	0	0	0	0	0	0	0	0	1	0	0	0	0	0	0	0	0	0
	335209	Root;Bacteria;Firmicutes;"Clostridia";Clostridiales;Veillonellaceae;Veillonella	0	0	0	0	0	0	0	0	0	0	0	0	0	0	0	0	0	0	0	0	0	0	0	0	0	0	0	0	0	0	0	0	0	0	0	0	0	0	0	0	0	0	0	0	0	0	0
	335422	Root;Bacteria;Actinobacteria;Actinobacteria;Actinobacteridae;Actinomycetales;Micrococcineae;Micrococcaceae	0	0	0	0	0	0	0	0	0	0	0	0	0	0	0	0	0	0	0	0	0	0	0	0	0	0	0	0	0	0	0	0	0	0	0	0	0	0	0	0	0	0	0	0	0	0	0
	335518	Root;Bacteria;Firmicutes;"Clostridia";Clostridiales;"Lachnospiraceae";"Lachnospiraceae Incertae Sedis"	0	0	0	0	0	0	0	0	0	0	0	0	0	0	0	0	0	0	0	0	0	0	0	0	0	0	0	0	0	0	0	0	1	0	1	0	0	0	0	0	1	0	0	0	0	0	0
	335519	Root;Bacteria;Firmicutes;"Clostridia";Clostridiales;Peptococcaceae;Peptococcaceae 1;Peptococcus	0	0	0	0	0	0	0	0	0	0	0	0	0	0	0	0	0	0	0	0	0	0	0	0	0	0	0	0	0	0	0	0	0	0	0	0	0	0	0	0	0	0	0	4	0	0	0
	335530	Root;Bacteria;Bacteroidetes;Bacteroidetes;Bacteroidales;Rikenellaceae;Alistipes	0	0	0	0	0	0	0	0	0	0	0	0	0	0	0	0	0	1325	63	90	0	13	58	42	11	51	1	0	250	1583	187	0	103	2	10	1	3	197	57	170	59	225	22	0	8	0	0
	335722	Root;Bacteria;Proteobacteria;Gammaproteobacteria;Enterobacteriales;Enterobacteriaceae	0	1	2	0	0	0	0	0	0	0	0	0	0	0	0	0	0	0	0	0	0	0	0	0	0	0	0	0	0	0	0	0	0	0	0	0	0	0	0	0	0	0	0	0	0	0	0
	336224	Root;Bacteria;Firmicutes;"Clostridia";Clostridiales;"Ruminococcaceae";Sporobacter	0	0	0	0	0	0	0	0	0	0	0	0	0	0	0	0	0	0	0	0	0	3	0	5	0	0	0	0	0	5	1	0	54	62	1	1	0	5	0	0	2	1	1	1	0	0	0
	336298	Root;Bacteria;Actinobacteria;Actinobacteria;Actinobacteridae;Actinomycetales;Streptomycineae;Streptomycetaceae;Streptomyces	0	0	0	0	0	0	0	0	0	0	0	0	0	0	0	0	0	0	0	0	0	0	0	0	0	0	0	0	0	0	0	0	0	0	0	0	0	0	0	0	0	0	0	0	0	0	0
	336380	Root;Bacteria;Firmicutes;"Clostridia";Clostridiales;"Lachnospiraceae";Dorea	0	0	0	0	0	0	0	0	0	0	0	0	0	0	0	0	0	0	0	0	0	0	0	0	0	0	0	0	0	0	1	0	0	0	0	0	0	0	0	0	0	0	0	0	0	0	0
	336627	Root;Bacteria;Firmicutes;"Clostridia";Clostridiales;"Lachnospiraceae";"Lachnospiraceae Incertae Sedis"	0	0	0	0	0	0	0	0	0	0	0	0	0	0	0	0	0	0	1	0	0	1	1	0	0	0	0	0	21	0	4	0	1	2	0	1	0	0	0	1	0	1	0	2	0	3	0
	336638	Root;Bacteria;Firmicutes;"Clostridia";Clostridiales;"Ruminococcaceae"	0	0	0	0	0	0	0	0	0	0	0	0	0	0	0	0	0	0	0	0	0	0	0	0	4	0	0	1	0	0	0	0	0	0	0	0	0	0	0	3	0	0	0	0	0	0	0
	336953	Root;Bacteria;Firmicutes;"Clostridia";Clostridiales	0	0	0	0	0	0	0	0	0	0	0	1	0	0	0	0	0	0	5	0	0	10	0	0	6	0	0	16	11	1	0	0	26	54	8	5	0	1	0	38	0	0	2	0	15	0	0
	337187	Root;Bacteria;Firmicutes;"Clostridia";Clostridiales;Veillonellaceae;Acidaminococcus	0	0	0	0	0	0	0	0	0	0	0	0	0	0	0	0	0	0	0	0	0	0	0	0	0	0	0	0	6	0	0	0	0	0	0	0	0	0	0	0	0	0	0	0	0	0	0
	337580	Root;Bacteria;Firmicutes;"Clostridia";Clostridiales;"Lachnospiraceae"	0	0	0	0	0	0	0	0	0	0	0	0	0	0	0	0	0	0	0	0	0	0	0	0	0	0	0	0	0	0	0	0	0	0	0	0	0	0	0	1	0	0	0	0	0	0	0
	337605	Root;Bacteria;Firmicutes;"Bacilli";"Lactobacillales";Streptococcaceae;Streptococcus	0	0	2	0	0	0	3	0	0	5	0	1	4	3	0	0	0	0	0	0	0	0	0	0	0	0	0	0	0	0	0	0	0	0	0	0	0	0	0	0	0	0	0	0	0	0	0
	337789	Root;Bacteria;Actinobacteria;Actinobacteria;Actinobacteridae;Actinomycetales;Corynebacterineae;Corynebacteriaceae;Corynebacterium	0	0	0	0	0	0	0	0	0	0	0	0	0	0	0	0	0	0	0	0	0	0	0	0	0	0	0	0	0	0	0	0	0	0	0	0	0	0	0	0	0	0	0	0	0	0	0
	337811	Root;Bacteria;Firmicutes;"Clostridia";Clostridiales	0	0	0	0	0	0	0	0	0	0	0	0	0	0	0	0	0	0	0	0	0	0	0	0	2	0	0	0	0	0	0	0	0	0	0	0	0	0	0	0	0	0	0	0	0	0	0
	337966	Root;Bacteria;Firmicutes;"Clostridia";Clostridiales;"Ruminococcaceae";Ruminococcus	0	0	0	0	0	0	0	0	0	0	0	0	0	0	0	0	0	0	0	0	0	0	0	0	0	0	0	0	0	0	0	0	0	0	0	0	0	0	0	0	0	0	0	0	0	0	0
	338380	Root;Bacteria;Firmicutes;"Clostridia";Clostridiales;"Lachnospiraceae"	0	0	0	0	0	0	0	0	0	0	0	0	0	0	0	0	0	0	0	0	0	0	0	0	1	2	0	0	0	0	1	0	0	0	0	0	0	0	0	0	0	0	0	0	0	0	0
	338905	Root;Bacteria;Firmicutes;"Clostridia";Clostridiales;"Lachnospiraceae";"Lachnospiraceae Incertae Sedis"	0	0	0	0	0	0	0	0	0	0	0	0	0	0	0	0	0	0	0	0	0	0	0	0	0	0	0	0	0	0	0	0	1	0	3	1	0	0	0	0	0	0	0	0	0	0	0
	338935	Root;Bacteria;Firmicutes;"Clostridia";Clostridiales	0	0	0	0	0	0	0	0	0	0	0	0	0	0	0	0	0	0	0	0	0	0	0	0	3	0	0	0	0	0	0	0	0	0	0	0	0	0	0	0	0	0	0	0	0	0	0
	338991	Root;Bacteria;Firmicutes;"Clostridia";Clostridiales	0	0	0	0	0	0	0	0	0	0	0	0	0	0	0	0	0	0	0	0	0	0	0	0	0	0	0	0	0	0	0	0	0	0	2	0	0	0	0	0	0	0	0	0	0	0	0
	339191	Root;Bacteria;Firmicutes;"Clostridia";Clostridiales;"Ruminococcaceae"	0	0	0	0	0	0	0	0	0	0	0	0	0	0	0	0	0	0	0	1	1	0	0	0	0	1	0	0	0	0	0	0	0	0	0	0	0	0	0	0	0	0	0	0	0	0	0
	339246	Root;Bacteria;Proteobacteria;Alphaproteobacteria;Sphingomonadales;Sphingomonadaceae	0	0	0	0	0	0	0	0	0	0	0	0	0	0	0	0	0	0	0	0	0	0	0	0	0	0	0	0	0	0	0	0	0	0	0	0	0	0	0	0	0	0	0	0	0	0	0
	339294	Root;Bacteria;Firmicutes;"Clostridia";Clostridiales;"Ruminococcaceae";Sporobacter	0	0	0	0	0	0	0	0	0	0	0	0	0	0	0	0	0	0	0	0	0	0	0	0	0	0	0	0	0	0	0	0	1	0	0	0	0	0	0	1	0	0	0	0	0	0	0
	339852	Root;Bacteria;Firmicutes;"Clostridia";Clostridiales;"Lachnospiraceae";"Lachnospiraceae Incertae Sedis"	0	0	0	0	0	0	0	0	0	0	0	0	0	0	0	0	0	0	0	0	0	0	0	0	0	0	0	0	0	0	0	0	0	1	0	0	0	0	0	0	0	0	0	0	0	0	0
	340138	Root;Bacteria	0	0	0	0	0	0	0	0	0	0	0	0	0	0	0	0	0	0	0	0	0	0	0	0	0	0	0	0	0	0	0	0	0	0	0	0	0	0	0	0	0	0	0	0	0	0	0
	340219	Root;Bacteria;Firmicutes;"Clostridia";Clostridiales;"Ruminococcaceae"	0	0	0	0	0	0	0	0	0	0	0	0	0	0	0	0	0	0	0	0	0	0	0	0	0	1	0	0	0	0	0	0	0	0	0	0	1	0	0	0	0	0	0	0	0	0	1
	340251	Root;Bacteria;Firmicutes;"Clostridia";Clostridiales;"Lachnospiraceae";"Lachnospiraceae Incertae Sedis"	0	0	0	0	0	0	0	0	0	0	0	0	0	0	0	0	0	0	0	1	0	0	0	0	0	0	0	0	0	0	0	0	0	0	0	0	0	0	0	0	0	0	0	0	0	0	0
	340297	Root;Bacteria;Firmicutes;"Clostridia";Clostridiales;"Ruminococcaceae"	0	0	0	0	0	0	0	0	0	0	0	0	0	0	0	0	0	0	0	0	0	0	0	0	0	0	0	0	0	0	0	0	0	2	0	0	0	0	0	0	0	0	0	0	0	0	0
	340449	Root;Bacteria;Firmicutes;"Clostridia";Clostridiales	0	0	0	0	0	0	0	0	0	0	0	0	0	0	0	0	0	0	1	0	0	0	0	0	0	0	0	3	0	0	0	0	5	5	0	0	0	2	0	0	1	0	6	0	0	0	0
	340516	Root;Bacteria;Firmicutes;"Clostridia";Clostridiales	0	0	0	0	0	0	0	0	0	0	0	0	0	0	0	0	0	0	0	0	0	1	0	0	0	0	0	0	0	0	0	0	0	0	0	0	0	0	0	0	0	0	0	0	0	0	0
	340633	Root;Bacteria;Proteobacteria;Betaproteobacteria;Burkholderiales;Incertae sedis 5	0	13	0	0	0	0	0	0	0	0	0	0	0	0	0	0	0	0	0	0	0	0	0	0	0	0	0	0	0	0	0	0	0	0	0	0	0	0	0	0	0	0	0	0	0	0	0
	340684	Root;Bacteria;Firmicutes;"Clostridia";Clostridiales;Incertae Sedis XIII;Anaerovorax	0	0	0	0	0	0	0	0	0	0	0	0	0	0	0	0	0	0	0	0	0	0	0	0	0	0	0	0	0	0	0	0	0	0	0	0	0	0	0	0	0	1	0	1	0	0	0
	340960	Root;Bacteria;Firmicutes;"Bacilli";"Lactobacillales";Lactobacillaceae;Lactobacillus	0	0	0	0	0	0	0	0	0	0	0	0	0	0	0	0	0	0	0	0	0	0	0	0	0	0	0	0	0	0	0	0	0	0	0	0	0	0	0	0	0	0	0	0	0	0	0
	340995	Root;Bacteria;Firmicutes;"Clostridia";Clostridiales;"Lachnospiraceae"	0	0	0	0	0	0	0	0	0	0	0	0	0	0	0	0	0	0	0	0	0	0	0	0	0	1	0	0	0	0	0	0	0	0	0	0	0	0	0	0	0	0	0	0	0	0	0
	341415	Root;Bacteria;Actinobacteria;Actinobacteria;Actinobacteridae;Actinomycetales;Micrococcineae;Micrococcaceae	0	0	0	0	0	0	0	0	0	0	0	0	0	0	0	0	0	0	0	0	0	0	0	0	0	0	0	0	0	0	0	0	0	0	0	0	0	0	0	0	0	0	0	0	0	0	0
	341740	Root;Bacteria;Proteobacteria;Gammaproteobacteria;Enterobacteriales;Enterobacteriaceae;Buttiauxella	0	0	0	0	0	0	0	0	0	0	0	0	0	0	0	0	0	0	0	0	0	0	0	0	0	0	0	0	0	0	0	0	0	0	0	0	0	0	0	0	0	0	0	0	0	0	0
	342038	Root;Bacteria;Firmicutes;"Bacilli";"Lactobacillales";Lactobacillaceae;Lactobacillus	0	0	0	0	0	0	0	0	0	0	0	0	0	0	0	0	0	0	0	0	0	0	0	0	0	0	0	0	0	0	0	0	0	0	0	0	0	1	0	0	0	0	0	0	0	0	0
	342329	Root;Bacteria;Proteobacteria;Alphaproteobacteria;Rhizobiales;Rhizobiaceae;Rhizobium	0	0	0	0	0	0	0	0	0	0	0	0	0	0	0	0	0	0	0	0	0	0	0	0	0	0	0	0	0	0	0	0	0	0	0	0	0	0	0	0	0	0	0	0	0	0	0
	342397	Root;Bacteria;Firmicutes;"Clostridia";Clostridiales;"Lachnospiraceae"	0	0	0	0	0	0	0	0	0	0	0	0	0	0	0	0	0	0	0	0	0	0	0	0	0	0	0	0	0	0	0	1	0	1	0	0	0	0	0	0	0	0	0	0	0	0	0
	342576	Root;Bacteria;Firmicutes;"Clostridia";Clostridiales;"Ruminococcaceae"	0	0	0	0	0	0	0	0	0	0	0	0	0	0	0	0	0	0	0	1	0	0	0	3	0	0	0	0	0	0	0	0	0	1	0	0	0	4	0	0	0	0	0	0	0	0	0
	342593	Root;Bacteria	0	0	0	0	0	0	0	0	0	0	0	0	0	0	0	0	0	0	0	0	0	0	0	0	0	0	0	0	0	0	0	0	0	0	0	0	0	0	0	0	0	0	0	0	0	0	0
	342658	Root;Bacteria;Firmicutes;"Clostridia";Clostridiales;"Ruminococcaceae";Sporobacter	0	0	0	0	0	0	0	0	0	0	0	0	0	0	0	0	0	0	6	11	0	0	15	0	8	46	0	64	0	0	28	0	0	2	20	11	8	0	3	22	0	2	2	0	4	0	2
	342749	Root;Bacteria;Proteobacteria;Alphaproteobacteria;Sphingomonadales;Sphingomonadaceae;Sphingomonas	0	0	0	0	0	0	0	0	0	0	0	0	0	0	0	0	0	0	0	0	0	0	0	0	0	0	0	0	0	0	0	0	0	0	0	0	0	0	0	0	0	0	0	0	0	0	0
	342839	Root;Bacteria;Firmicutes;"Clostridia";Clostridiales;Veillonellaceae;Dialister	0	0	0	0	0	0	0	0	0	0	0	0	0	0	0	0	0	0	0	0	0	1	0	0	0	0	0	0	0	0	0	0	0	0	0	0	0	0	0	0	0	0	0	0	0	0	0
	342927	Root;Bacteria;Proteobacteria;Alphaproteobacteria;Rhizobiales;Methylobacteriaceae;Methylobacterium	0	2	0	0	0	0	0	0	0	0	0	0	0	0	0	0	0	0	0	0	0	0	0	0	0	0	0	0	0	0	0	0	0	0	0	0	0	0	0	0	0	0	0	0	0	0	0
	343045	Root;Bacteria;Firmicutes;"Bacilli";"Lactobacillales";Streptococcaceae;Streptococcus	0	0	0	0	0	0	0	0	0	0	0	0	0	0	0	1	0	0	0	0	0	0	0	0	0	0	0	0	0	0	0	0	0	0	0	0	0	0	0	0	0	0	0	0	0	0	0
	343104	Root;Bacteria;Firmicutes;"Clostridia";Clostridiales;Incertae Sedis XIII	0	0	0	0	0	0	0	0	0	0	0	0	0	0	0	0	0	0	0	0	0	0	0	2	0	0	0	0	0	0	0	0	0	0	0	0	0	0	0	2	0	0	0	0	0	0	0
	343298	Root;Bacteria;Actinobacteria;Actinobacteria	0	0	0	0	0	0	0	0	0	0	0	0	0	0	0	0	0	0	0	0	0	0	0	0	0	0	0	0	0	0	0	0	0	0	0	0	0	0	0	0	0	0	0	0	0	0	0
	343313	Root;Bacteria;Firmicutes;"Clostridia";Clostridiales;"Ruminococcaceae";Ruminococcus	0	0	0	0	0	0	0	0	0	0	0	0	0	0	0	0	0	0	0	0	1	0	0	0	0	0	0	0	0	0	0	0	0	0	0	0	0	0	0	0	0	0	0	0	0	0	0
	343362	Root;Bacteria;Firmicutes;"Clostridia";Clostridiales;"Ruminococcaceae";Sporobacter	0	0	0	0	0	0	0	0	0	0	0	0	0	0	0	0	0	0	0	2	0	34	0	5	0	2	0	1	0	8	2	0	69	266	1	3	1	3	0	0	9	10	2	3	11	0	0
	343424	Root;Bacteria;Proteobacteria;Gammaproteobacteria;Pasteurellales;Pasteurellaceae;Haemophilus	0	0	0	0	0	0	0	0	0	0	0	0	0	0	0	0	0	0	0	0	0	0	0	0	0	0	0	0	0	0	0	0	0	0	0	0	0	0	0	0	0	0	0	0	0	0	0
	343761	Root;Bacteria;Firmicutes;"Clostridia";Clostridiales;"Lachnospiraceae";"Lachnospiraceae Incertae Sedis"	0	0	0	0	0	0	0	0	0	0	0	0	0	0	0	0	0	0	0	0	3	0	0	0	0	2	0	0	0	0	0	0	0	1	0	0	0	0	0	0	0	0	0	0	0	0	0
	343934	Root;Bacteria;Firmicutes;"Clostridia";Clostridiales;"Lachnospiraceae";Anaerostipes	0	0	0	0	0	0	0	0	0	0	0	0	0	0	0	0	0	0	0	0	0	0	0	0	0	0	0	0	0	0	1	0	0	0	0	0	0	0	0	0	0	0	0	0	0	0	0
	343967	Root;Bacteria;Firmicutes;"Clostridia";Clostridiales;"Lachnospiraceae";"Lachnospiraceae Incertae Sedis"	1	0	0	0	0	0	0	0	0	0	0	0	1	0	0	0	0	18	82	27	10	2	94	9	16	79	23	49	14	221	29	413	470	1590	20	30	105	74	38	45	26	10	4	153	139	3	4
	344025	Root;Bacteria	0	0	0	0	0	0	0	0	0	0	0	0	0	0	0	0	0	0	0	0	0	0	0	0	2	0	0	0	0	0	0	0	0	0	0	0	0	0	0	0	0	0	0	0	0	0	0
	344394	Root;Bacteria;Firmicutes;"Clostridia";Clostridiales;"Peptostreptococcaceae";"Peptostreptococcaceae Incertae Sedis"	0	0	0	0	0	0	0	0	0	0	0	0	0	0	0	0	0	0	0	0	0	0	0	0	0	0	0	0	0	0	0	0	0	0	0	0	0	0	0	0	0	0	0	0	0	1	0
	344906	Root;Bacteria;Firmicutes;"Clostridia";Clostridiales;"Ruminococcaceae"	0	0	0	0	0	0	0	0	0	0	0	0	0	0	0	0	0	0	0	0	0	0	0	0	0	0	0	0	0	0	0	0	0	0	0	0	0	0	0	2	0	0	0	0	0	0	0
	344920	Root;Bacteria;Firmicutes;"Clostridia";Clostridiales;Veillonellaceae;Selenomonas	0	0	0	0	0	0	0	0	0	0	0	0	0	0	0	0	0	0	0	0	0	0	0	0	0	0	0	0	0	0	0	0	0	0	0	0	0	0	0	0	0	0	0	0	0	0	0
	344945	Root;Bacteria;Actinobacteria;Actinobacteria;Actinobacteridae;Actinomycetales;Micrococcineae;Intrasporangiaceae	0	0	0	0	0	0	0	0	0	0	0	0	0	0	0	0	0	0	0	0	0	0	0	0	0	0	0	0	0	0	0	0	0	0	0	0	0	0	0	0	0	0	0	0	0	0	0
	345312	Root;Bacteria;Firmicutes;"Clostridia";Clostridiales;"Lachnospiraceae";"Lachnospiraceae Incertae Sedis"	0	0	0	0	0	0	0	0	0	0	0	0	0	0	0	0	0	0	0	0	0	0	0	0	0	0	0	0	0	0	0	0	0	0	0	0	0	0	0	0	0	0	0	1	0	0	0
	345319	Root;Bacteria;Firmicutes;"Clostridia";Clostridiales;"Lachnospiraceae";"Lachnospiraceae Incertae Sedis"	0	0	0	0	0	0	0	0	0	0	0	0	0	0	0	0	0	0	5	2	0	75	1	5	23	4	0	1	3	2	5	0	12	5	36	3	27	19	7	10	1	2	20	0	2	1	0
	345344	Root;Bacteria;Proteobacteria;Alphaproteobacteria;Caulobacterales;Caulobacteraceae;Phenylobacterium	0	6	0	0	4	0	0	0	0	4	0	0	0	0	0	0	0	0	0	0	0	0	0	0	0	0	0	0	0	0	0	0	0	0	0	0	0	0	0	0	0	0	0	0	0	0	0
	345354	Root;Bacteria;Firmicutes;"Clostridia";Clostridiales	0	0	0	0	0	0	0	0	0	0	0	0	0	0	0	0	0	0	0	0	0	4	0	1	0	0	0	0	0	0	0	0	1	3	0	0	0	3	0	0	0	0	0	0	0	0	1
	346253	Root;Bacteria;Firmicutes;"Clostridia";Clostridiales;"Ruminococcaceae"	0	0	0	0	0	0	0	0	0	0	0	0	0	0	0	0	0	0	0	0	0	0	0	0	0	1	0	0	0	0	0	0	0	0	1	0	0	0	1	0	0	0	1	0	0	0	0
	346753	Root;Bacteria;Firmicutes;"Clostridia";Clostridiales;"Lachnospiraceae"	0	0	0	0	0	0	0	0	0	0	0	0	0	0	0	0	0	0	0	1	0	0	0	0	0	0	0	0	0	0	0	0	0	0	0	0	0	0	0	0	0	0	0	0	0	0	0
	346967	Root;Bacteria;Firmicutes;"Bacilli";Bacillales;"Paenibacillaceae";"Paenibacillaceae 1";Paenibacillus	0	1	0	0	0	0	0	0	0	0	0	0	0	0	0	0	0	0	0	0	0	0	0	0	0	0	0	0	0	0	0	0	0	0	0	0	0	0	0	0	0	0	0	0	0	0	0
	347247	Root;Bacteria;Proteobacteria;Alphaproteobacteria;Rhizobiales;Methylobacteriaceae;Methylobacterium	0	0	4	0	0	0	0	0	0	0	0	0	0	0	0	0	0	0	0	0	0	0	0	0	0	0	0	0	0	0	0	0	0	0	0	0	0	0	0	0	0	0	0	0	0	0	0
	347344	Root;Bacteria;Firmicutes;"Clostridia";Clostridiales;"Lachnospiraceae";Roseburia	0	0	0	0	0	0	0	0	0	0	0	0	0	0	0	0	0	1	0	0	1	0	0	4	1	1	0	3	0	0	0	0	0	0	1	1	0	0	0	0	3	0	1	0	1	0	0
	347363	Root;Bacteria;Firmicutes;"Clostridia";Clostridiales;"Lachnospiraceae"	0	0	0	0	1	0	0	0	0	0	0	0	0	0	0	0	0	1	3	7	0	4	1	8	3	3	5	1	2	0	5	1	10	1	6	3	2	5	3	2	4	0	0	9	7	1	0
	347376	Root;Bacteria;Actinobacteria;Actinobacteria;Actinobacteridae;Bifidobacteriales;Bifidobacteriaceae;Bifidobacterium	0	0	0	0	0	0	0	0	0	0	0	0	0	0	0	0	0	0	0	2	11	0	0	0	0	0	0	1	0	0	0	0	21	1	1	7	0	2	0	0	0	0	0	0	0	0	0
	347530	Root;Bacteria;Firmicutes;"Clostridia";Clostridiales;"Lachnospiraceae";"Lachnospiraceae Incertae Sedis"	0	0	0	0	0	0	0	0	0	0	0	0	0	0	0	0	0	0	0	0	0	1	0	2	6	8	0	2	0	0	1	0	5	0	3	30	5	3	4	4	0	2	1	16	0	0	0
	347587	Root;Bacteria	0	0	0	0	0	0	0	0	0	0	0	0	0	0	0	0	0	0	0	0	0	0	0	0	1	0	0	0	0	0	0	0	0	0	0	0	0	0	0	0	0	0	0	0	0	0	0
	347702	Root;Bacteria;Proteobacteria;Betaproteobacteria;Burkholderiales;Comamonadaceae	0	0	0	0	0	0	0	0	0	0	0	0	0	0	0	0	0	0	0	0	0	0	0	0	0	0	0	0	0	0	0	0	0	0	0	0	0	0	0	0	0	0	0	0	0	0	0
	347704	Root;Bacteria;Firmicutes;"Bacilli";Bacillales;"Staphylococcaceae";Staphylococcus	0	0	3	0	0	0	0	0	0	0	0	0	0	0	0	0	0	0	0	0	0	0	0	0	0	0	0	0	0	0	0	0	0	0	0	0	0	0	0	0	0	0	0	0	0	0	0
	347862	Root;Bacteria;Bacteroidetes;Bacteroidetes;Bacteroidales;Bacteroidaceae;Bacteroides	0	0	0	0	0	0	0	0	0	0	0	0	0	0	0	0	0	0	31	31	0	11	0	0	74	20	0	54	83	6	0	0	0	4	45	31	53	0	26	0	62	59	0	104	27	15	0
	348210	Root;Bacteria;Bacteroidetes;Bacteroidetes;Bacteroidales;Bacteroidaceae;Bacteroides	0	0	0	0	0	0	0	0	0	0	0	0	0	0	0	0	0	0	3	18	23	0	3	9	16	50	0	3	3	5	9	28	2	0	0	0	1	10	6	36	47	1	0	3	2	0	0
	348227	Root;Bacteria;Firmicutes;"Clostridia";Clostridiales;"Lachnospiraceae"	0	0	0	0	0	0	0	0	0	0	0	0	0	0	0	0	0	0	0	0	0	0	0	0	0	0	0	0	0	0	0	0	0	0	0	0	1	0	0	0	0	0	0	0	0	0	0
	348570	Root;Bacteria;Proteobacteria;Alphaproteobacteria;Rhodospirillales;Acetobacteraceae;Belnapia	0	0	0	0	0	0	0	0	0	0	0	0	0	0	0	0	0	0	0	0	0	0	0	0	0	0	0	0	0	0	0	0	0	0	0	0	0	0	0	0	0	0	0	0	0	0	0
	348593	Root;Bacteria;Firmicutes;"Bacilli";"Lactobacillales";Lactobacillaceae;Lactobacillus	0	0	0	0	0	0	0	0	0	0	0	0	0	0	0	0	0	0	0	0	0	0	0	0	0	0	0	0	0	0	0	0	0	0	0	0	0	0	0	0	0	0	0	0	0	0	0
	348861	Root;Bacteria;Firmicutes;"Clostridia";Clostridiales;"Lachnospiraceae";Roseburia	0	0	0	0	0	0	0	0	0	0	0	0	0	0	0	0	0	0	0	0	0	0	0	0	0	0	0	0	0	0	0	0	1	0	1	0	0	0	0	0	0	0	0	0	0	0	0
	348863	Root;Bacteria;Firmicutes;"Clostridia";Clostridiales;"Lachnospiraceae"	0	0	0	0	0	0	0	0	0	0	0	0	0	0	0	0	0	0	0	0	0	1	0	0	0	0	0	0	0	0	0	0	0	0	0	0	0	0	0	0	0	0	0	0	0	0	0
	349201	Root;Bacteria;Firmicutes;"Clostridia";Clostridiales	0	0	0	0	0	0	0	0	0	0	0	0	0	0	0	0	0	0	0	0	0	0	0	0	1	0	0	0	0	0	0	0	0	0	0	0	0	0	0	0	0	0	0	0	0	0	0
	349204	Root;Bacteria;Firmicutes;"Clostridia";Clostridiales;"Ruminococcaceae"	0	0	0	0	0	0	0	0	0	0	0	0	0	0	0	0	0	0	0	0	0	0	0	0	0	0	0	0	1	0	0	0	0	0	0	0	0	0	0	0	0	0	0	0	0	0	0
	349431	Root;Bacteria;Firmicutes;"Clostridia";Clostridiales;"Ruminococcaceae";Ruminococcus	0	0	0	0	0	0	0	0	0	0	0	0	0	0	0	0	0	0	0	0	0	2	0	0	0	0	0	0	0	0	0	0	1	1	0	0	2	0	0	1	0	0	0	0	0	0	0
	349444	Root;Bacteria;Firmicutes;"Clostridia"	0	0	0	0	0	0	0	0	0	0	0	0	0	0	0	0	0	0	0	0	0	0	0	0	0	0	0	0	0	0	0	0	0	0	0	0	0	0	0	0	0	0	1	0	0	0	0
	349487	Root;Bacteria;Firmicutes;"Erysipelotrichi";"Erysipelotrichales";Erysipelotrichaceae	0	0	0	0	0	0	0	0	0	0	0	0	0	0	0	0	0	0	0	0	0	0	0	0	0	0	0	2	0	0	0	0	0	0	0	0	0	0	0	0	0	0	0	0	0	0	0
	349524	Root;Bacteria;Bacteroidetes;Bacteroidetes;Bacteroidales;Bacteroidaceae;Bacteroides	0	0	0	0	0	0	0	0	0	0	0	0	0	0	0	0	0	3	4	6	4	6	0	4	2	2	15	6	1	0	2	0	1	0	3	0	3	6	2	12	8	50	0	16	1	0	0
	349786	Root;Bacteria;Bacteroidetes;Bacteroidetes;Bacteroidales	0	0	0	0	0	0	0	0	0	0	0	0	0	0	0	0	0	0	0	0	0	0	0	0	0	0	0	0	0	0	0	0	0	0	0	0	7	0	0	0	0	18	0	0	0	0	0
	349892	Root;Bacteria;Firmicutes	0	0	0	0	0	0	0	0	0	0	0	0	0	0	0	0	0	0	0	0	0	0	0	0	0	0	0	0	0	0	4	0	0	0	0	0	0	0	0	0	0	0	0	0	0	0	0
	349944	Root;Bacteria;Firmicutes;"Clostridia";Clostridiales;"Ruminococcaceae"	0	0	0	0	0	0	0	0	0	0	0	0	0	0	0	0	0	0	0	0	0	0	0	1	1	0	0	0	0	2	0	0	1	0	0	0	0	0	0	0	0	0	0	0	1	0	0
	349986	Root;Bacteria	0	0	0	0	0	0	0	0	0	0	0	0	0	0	0	0	0	0	0	0	0	0	0	0	0	0	0	0	0	0	0	0	0	0	0	0	0	0	0	0	0	0	0	0	0	0	0
	350052	Root;Bacteria;Firmicutes;"Clostridia";Clostridiales;"Lachnospiraceae";"Lachnospiraceae Incertae Sedis"	0	0	0	0	0	0	0	0	0	0	0	0	0	0	0	0	0	0	0	0	0	0	0	0	0	0	0	0	0	0	0	0	0	0	1	0	0	0	0	0	0	0	0	0	0	0	0
	350373	Root;Bacteria;Firmicutes;"Clostridia";Clostridiales;"Ruminococcaceae";Ruminococcus	0	0	0	0	0	0	0	0	0	0	0	0	0	0	0	0	0	0	0	0	0	0	0	0	0	0	0	0	0	0	0	0	0	0	0	0	0	0	0	0	1	0	0	0	0	0	0
	350681	Root;Bacteria;Firmicutes;"Clostridia";Clostridiales;"Ruminococcaceae";Subdoligranulum	0	0	0	0	0	0	0	0	0	0	0	0	0	0	0	0	0	0	0	0	0	0	0	1	0	0	0	0	0	0	0	0	1	3	0	0	0	0	0	0	0	0	0	0	0	0	0
	350865	Root;Bacteria;Firmicutes;"Clostridia";Clostridiales;"Lachnospiraceae"	0	0	0	0	0	0	0	0	0	0	0	0	0	0	0	0	0	0	0	0	0	0	0	0	6	2	0	0	0	0	0	0	0	0	0	0	0	0	0	0	0	0	0	0	0	0	0
	351009	Root;Bacteria;Firmicutes;"Clostridia";Clostridiales;"Lachnospiraceae"	0	0	0	0	0	0	0	0	0	0	0	0	1	0	0	0	0	0	9	22	18	3	5	0	4	10	0	0	0	0	6	0	7	0	25	2	5	21	6	0	6	0	12	0	28	1	0
	351175	Root;Bacteria;Firmicutes;"Clostridia";Clostridiales;"Lachnospiraceae"	0	0	0	0	0	0	0	0	0	0	0	0	0	0	0	0	0	0	0	0	0	0	0	0	0	0	0	0	0	1	0	0	0	0	0	0	0	0	0	0	0	0	0	0	0	0	0
	351178	Root;Bacteria;Firmicutes;"Clostridia";Clostridiales;"Ruminococcaceae";Sporobacter	0	0	0	0	0	0	0	0	0	0	0	0	0	0	0	0	0	0	0	0	0	0	0	0	0	0	0	0	0	0	0	0	0	1	0	0	0	0	0	0	0	0	0	0	0	0	0
	351275	Root;Bacteria;Proteobacteria;Gammaproteobacteria;Pseudomonadales;Moraxellaceae;Acinetobacter	0	0	0	0	0	0	0	0	0	0	0	0	0	0	0	0	0	0	0	0	0	0	0	0	0	0	0	0	0	0	0	0	0	0	0	0	0	0	0	0	0	0	0	0	0	0	0
	351463	Root;Bacteria	0	0	0	0	0	0	0	0	0	0	0	0	0	0	0	0	0	0	0	0	0	0	0	0	0	0	0	0	0	0	0	0	0	0	7	0	0	0	18	0	0	0	0	0	0	0	0
	351583	Root;Bacteria;Firmicutes;"Clostridia";Clostridiales;Incertae Sedis XIII	0	0	0	0	0	0	0	0	0	0	0	0	0	0	0	0	0	0	0	0	0	0	0	0	0	0	0	0	0	0	0	0	0	0	1	0	0	0	0	0	0	0	0	0	0	0	0
	352182	Root;Bacteria;Firmicutes;"Clostridia";Clostridiales;"Ruminococcaceae"	0	0	0	0	0	0	0	0	0	0	0	0	0	0	0	0	0	0	0	0	0	0	0	0	0	0	0	0	0	0	0	0	0	0	0	0	0	0	1	0	0	0	0	0	0	0	0
	352209	Root;Bacteria;Proteobacteria;Betaproteobacteria;Burkholderiales;Oxalobacteraceae	0	2	0	0	0	0	0	0	0	0	0	0	0	0	0	0	0	0	0	0	0	0	0	0	0	0	0	0	0	0	0	0	0	0	0	0	0	0	0	0	0	0	0	0	0	0	0
	352215	Root;Bacteria;Firmicutes;"Clostridia";Clostridiales;"Lachnospiraceae";"Lachnospiraceae Incertae Sedis"	0	0	0	0	0	0	0	0	0	0	0	0	0	0	0	0	0	0	0	10	0	19	0	0	41	0	0	0	0	0	2	0	0	0	0	0	1	0	1	1	0	0	0	0	0	0	0
	352277	Root;Bacteria;Firmicutes;"Clostridia";Clostridiales;Veillonellaceae;Veillonella	0	0	0	0	0	0	1	0	6	1	5	0	9	7	0	14	3	0	0	0	0	0	0	0	0	0	0	0	0	0	0	0	0	0	0	0	0	0	0	0	0	0	0	0	0	0	0
	352304	Root;Bacteria;Firmicutes;"Clostridia";Clostridiales;"Lachnospiraceae";Roseburia	0	0	0	0	0	0	0	0	0	0	0	0	0	0	0	0	0	14	0	0	2	0	0	29	4	7	0	7	10	0	1	0	2	3	17	9	1	10	6	4	14	8	14	0	70	2	0
	352352	Root;Bacteria;Proteobacteria;Alphaproteobacteria;Sphingomonadales;Sphingomonadaceae;Erythrobacter	0	0	0	0	0	0	0	0	0	0	0	0	0	0	0	0	0	0	0	0	0	0	0	0	0	0	0	0	0	0	0	0	0	0	0	0	0	0	0	0	0	0	0	0	0	0	0
	352517	Root;Bacteria;Firmicutes;"Clostridia";Clostridiales;Veillonellaceae	0	0	0	0	0	0	0	0	0	0	0	0	0	0	0	0	0	0	0	0	0	0	0	0	0	0	0	0	1	0	0	0	0	0	0	0	0	0	0	0	0	0	0	0	0	0	0
	352604	Root;Bacteria;Firmicutes;"Clostridia";Clostridiales;"Lachnospiraceae"	0	0	0	0	0	0	0	0	0	0	0	0	0	0	0	0	0	0	0	0	1	0	0	0	0	1	0	2	0	0	0	0	6	0	1	0	0	4	0	0	0	0	0	0	0	0	0
	352733	Root;Bacteria;Firmicutes;"Clostridia";Clostridiales;"Lachnospiraceae";"Lachnospiraceae Incertae Sedis"	0	0	0	0	0	0	0	0	0	0	0	0	0	0	0	0	0	0	0	0	0	0	0	0	0	1	0	1	0	0	0	0	0	1	0	0	1	0	0	0	0	0	0	0	0	0	0
	352767	Root;Bacteria;Proteobacteria;Gammaproteobacteria	0	0	0	0	0	0	0	0	0	0	0	0	0	0	0	0	0	0	0	0	0	0	0	0	0	0	0	0	0	0	0	0	0	0	0	0	0	0	0	0	0	0	0	0	0	0	0
	352852	Root;Bacteria;Firmicutes;"Clostridia";Clostridiales;"Lachnospiraceae";"Lachnospiraceae Incertae Sedis"	0	0	0	0	0	0	0	0	0	0	0	0	0	0	0	0	0	0	0	0	0	0	0	0	0	2	0	0	0	0	0	0	0	0	0	0	0	0	0	0	0	0	0	0	0	0	0
	352918	Root;Bacteria;Firmicutes;"Clostridia";Clostridiales;"Ruminococcaceae"	0	0	0	0	0	0	0	0	0	0	0	0	0	0	0	0	0	0	0	0	0	0	0	1	0	0	0	1	0	0	0	0	0	0	0	0	1	0	1	0	0	0	0	0	0	0	0
	352963	Root;Bacteria;Bacteroidetes;Bacteroidetes;Bacteroidales;Bacteroidaceae;Bacteroides	0	0	0	0	0	0	0	0	0	0	0	0	0	0	0	0	0	0	0	0	0	0	0	0	0	0	0	0	0	0	0	0	0	0	0	581	179	0	0	0	0	0	0	0	0	0	0
	353009	Root;Bacteria;Firmicutes;"Clostridia";Clostridiales;"Lachnospiraceae"	0	0	0	0	0	0	0	0	0	0	0	0	0	0	0	0	0	0	0	0	0	0	0	0	0	0	0	0	2	0	0	0	0	0	0	0	0	0	0	0	0	1	0	0	0	0	0
	353033	Root;Bacteria;Firmicutes;"Clostridia";Clostridiales;"Ruminococcaceae";Ruminococcus	0	0	0	0	0	0	0	0	0	0	0	0	0	0	0	0	0	0	0	0	0	0	0	0	0	0	0	0	5	0	0	0	0	0	0	0	0	0	0	0	0	0	0	0	0	0	0
	353110	Root;Bacteria;Firmicutes;"Clostridia";Clostridiales;"Ruminococcaceae";"Ruminococcaceae Incertae Sedis"	0	0	0	0	0	0	0	0	0	0	0	0	0	0	0	0	0	0	0	0	0	0	0	0	0	0	0	0	0	0	0	0	0	0	1	0	0	0	0	0	0	0	0	0	0	0	0
	353124	Root;Bacteria;Firmicutes;"Clostridia";Clostridiales;"Lachnospiraceae";"Lachnospiraceae Incertae Sedis"	0	0	0	0	0	0	0	0	0	0	0	0	0	0	0	0	0	0	0	0	0	0	0	0	0	0	0	0	0	0	0	1	0	4	0	1	0	1	0	0	0	0	0	0	0	2	0
	353173	Root;Bacteria;Firmicutes;"Clostridia";Clostridiales;"Ruminococcaceae"	0	0	0	0	0	0	0	0	0	0	0	0	0	0	0	0	0	0	0	0	0	0	0	0	1	0	0	0	0	0	0	0	0	0	0	0	0	0	0	0	0	0	0	0	0	0	0
	353195	Root;Bacteria;Firmicutes;"Clostridia";Clostridiales;"Lachnospiraceae"	0	0	0	0	0	0	0	0	0	0	0	0	0	0	0	0	0	0	0	0	0	0	0	0	0	0	0	0	0	0	0	0	1	0	0	0	0	0	0	0	0	0	0	0	0	0	0
	353389	Root;Bacteria;Firmicutes;"Clostridia";Clostridiales;"Ruminococcaceae"	0	0	0	0	0	0	0	0	0	0	0	0	0	0	0	0	0	0	0	0	0	0	0	0	0	0	0	0	0	0	0	0	0	0	0	0	1	0	0	3	0	0	0	0	0	0	0
	353577	Root;Bacteria;Firmicutes;"Clostridia";Clostridiales;"Lachnospiraceae";"Lachnospiraceae Incertae Sedis"	0	0	0	0	0	0	0	0	0	0	0	0	0	0	0	0	0	0	0	0	0	0	0	0	0	1	0	0	0	0	0	0	0	0	0	0	0	0	0	0	0	0	0	0	0	0	0
	353620	Root;Bacteria;Firmicutes;"Clostridia";Clostridiales;"Ruminococcaceae"	0	0	0	0	0	0	0	0	0	0	0	0	0	0	0	0	0	0	0	0	0	0	0	0	0	1	0	0	0	0	0	0	0	0	0	1	0	0	0	0	0	0	0	0	0	0	0
	353853	Root;Bacteria;Firmicutes	0	0	0	0	0	0	0	0	0	0	0	0	0	0	0	0	0	0	0	0	0	0	0	0	0	0	0	0	0	0	6	0	0	0	1	0	0	0	19	0	0	0	0	0	0	0	0
	354006	Root;Bacteria;Proteobacteria;Alphaproteobacteria;Sphingomonadales;Sphingomonadaceae;Erythrobacter	0	0	0	0	0	0	0	0	0	0	0	0	0	0	0	0	0	0	0	0	0	0	0	0	0	0	0	0	0	0	0	0	0	0	0	0	0	0	0	0	0	0	0	0	0	0	0
	354558	Root;Bacteria;Firmicutes;"Clostridia";Clostridiales;"Lachnospiraceae"	0	0	0	0	0	0	0	0	0	0	0	0	0	0	0	0	0	0	0	0	0	0	0	0	0	0	0	0	0	0	0	0	0	0	0	0	1	1	0	0	0	0	0	0	0	0	0
	354890	Root;Bacteria;Firmicutes;"Clostridia";Clostridiales	0	0	0	0	0	0	0	0	0	0	0	0	0	0	0	0	0	0	0	0	0	0	0	0	1	0	0	0	0	0	0	0	0	0	0	4	0	0	0	0	0	0	0	0	0	0	0
	355255	Root;Bacteria;Bacteroidetes;Bacteroidetes;Bacteroidales;Rikenellaceae	0	0	0	0	0	0	0	0	0	0	0	0	0	0	0	0	0	0	0	9	0	8	0	0	0	0	0	0	0	0	31	15	0	0	0	0	12	0	21	49	7	0	0	0	9	0	0
	355913	Root;Bacteria;Firmicutes;"Bacilli";Bacillales	0	0	0	0	0	0	0	0	0	0	0	0	0	0	0	0	0	0	0	0	0	0	0	0	0	0	0	0	0	0	0	0	0	0	0	0	0	0	0	0	0	0	0	0	0	0	0
	356051	Root;Bacteria;Bacteroidetes;Bacteroidetes;Bacteroidales;Bacteroidaceae;Bacteroides	0	0	0	0	0	0	0	0	0	0	0	0	0	0	0	0	0	0	0	0	0	0	0	8	1	2	0	0	0	0	1	0	0	0	0	0	1	0	0	1	3	0	12	0	0	0	0
	356069	Root;Bacteria;Bacteroidetes;Sphingobacteria;Sphingobacteriales;Flexibacteraceae;Niastella	0	0	0	0	0	0	0	0	0	0	0	0	0	0	0	0	0	0	0	0	0	0	0	0	0	0	0	0	0	0	0	0	0	0	0	0	0	0	0	0	0	0	0	0	0	0	0
	356227	Root;Bacteria;Firmicutes;"Bacilli";"Lactobacillales";Streptococcaceae;Streptococcus	0	0	0	0	0	0	0	0	0	0	0	0	0	0	0	0	0	0	0	0	0	0	0	0	0	0	0	0	0	0	0	0	0	0	0	0	0	0	0	0	0	0	0	0	0	0	0
	356250	Root;Bacteria;Proteobacteria;Betaproteobacteria;Burkholderiales	0	0	0	0	0	0	0	0	0	0	0	0	0	0	0	0	0	0	0	0	0	0	0	0	0	0	0	0	0	0	0	0	0	0	0	0	0	0	0	0	0	0	0	0	33	0	0
	356394	Root;Bacteria;Firmicutes;"Clostridia";Clostridiales;"Ruminococcaceae"	0	0	0	0	0	0	0	0	0	0	0	0	0	0	0	0	0	0	0	0	0	0	0	0	0	1	0	0	0	0	0	0	0	0	0	0	0	0	0	0	0	0	0	0	0	0	0
	356529	Root;Bacteria;Firmicutes;"Bacilli";"Lactobacillales";Lactobacillaceae;Lactobacillus	0	0	0	0	0	0	0	0	0	0	0	0	0	0	0	0	0	0	0	0	0	0	0	0	0	0	0	0	0	0	0	0	0	0	0	0	0	0	0	0	0	0	0	0	0	0	0
	356581	Root;Bacteria;Firmicutes;"Clostridia";Clostridiales;"Lachnospiraceae";"Lachnospiraceae Incertae Sedis"	0	0	0	0	0	0	0	0	0	0	0	0	0	0	0	0	0	0	0	0	0	0	1	0	0	0	0	0	0	0	0	0	0	0	0	1	0	0	0	0	0	0	0	0	1	0	0
	356687	Root;Bacteria;Bacteroidetes;Bacteroidetes;Bacteroidales;Bacteroidaceae;Bacteroides	0	0	0	0	0	0	0	0	0	0	0	0	0	0	0	0	0	65	3	5	0	2	1	142	34	0	2	5	8	0	1	0	2	0	104	5	1	2	3	0	0	5	0	16	14	404	2
	356874	Root;Bacteria;Proteobacteria;Betaproteobacteria;Neisseriales;Neisseriaceae	0	0	0	0	10	0	0	0	0	0	0	0	0	0	0	0	0	0	0	0	0	0	0	0	0	0	0	0	0	0	0	0	0	0	0	0	0	0	0	0	0	0	0	0	0	0	6
	356995	Root;Bacteria;Firmicutes;"Clostridia";Clostridiales;"Lachnospiraceae";"Lachnospiraceae Incertae Sedis"	0	0	0	0	0	0	0	0	0	0	0	0	0	0	0	0	0	0	0	0	0	0	0	0	0	0	0	0	0	0	0	1	0	0	0	0	0	0	0	0	0	0	0	1	0	1	0
	357235	Root;Bacteria;Firmicutes;"Clostridia";Clostridiales;"Lachnospiraceae"	0	0	0	0	0	0	0	0	0	0	0	0	0	0	0	0	0	0	0	0	0	0	0	0	0	0	0	0	0	0	0	0	0	0	0	0	0	1	0	0	2	0	0	0	0	0	0
	357591	Root;Bacteria;Firmicutes	0	0	0	0	0	0	0	0	0	0	0	0	0	0	0	0	0	0	0	0	0	0	0	0	0	0	0	4	0	0	27	0	0	2	0	0	0	0	9	0	0	0	0	0	0	0	0
	357833	Root;Bacteria;Bacteroidetes;Bacteroidetes;Bacteroidales;Bacteroidaceae;Bacteroides	0	0	0	0	0	0	0	0	0	0	0	0	0	0	0	0	0	0	0	0	0	0	0	0	1	0	0	0	0	0	0	0	0	0	0	1	0	0	0	0	1	0	0	0	0	0	0
	357912	Root;Bacteria;Firmicutes;"Clostridia";Clostridiales;"Lachnospiraceae";"Lachnospiraceae Incertae Sedis"	0	0	0	0	0	0	0	0	0	0	0	0	0	0	0	0	0	0	0	0	0	2	0	0	4	0	0	5	0	0	1	0	0	0	0	0	2	0	6	1	0	0	0	0	0	0	0
	357987	Root;Bacteria;Firmicutes;"Clostridia";Clostridiales	0	0	0	0	0	0	0	0	0	0	1	2	2	0	0	1	0	0	0	0	0	0	0	0	0	0	0	0	0	0	0	0	0	0	0	0	0	0	0	0	0	0	0	0	0	0	0
	357994	Root;Bacteria;Bacteroidetes;Sphingobacteria;Sphingobacteriales	0	0	0	0	0	0	0	0	0	0	0	0	0	0	0	0	0	0	0	0	0	0	0	0	0	0	0	0	0	0	0	0	0	0	0	0	0	0	0	0	0	0	0	0	0	0	0
	358019	Root;Bacteria;Actinobacteria;Actinobacteria;Actinobacteridae;Actinomycetales;Corynebacterineae;Corynebacteriaceae;Corynebacterium	0	0	0	0	0	0	0	0	0	0	0	0	0	0	0	0	0	0	0	0	0	0	0	0	0	0	0	0	0	0	0	0	0	0	0	0	0	0	0	0	0	0	0	0	0	0	1
	358030	Root;Bacteria;Firmicutes;"Clostridia";Clostridiales	0	0	0	0	0	0	0	0	0	0	0	0	0	0	0	0	0	0	0	0	0	0	0	0	0	0	0	0	0	0	0	0	0	0	0	0	0	0	0	0	0	0	1	0	0	0	0
	358077	Root;Bacteria;Firmicutes;"Bacilli";"Lactobacillales"	0	0	0	0	0	0	0	0	0	0	0	0	0	0	0	0	0	0	0	0	0	0	0	0	0	0	0	0	0	0	0	0	0	0	0	0	0	0	0	0	0	0	0	0	0	0	0
	358295	Root;Bacteria;Firmicutes;"Clostridia";Clostridiales;"Ruminococcaceae"	0	0	0	0	0	0	0	0	0	0	0	0	0	0	0	0	0	0	0	0	1	0	4	0	0	1	0	3	1	0	0	0	5	13	0	3	0	0	0	2	0	67	0	0	0	0	0
	358300	Root;Bacteria;Firmicutes;"Clostridia";Clostridiales;"Lachnospiraceae";Coprococcus	0	4	0	0	0	0	0	0	0	0	0	0	0	0	0	0	0	0	48	0	13	0	4	0	3	25	0	117	0	0	0	0	358	41	18	1	0	124	2	0	16	0	3	0	0	0	0
	358301	Root;Bacteria;Firmicutes;"Bacilli";Bacillales;Bacillaceae;"Bacillaceae 1";Geobacillus	0	0	0	0	0	0	0	0	0	0	0	0	0	0	0	0	0	0	0	0	0	0	0	0	0	0	0	0	0	0	0	0	0	0	0	0	0	0	0	0	0	0	0	0	0	0	0
	358594	Root;Bacteria;Firmicutes;"Clostridia";Clostridiales	0	0	0	0	0	0	0	0	0	0	0	0	0	0	0	0	0	0	0	0	0	0	0	0	0	0	0	0	0	0	0	0	0	1	0	0	0	0	0	0	0	0	0	1	0	0	0
	358706	Root;Bacteria;Bacteroidetes	0	0	0	0	0	0	0	0	0	0	0	0	0	0	0	0	0	0	0	0	0	0	71	0	0	0	0	0	0	0	0	0	0	0	0	0	102	0	0	0	0	0	0	0	0	0	0
	358712	Root;Bacteria;Firmicutes;"Clostridia";Clostridiales;"Lachnospiraceae"	0	0	0	0	0	0	0	0	0	0	0	0	0	0	0	0	0	0	0	0	0	0	0	2	5	0	0	0	0	0	0	0	0	0	0	0	0	0	4	0	2	0	0	0	0	0	0
	358718	Root;Bacteria;Proteobacteria;Alphaproteobacteria;Rhizobiales;Methylobacteriaceae	0	0	0	0	0	0	0	0	0	0	0	0	0	0	0	0	0	0	0	0	0	0	0	0	0	0	0	0	0	0	0	0	0	0	0	0	0	0	0	0	0	0	0	0	0	0	0
	358798	Root;Bacteria;Firmicutes;"Clostridia";Clostridiales	0	0	0	0	0	0	0	0	0	0	0	0	0	0	0	0	0	0	0	0	0	0	0	0	0	1	0	1	0	0	0	1	7	6	0	0	4	2	0	0	0	0	1	0	1	0	0
	358809	Root;Bacteria;Firmicutes;"Clostridia";Clostridiales;"Lachnospiraceae"	0	0	0	0	0	0	0	0	0	0	0	0	0	0	0	0	0	0	0	0	0	1	0	0	0	1	0	0	0	0	0	3	2	1	0	2	0	3	0	0	0	0	0	0	0	0	0
	358858	Root;Bacteria;Firmicutes;"Clostridia";Clostridiales;"Lachnospiraceae"	0	0	0	0	0	0	0	0	0	0	0	0	0	0	0	0	0	0	0	0	0	0	0	0	0	0	0	0	0	0	0	0	0	3	0	0	0	0	0	0	0	0	0	0	0	0	0
	358904	Root;Bacteria;Firmicutes;"Clostridia";Clostridiales;"Ruminococcaceae"	0	0	0	0	0	0	0	0	0	0	0	0	0	0	0	0	0	3	0	0	0	0	0	0	0	0	0	0	0	0	0	0	0	0	0	0	0	0	0	1	0	0	1	0	0	0	0
	358915	Root;Bacteria;Firmicutes;"Clostridia";Clostridiales;"Lachnospiraceae"	0	0	0	0	0	0	0	0	0	0	0	0	0	0	0	0	0	0	0	0	0	0	1	0	0	0	0	0	0	0	0	0	0	0	0	1	0	0	0	0	0	0	0	0	0	0	0
	359091	Root;Bacteria;Proteobacteria;Betaproteobacteria;Burkholderiales;Oxalobacteraceae;Massilia	0	0	0	0	0	0	0	0	0	0	0	0	0	0	0	0	0	0	0	0	0	0	0	0	0	0	0	0	0	0	0	0	0	0	0	0	0	0	0	0	0	0	0	0	0	0	0
	359123	Root;Bacteria;Firmicutes;"Clostridia";Clostridiales;"Lachnospiraceae"	0	0	0	0	0	0	0	0	0	0	0	0	0	0	0	0	0	0	0	0	0	0	0	0	0	1	0	0	0	1	0	0	0	0	0	0	0	0	0	0	0	0	0	0	0	0	0
[truncated: 706 more rows]
[truncated: 219 more columns]
